# Supplementary material for: Adaptation of Fig Wasps (Agaodinae) to Their Host Revealed by Large-Scale Transcriptomic Data
Source: Insects. 2021 Sep 11;12(9):815. doi: 10.3390/insects12090815 (PMC8471397; doi:10.3390/insects12090815)
Supplement: Supplementary file 1 [file insects-12-00815-s001.zip]

Archive with 13 entries (12 files):
- supplementary data/
- supplementary data/Excel S1 Comparision the number of gene families in five insect species between genomic data and transcriptome data.xlsx
- supplementary data/Excel S2 Gene family enriched in GO and KEGG for Agaonidae and four genus clades.xlsx
- supplementary data/Excel S3 Gene family enriched in GO for 25 fig wasp species.xlsx
- supplementary data/Excel S4 Gene family enriched in KEGG pathways for 25 fig wasp species.xlsx
- supplementary data/Excel S5 REGs enriched in GO for fig wasp with the level of species, genus and Agaonidae.xlsx
- supplementary data/Excel S6 REGs enriched in KEGG for fig wasp with the level of species, genus and Agaonidae.xlsx
- supplementary data/Excel S7 PSGs enriched in GO for fig wasp with the level of species, genus and Agaonidae.xlsx
- supplementary data/Excel S8 PSGs enriched in KEGG for fig wasp with the level of species, genus and Agaonidae.xlsx
- supplementary data/Excel S9 PSGs for fig wasp with the level of species, genus and Agaonidae.xlsx
- supplementary data/Figure S1.pdf
- supplementary data/Table S1-S2.pdf
- supplementary data/~$ble S1-3.docx
