# Supplementary material for: Adaptation of Fig Wasps (Agaodinae) to Their Host Revealed by Large-Scale Transcriptomic Data
Source: Insects. 2021 Sep 11;12(9):815. doi: 10.3390/insects12090815 (PMC8471397; doi:10.3390/insects12090815)
Supplement: Supplementary file 1 [file insects-12-00815-s001.zip › supplementary data/Excel S1 Comparision the number of gene families in five insect species between genomic data and transcriptome data.xlsx]

## Sheet: Sheet1
Species	Number of expansion gene family		Number of contraction gene family		Ratio of contraction/expansion gene family
	Xiao et al. 2013；genome data	this stucy; transcriptome data	Xiao et al. 2013	this stucy	Xiao et al. 2013	this stucy
A .mellifera	464	44	2762	365	5.95259	8.29545
C. floridanus	773	420	1198	3820	1.54981	9.09524
N. vitripennis	1426	219	1186	3682	0.831697	16.8128
C. solmsi	226	331	2808	2265	12.4248	6.8429
D. melanogaster	1038	257	2300	7067	2.2158	27.4981
	correlation coefficient：0		correlation coefficient：-0.34		correlation coefficient：-0.55
