# Supplementary material for: Adaptation of Fig Wasps (Agaodinae) to Their Host Revealed by Large-Scale Transcriptomic Data
Source: Insects. 2021 Sep 11;12(9):815. doi: 10.3390/insects12090815 (PMC8471397; doi:10.3390/insects12090815)
Supplement: Supplementary file 1 [file insects-12-00815-s001.zip › supplementary data/Excel S2 Gene family enriched in GO and KEGG for Agaonidae and four genus clades.xlsx]

## Sheet: Agaonidae
The number of expansion gene families is 0.
The number of contraction gene families is 10. From them, number of GO entries enriched is 0 and KEGG pathway is 2.
Two KEGG pathways enriched in contraction genes
KEGG_code	Descrition	Pop.term	Pop.Total	Study.term	Study.total	p	p.adjusted	Study_GenesID
ko05322	Human Diseases||Immune disease||Systemic lupus erythematosus	27	7634	4	7	4.31264e-09	1.29379e-08	OCG00001,OCG00002,OCG00003,OCG00004
ko05034	Human Diseases||Substance dependence||Alcoholism	85	7634	4	7	4.88519e-07	7.32778e-07	OCG00001,OCG00002,OCG00003,OCG00004
Gene families annotation:
Code	Name	FamilyID	Type	Ancestor_size	Node_size	P_value	Nr	SwissProt	COG	eggNOG	pfam	KEGG	GO
47	-	OCG00003	Contraction	6	1	1.51672e-08	PREDICTED: histone H2B; histone H2B	Histone H2B	-	7425.NV10347-PA	PF00125.25: Core histone H2A/H2B/H3/H4; PF00808.24: Histone-like transcription factor (CBF/NF-Y) and archaeal histone	K11252: H2B;histone H2B	-
47	-	OCG00028	Contraction	3	1	0.000775071	PREDICTED: larval cuticle protein A2B-like	Larval cuticle protein A3A	-	-	PF00379.24: Insect cuticle protein	-	-
47	-	OCG00101	Contraction	3	1	0.000775071	PREDICTED: fatty acid synthase; fatty acid synthase	Fatty acid synthase; Highly reducing polyketide synthase ZEA2	KOG1202: Animal-type fatty acid synthase and related proteins; KOG1394: 3-oxoacyl-(acyl-carrier-protein) synthase (I and II)	7425.NV10111-PA	PF00106.26: short chain dehydrogenase; PF00107.27: Zinc-binding dehydrogenase; PF00109.27: Beta-ketoacyl synthase, N-terminal domain; PF00550.26: Phosphopantetheine attachment site; PF00698.22: Acyl transferase domain; PF00975.21: Thioesterase domain; PF02801.23: Beta-ketoacyl synthase, C-terminal domain; PF08659.11: KR domain; PF13602.7: Zinc-binding dehydrogenase; PF14765.7: Polyketide synthase…	K00665: FASN;fatty acid synthase,animal type [EC:2.3.1.85]	GO:0003824: catalytic activity; GO:0004312: fatty acid synthase activity; GO:0005975: carbohydrate metabolic process; GO:0005976: polysaccharide metabolic process; GO:0005977: glycogen metabolic process; GO:0006073: cellular glucan metabolic process; GO:0006082: organic acid metabolic process; GO:0006091: generation of precursor metabolites and energy; GO:0006112: energy reserve metabolic process…
47	-	OCG00219	Contraction	3	1	0.000775071	PREDICTED: multidrug resistance-associated protein 4-like	Probable multidrug resistance-associated protein lethal(2)03659	-	7425.NV10690-PA	PF00005.28: ABC transporter; PF00664.24: ABC transporter transmembrane region; PF01926.24: 50S ribosome-binding GTPase; PF02463.20: RecF/RecN/SMC N terminal domain; PF03193.17: RsgA GTPase	K05673: ABCC4;ATP-binding cassette,subfamily C (CFTR/MRP),member 4	-
47	-	OCG00254	Contraction	3	1	0.000775071	chymotrypsin-2; chymotrypsin-2-like	Chymotrypsin-1; Chymotrypsin-2	-	-	PF00089.27: Trypsin; PF13365.7: Trypsin-like peptidase domain	-	-
47	-	OCG01985	Contraction	3	1	0.000775071	-	Transient-receptor-potential-like protein	KOG3609: Receptor-activated Ca2+-permeable cation channels (STRPC family)	7425.NV14344-PA	PF00520.32: Ion transport protein; PF08016.13: Polycystin cation channel; PF08344.12: Transient receptor ion channel II; PF12796.8: Ankyrin repeats (3 copies); PF13637.7: Ankyrin repeats (many copies)	K04967: TRPC4;transient receptor potential cation channel subfamily C member 4; K13803: TRPL;transient-receptor-potential-like protein	GO:0000041: transition metal ion transport; GO:0003008: system process; GO:0005215: transporter activity; GO:0005216: ion channel activity; GO:0005261: cation channel activity; GO:0005262: calcium channel activity; GO:0005488: binding; GO:0005515: protein binding; GO:0005516: calmodulin binding; GO:0005622: intracellular anatomical structure; GO:0005886: plasma membrane; GO:0005887: integral comp…
47	-	OCG02156	Contraction	3	1	0.000775071	-	Down syndrome cell adhesion molecule-like protein Dscam2	-	-	PF00041.22: Fibronectin type III domain; PF00047.26: Immunoglobulin domain; PF07679.17: Immunoglobulin I-set domain; PF07686.18: Immunoglobulin V-set domain; PF08205.13: CD80-like C2-set immunoglobulin domain; PF12355.9: Down syndrome cell adhesion molecule C terminal; PF13895.7: Immunoglobulin domain; PF13927.7: Immunoglobulin domain; PF16656.6: Purple acid Phosphatase, N-terminal domain	-	-
47	-	OCG00001	Contraction	7	5	0.00493838	histone H2A-like	Histone H2A	-	7425.NV10348-PA	PF00125.25: Core histone H2A/H2B/H3/H4; PF16211.6: C-terminus of histone H2A	K11251: H2A;histone H2A	GO:0000228: nuclear chromosome; GO:0000785: chromatin; GO:0000786: nucleosome; GO:0000788: nuclear nucleosome; GO:0000790: nuclear chromatin; GO:0002164: larval development; GO:0003676: nucleic acid binding; GO:0003677: DNA binding; GO:0005488: binding; GO:0005622: intracellular anatomical structure; GO:0005634: nucleus; GO:0005694: chromosome; GO:0005700: polytene chromosome; GO:0005704: polyten…
47	-	OCG00004	Contraction	7	5	0.00493838	LOW QUALITY PROTEIN: histone H3; histone H3; histone H3-like	Histone H3.2	-	10029.XP_003502222.1	PF00125.25: Core histone H2A/H2B/H3/H4	K11253: H3;histone H3	-
47	-	OCG00002	Contraction	8	6	0.00645926	-	Histone H4	KOG3467: Histone H4	103372.F4W7W7	PF15511.7: Centromere kinetochore component CENP-T histone fold	K11254: H4;histone H4	GO:0000785: chromatin; GO:0000786: nucleosome; GO:0003676: nucleic acid binding; GO:0003677: DNA binding; GO:0005488: binding; GO:0005515: protein binding; GO:0005622: intracellular anatomical structure; GO:0005694: chromosome; GO:0006323: DNA packaging; GO:0006325: chromatin organization; GO:0006333: chromatin assembly or disassembly; GO:0006334: nucleosome assembly; GO:0006996: organelle organi…

## Sheet: Blasto+Ceratoso
The number of expansion gene families for the closest common ancestor nodes of Blastophaga and Ceratosolen is 4, and its contraction gene family number is 130.
The number of expansion families was 4, the enrichment results of both GO and KEGG were 0.
Four expansion gene families:
Code	Name	FamilyID	Type	Ancestor_size	Node_size	P_value	Nr	SwissProt	COG	eggNOG	pfam	KEGG	GO
37	-	OCG00277	Expansion	1	2	0.00233589	phosphomannomutase	Phosphomannomutase	KOG3189: Phosphomannomutase	7425.NV16395-PA	PF03332.14: Eukaryotic phosphomannomutase; PF08282.13: haloacid dehalogenase-like hydrolase	K17497: PMM;phosphomannomutase [EC:5.4.2.8]	GO:0001666: response to hypoxia; GO:0003824: catalytic activity; GO:0004615: phosphomannomutase activity; GO:0005622: intracellular anatomical structure; GO:0005737: cytoplasm; GO:0005829: cytosol; GO:0005975: carbohydrate metabolic process; GO:0005996: monosaccharide metabolic process; GO:0006013: mannose metabolic process; GO:0006464: cellular protein modification process; GO:0006486: protein g…
37	-	OCG00414	Expansion	1	2	0.00233589	PREDICTED: lateral signaling target protein 2 homolog	Lateral signaling target protein 2 homolog	KOG1819: FYVE finger-containing proteins	7425.NV25830-PA	PF01363.22: FYVE zinc finger	-	-
37	-	OCG00885	Expansion	1	2	0.00233589	-	-	-	-	PF03028.16: Dynein heavy chain region D6 P-loop domain; PF18198.2: Dynein heavy chain AAA lid domain; PF18199.2: Dynein heavy chain C-terminal domain	K10408: DNAH;dynein heavy chain,axonemal	GO:0000226: microtubule cytoskeleton organization; GO:0001539: cilium or flagellum-dependent cell motility; GO:0001578: microtubule bundle formation; GO:0003341: cilium movement; GO:0003774: motor activity; GO:0003777: microtubule motor activity; GO:0003824: catalytic activity; GO:0005488: binding; GO:0005515: protein binding; GO:0005622: intracellular anatomical structure; GO:0005737: cytoplasm;…
37	-	OCG02152	Expansion	1	2	0.00233589	PREDICTED: trypsin-4-like	-	-	7425.NV25435-PA	PF00089.27: Trypsin	-	-
The number of contraction families was 130, the number of GO enriched are two, while KEGG were 0.
Two GO entries enriched：
GO_Term	Pop.term	Pop.total	Study.term	Study.total	p	p.adjusted	namespace	name	Study_GenesID
GO:0031226	346	7073	11	54	4.70444e-05	0.0087973	C	intrinsic component of plasma membrane	OCG08837,OCG09456,OCG09838,OCG10359,OCG10377,OCG10902,OCG10910,OCG10920,OCG10969,OCG11501,OCG11752
GO:0005887	328	7073	11	54	2.87343e-05	0.0087973	C	integral component of plasma membrane	OCG08837,OCG09456,OCG09838,OCG10359,OCG10377,OCG10902,OCG10910,OCG10920,OCG10969,OCG11501,OCG11752
Gene families annotation:
Code	Name	FamilyID	Type	Ancestor_size	Node_size	P_value	Nr	SwissProt	COG	eggNOG	pfam	KEGG	GO
37	-	OCG06855	Contraction	1	0	0.00698599	37	-	OCG07301	Contraction	1	0	0.00698599	37	-	OCG07479	Contraction	1	0	0.00698599	PREDICTED: uncharacterized protein LOC105368396; transcription termination factor 5, mitochondrial; uncharacterized protein LOC100117152	-	-	7425.NV16194-PA	-	-	GO:0000959: mitochondrial RNA metabolic process; GO:0005622: intracellular anatomical structure; GO:0005737: cytoplasm; GO:0005739: mitochondrion; GO:0006139: nucleobase-containing compound metabolic process; GO:0006351: transcription, DNA-templated; GO:0006390: mitochondrial transcription; GO:0006725: cellular aromatic compound metabolic process; GO:0006807: nitrogen compound metabolic process; …
37	-	OCG07500	Contraction	1	0	0.00698599	uncharacterized protein LOC100123170	-	-	7425.NV11540-PA	PF03067.16: Lytic polysaccharide mono-oxygenase, cellulose-degrading	-	-
37	-	OCG07503	Contraction	1	0	0.00698599	37	-	OCG07749	Contraction	1	0	0.00698599	PREDICTED: dipeptidase 1-like	Dipeptidase 1	KOG4127: Renal dipeptidase	132113.XP_003489662.1	PF01244.22: Membrane dipeptidase (Peptidase family M19)	K01273: DPEP;membrane dipeptidase [EC:3.4.13.19]	-
37	-	OCG07940	Contraction	1	0	0.00698599	37	-	OCG08155	Contraction	1	0	0.00698599	chymotrypsin-2; chymotrypsin-2-like	Trypsin Blo t 3	-	-	PF00089.27: Trypsin; PF13365.7: Trypsin-like peptidase domain	-	GO:0003824: catalytic activity; GO:0004175: endopeptidase activity; GO:0004252: serine-type endopeptidase activity; GO:0006508: proteolysis; GO:0006807: nitrogen compound metabolic process; GO:0008152: metabolic process; GO:0008233: peptidase activity; GO:0008236: serine-type peptidase activity; GO:0016787: hydrolase activity; GO:0017171: serine hydrolase activity; GO:0019538: protein metabolic p…
37	-	OCG08210	Contraction	1	0	0.00698599	aprataxin; aprataxin isoform X1; aprataxin isoform X2	Aprataxin	KOG0562: Predicted hydrolase (HIT family); KOG4359: Protein kinase C inhibitor-like protein	7425.NV18337-PA	PF01230.24: HIT domain; PF11969.9: Scavenger mRNA decapping enzyme C-term binding; PF16278.6: C2HE / C2H2 / C2HC zinc-binding finger	K10863: APTX;aprataxin [EC:3.6.1.70 3.6.1.71 3.6.1.72]--Protein families: genetic information processing	GO:0000012: single strand break repair; GO:0000375: RNA splicing, via transesterification reactions; GO:0000377: RNA splicing, via transesterification reactions with bulged adenosine as nucleophile; GO:0000398: mRNA splicing, via spliceosome; GO:0003676: nucleic acid binding; GO:0003677: DNA binding; GO:0003684: damaged DNA binding; GO:0005488: binding; GO:0006139: nucleobase-containing compound …
37	-	OCG08217	Contraction	1	0	0.00698599	clavesin-2	Alpha-tocopherol transfer protein-like; Clavesin-2	-	7425.NV15899-PA	PF00650.21: CRAL/TRIO domain; PF13716.7: Divergent CRAL/TRIO domain	-	-
37	-	OCG08441	Contraction	1	0	0.00698599	-	-	-	7425.NV19027-PA	-	-	-
37	-	OCG08535	Contraction	1	0	0.00698599	BRISC and BRCA1-A complex member 1	BRISC and BRCA1-A complex member 1	-	7460.GB52990-PA	-	K20776: BABAM,NBA1,MERIT40;BRISC and BRCA1-A complex member 1--Genetic Information Processing： Replication and repair	-
37	-	OCG08745	Contraction	1	0	0.00698599	general odorant-binding protein 56a; general odorant-binding protein 56d	-	-	7425.NV12608-PA	PF01395.23: PBP/GOBP family	-	GO:0003008: system process; GO:0005488: binding; GO:0005549: odorant binding; GO:0005576: extracellular region; GO:0005615: extracellular space; GO:0007600: sensory perception; GO:0007606: sensory perception of chemical stimulus; GO:0007608: sensory perception of smell; GO:0007610: behavior; GO:0007635: chemosensory behavior; GO:0010033: response to organic substance; GO:0019236: response to pher…
37	-	OCG08807	Contraction	1	0	0.00698599	PREDICTED: transcription factor SUM-1; PREDICTED: transcription factor SUM-1 isoform X1	Myogenic-determination protein	KOG3960: Myogenic helix-loop-helix transcription factor	7425.NV10294-PA	PF00010.27: Helix-loop-helix DNA-binding domain; PF01586.17: Myogenic Basic domain	K18484: MYF5;myogenic factor 5--Signaling pathways regulating pluripotency of stem cells	GO:0000976: transcription regulatory region sequence-specific DNA binding; GO:0000977: RNA polymerase II transcription regulatory region sequence-specific DNA binding; GO:0000978: RNA polymerase II cis-regulatory region sequence-specific DNA binding; GO:0000981: DNA-binding transcription factor activity, RNA polymerase II-specific; GO:0000987: cis-regulatory region sequence-specific DNA binding; …
37	-	OCG08837	Contraction	1	0	0.00698599	guanylate cyclase 2D isoform X3	Atrial natriuretic peptide receptor 1; Atrial natriuretic peptide receptor 2; Retinal guanylyl cyclase 2	-	103372.F4X1I1; 7425.NV10967-PA	PF00069.26: Protein kinase domain; PF00211.21: Adenylate and Guanylate cyclase catalytic domain; PF01094.29: Receptor family ligand binding region; PF07714.18: Protein tyrosine and serine/threonine kinase	K12322: GUCY2F;guanylate cyclase 2F [EC:4.6.1.2]--Nucleotide metabolism/Sensory system	GO:0003824: catalytic activity; GO:0004383: guanylate cyclase activity; GO:0005622: intracellular anatomical structure; GO:0005737: cytoplasm; GO:0005829: cytosol; GO:0005886: plasma membrane; GO:0005887: integral component of plasma membrane; GO:0006139: nucleobase-containing compound metabolic process; GO:0006163: purine nucleotide metabolic process; GO:0006164: purine nucleotide biosynthetic p…
37	-	OCG08848	Contraction	1	0	0.00698599	PREDICTED: unconventional myosin-IXb; unconventional myosin-IXb; unconventional myosin-IXb isoform X1	Unconventional myosin-Va	-	7425.NV10108-PA	PF00063.22: Myosin head (motor domain)	K16677: DACHS;dachs--Environmental Information Processing：Signal transduction：Hippo signaling pathway - fly	GO:0001654: eye development; GO:0001736: establishment of planar polarity; GO:0001738: morphogenesis of a polarized epithelium; GO:0001745: compound eye morphogenesis; GO:0002009: morphogenesis of an epithelium; GO:0002165: instar larval or pupal development; GO:0003779: actin binding; GO:0005198: structural molecule activity; GO:0005488: binding; GO:0005515: protein binding; GO:0005622: intracel…
37	-	OCG09019	Contraction	1	0	0.00698599	uncharacterized protein LOC107981322 isoform X1	-	-	12957.ACEP13065-PA	PF01094.29: Receptor family ligand binding region	-	-
37	-	OCG09020	Contraction	1	0	0.00698599	37	-	OCG09098	Contraction	1	0	0.00698599	PREDICTED: protein split ends	-	KOG0109: RNA-binding protein LARK, contains RRM and retroviral-type Zn-finger domains; KOG0112: Large RNA-binding protein (RRM superfamily)	7425.NV11742-PA	PF00076.23: RNA recognition motif. (a.k.a. RRM, RBD, or RNP domain); PF07744.14: SPOC domain	-	-
37	-	OCG09101	Contraction	1	0	0.00698599	hypothetical protein TSAR_011458	-	-	7425.NV10385-PA	PF01607.25: Chitin binding Peritrophin-A domain	-	GO:0030312: external encapsulating structure; GO:0042600: egg chorion; GO:0071944: cell periphery
37	-	OCG09112	Contraction	1	0	0.00698599	uncharacterized protein LOC100680409 isoform X5	-	-	7425.NV21779-PA	-	-	-
37	-	OCG09147	Contraction	1	0	0.00698599	PREDICTED: barrier-to-autointegration factor; barrier-to-autointegration factor	Barrier-to-autointegration factor	KOG4233: DNA-bridging protein BAF	7425.NV13249-PA	PF02961.15: Barrier to autointegration factor	K21870: BANF;barrier-to-autointegration factor--Protein families: genetic information processing	GO:0000003: reproduction; GO:0003006: developmental process involved in reproduction; GO:0005622: intracellular anatomical structure; GO:0005634: nucleus; GO:0005635: nuclear envelope; GO:0005654: nucleoplasm; GO:0005737: cytoplasm; GO:0006323: DNA packaging; GO:0006996: organelle organization; GO:0007049: cell cycle; GO:0007276: gamete generation; GO:0007281: germ cell development; GO:0007292: f…
37	-	OCG09391	Contraction	1	0	0.00698599	PREDICTED: uncharacterized protein LOC105367251	-	-	7425.NV17890-PA	PF00096.27: Zinc finger, C2H2 type; PF13894.7: C2H2-type zinc finger	K20797: PRDM8;PR domain zinc finger protein 8 [EC:2.1.1.-]--Protein families: genetic information processing	GO:0003682: chromatin binding; GO:0003712: transcription coregulator activity; GO:0003714: transcription corepressor activity; GO:0005488: binding; GO:0005622: intracellular anatomical structure; GO:0005634: nucleus; GO:0006355: regulation of transcription, DNA-templated; GO:0009889: regulation of biosynthetic process; GO:0009890: negative regulation of biosynthetic process; GO:0009892: negative …
37	-	OCG09442	Contraction	1	0	0.00698599	PREDICTED: uncharacterized protein LOC105368973	-	-	7425.NV11252-PA	-	-	-
37	-	OCG09449	Contraction	1	0	0.00698599	uncharacterized protein LOC107263326	-	-	12957.ACEP21462-PA	-	-	-
37	-	OCG09455	Contraction	1	0	0.00698599	PREDICTED: cytochrome b5 type B-like	Cytochrome b5; Cytochrome b5 type B	KOG0537: Cytochrome b5	7425.NV15625-PA	PF00173.29: Cytochrome b5-like Heme/Steroid binding domain	K23490: CYB5;cytochrome b5--Energy metabolism	-
37	-	OCG09456	Contraction	1	0	0.00698599	PREDICTED: cardioacceleratory peptide receptor	Isotocin receptor	-	7425.NV17097-PA	PF00001.22: 7 transmembrane receptor (rhodopsin family)	K08376: NPSR1,GPR154;neuropeptide S receptor--Protein families: signaling and cellular processes	GO:0001653: peptide receptor activity; GO:0004888: transmembrane signaling receptor activity; GO:0004930: G protein-coupled receptor activity; GO:0005886: plasma membrane; GO:0005887: integral component of plasma membrane; GO:0007154: cell communication; GO:0007165: signal transduction; GO:0007186: G protein-coupled receptor signaling pathway; GO:0007218: neuropeptide signaling pathway; GO:000759…
37	-	OCG09462	Contraction	1	0	0.00698599	PREDICTED: ankyrin repeat and BTB/POZ domain-containing protein 2 isoform X2	Ankyrin repeat and BTB/POZ domain-containing protein 2	-	132113.XP_003484915.1	PF00023.31: Ankyrin repeat; PF00651.32: BTB/POZ domain; PF12796.8: Ankyrin repeats (3 copies); PF13606.7: Ankyrin repeat; PF13637.7: Ankyrin repeats (many copies); PF13857.7: Ankyrin repeats (many copies)	K10521: ABTB2;ankyrin repeat and BTB/POZ domain-containing protein 2--Protein families: genetic information processing	GO:0000151: ubiquitin ligase complex; GO:0005488: binding; GO:0005515: protein binding; GO:0005622: intracellular anatomical structure; GO:0005737: cytoplasm; GO:0006508: proteolysis; GO:0006511: ubiquitin-dependent protein catabolic process; GO:0006807: nitrogen compound metabolic process; GO:0008152: metabolic process; GO:0009056: catabolic process; GO:0009057: macromolecule catabolic process; …
37	-	OCG09492	Contraction	1	0	0.00698599	PREDICTED: flocculation protein FLO11 isoform X1; mucin-17 isoform X1	-	-	7425.NV18206-PA	-	-	-
37	-	OCG09699	Contraction	1	0	0.00698599	solute carrier family 25 member 45 isoform X2; solute carrier family 25 member 45 isoform X5	Mitochondrial basic amino acids transporter; Mitochondrial substrate carrier family protein Y; Solute carrier family 25 member 45	KOG0758: Mitochondrial carnitine-acylcarnitine carrier protein; KOG0762: Mitochondrial carrier protein; KOG0763: Mitochondrial ornithine transporter	7425.NV15748-PA	PF00153.28: Mitochondrial carrier protein	-	-
37	-	OCG09701	Contraction	1	0	0.00698599	37	-	OCG09739	Contraction	1	0	0.00698599	luciferin sulfotransferase; sulfotransferase 1C4-like	Luciferin sulfotransferase	KOG1584: Sulfotransferase	7425.NV13045-PA	PF00685.28: Sulfotransferase domain; PF13469.7: Sulfotransferase family	K01025: SULT1;sulfotransferase [EC:2.8.2.-]	-
37	-	OCG09760	Contraction	1	0	0.00698599	37	-	OCG09797	Contraction	1	0	0.00698599	PREDICTED: uncharacterized protein LOC105359910	-	-	7425.NV23055-PA	PF16089.6: Domain of unknown function (DUF4818)	-	-
37	-	OCG09806	Contraction	1	0	0.00698599	PREDICTED: trans-1,2-dihydrobenzene-1,2-diol dehydrogenase-like; trans-1,2-dihydrobenzene-1,2-diol dehydrogenase	Trans-1,2-dihydrobenzene-1,2-diol dehydrogenase	KOG2741: Dimeric dihydrodiol dehydrogenase	7425.NV15695-PA	PF01408.23: Oxidoreductase family, NAD-binding Rossmann fold	K00078: DHDH;dihydrodiol dehydrogenase / D-xylose 1-dehydrogenase (NADP) [EC:1.3.1.20 1.1.1.179]	-
37	-	OCG09816	Contraction	1	0	0.00698599	PREDICTED: LOW QUALITY PROTEIN: homeobox protein cut; homeobox protein cut isoform X1	Homeobox protein cut	KOG2252: CCAAT displacement protein and related homeoproteins	7425.NV11750-PA	PF00046.30: Homeodomain; PF02376.16: CUT domain	K09313: CUTL;homeobox protein cut-like--Carbohydrate metabolism	-
37	-	OCG09825	Contraction	1	0	0.00698599	PREDICTED: uncharacterized protein LOC105365021	-	-	7425.NV16853-PA; 7460.GB46504-PA	PF14924.7: Protein of unknown function (DUF4497)	-	GO:0000323: lytic vacuole; GO:0000902: cell morphogenesis; GO:0000904: cell morphogenesis involved in differentiation; GO:0002009: morphogenesis of an epithelium; GO:0002165: instar larval or pupal development; GO:0003333: amino acid transmembrane transport; GO:0005215: transporter activity; GO:0005342: organic acid transmembrane transporter activity; GO:0005622: intracellular anatomical structur…
37	-	OCG09826	Contraction	1	0	0.00698599	PREDICTED: nuclear receptor subfamily 2 group F member 5-like	COUP transcription factor 1; COUP transcription factor 2; Nuclear receptor subfamily 2 group E member 1	-	7425.NV17364-PA	PF00104.31: Ligand-binding domain of nuclear hormone receptor; PF00105.19: Zinc finger, C4 type (two domains)	K08546: NR2E3,PNR;nuclear receptor subfamily 2 group E member 3-- Protein families: genetic information processing	-
37	-	OCG09827	Contraction	1	0	0.00698599	GS homeobox 1-like; PREDICTED: homeobox protein Hox-B4	GS homeobox 1; GS homeobox 2	-	132113.XP_003484548.1; 7460.GB55360-PA	PF00046.30: Homeodomain	K09310: GSH;homeobox protein GSH--Protein families: genetic information processing	-
37	-	OCG09831	Contraction	1	0	0.00698599	uncharacterized protein LOC117220889	-	-	7460.GB44191-PA	-	-	-
37	-	OCG09838	Contraction	1	0	0.00698599	aquaporin AQPAe.a-like isoform X1	Aquaporin AQPAe.a; Lens fiber major intrinsic protein	-	7425.NV14318-PA	PF00230.21: Major intrinsic protein	K09884: AQPN;aquaporin rerated protein,invertebrate; K09885: AQPF;aquaporin rerated protein,other eukaryote--Protein families: signaling and cellular processes	GO:0003008: system process; GO:0003014: renal system process; GO:0005215: transporter activity; GO:0005372: water transmembrane transporter activity; GO:0005886: plasma membrane; GO:0005887: integral component of plasma membrane; GO:0006810: transport; GO:0006811: ion transport; GO:0006833: water transport; GO:0015250: water channel activity; GO:0015267: channel activity; GO:0015318: inorganic mo…
37	-	OCG09848	Contraction	1	0	0.00698599	PREDICTED: kelch-like protein 10; kelch-like protein 10	Kelch-like protein 10	-	132113.XP_003493429.1; 7460.GB48030-PA	PF00651.32: BTB/POZ domain; PF01344.26: Kelch motif; PF07646.16: Kelch motif; PF07707.16: BTB And C-terminal Kelch; PF13415.7: Galactose oxidase, central domain; PF13418.7: Galactose oxidase, central domain; PF13854.7: Kelch motif; PF13964.7: Kelch motif	K10448: KLHL10;kelch-like protein 10--Protein families: genetic information processing	GO:0000003: reproduction; GO:0000151: ubiquitin ligase complex; GO:0003006: developmental process involved in reproduction; GO:0005622: intracellular anatomical structure; GO:0006464: cellular protein modification process; GO:0006807: nitrogen compound metabolic process; GO:0006919: activation of cysteine-type endopeptidase activity involved in apoptotic process; GO:0007275: multicellular organis…
37	-	OCG09895	Contraction	1	0	0.00698599	golgin subfamily A member 1 isoform X1; golgin subfamily A member 1 isoform X2	-	-	69319.XP_008553500.1; 7425.NV11114-PA	PF01465.21: GRIP domain	K16731: GOLGA1;golgin subfamily A member 1--Protein families: genetic information processing	GO:0000138: Golgi trans cisterna; GO:0000226: microtubule cytoskeleton organization; GO:0000785: chromatin; GO:0005488: binding; GO:0005515: protein binding; GO:0005622: intracellular anatomical structure; GO:0005694: chromosome; GO:0005737: cytoplasm; GO:0005794: Golgi apparatus; GO:0005795: Golgi stack; GO:0005819: spindle; GO:0005856: cytoskeleton; GO:0006810: transport; GO:0006996: organelle …
37	-	OCG09925	Contraction	1	0	0.00698599	alpha-hydroxy-acid oxidizing protein; hydroxyacid oxidase 1; hypothetical protein; hypothetical protein CFC21_073845	Hydroxyacid oxidase 1; Peroxisomal (S)-2-hydroxy-acid oxidase GLO1	KOG0538: Glycolate oxidase	4565.Traes_5BL_D70B77649.3	PF00478.26: IMP dehydrogenase / GMP reductase domain; PF01070.19: FMN-dependent dehydrogenase	K11517: HAO;(S)-2-hydroxy-acid oxidase [EC:1.1.3.15]--Carbohydrate metabolism	GO:0003824: catalytic activity; GO:0003973: (S)-2-hydroxy-acid oxidase activity; GO:0005622: intracellular anatomical structure; GO:0005737: cytoplasm; GO:0005777: peroxisome; GO:0008152: metabolic process; GO:0008891: glycolate oxidase activity; GO:0009853: photorespiration; GO:0009987: cellular process; GO:0010109: regulation of photosynthesis; GO:0016032: viral process; GO:0016491: oxidoreduct…
37	-	OCG09985	Contraction	1	0	0.00698599	PREDICTED: uncharacterized protein LOC105367647; serine/arginine repetitive matrix protein 2-like isoform X1; serine/arginine repetitive matrix protein 2-like isoform X3	Zinc finger C2HC domain-containing protein 1C	KOG3940: Uncharacterized conserved protein	132113.XP_003491110.1; 7425.NV15176-PA; 7460.GB52321-PA	PF13913.7: zinc-finger of a C2HC-type	-	-
37	-	OCG10176	Contraction	1	0	0.00698599	Chain B, Vp2	-	-	-	-	-	-
37	-	OCG10274	Contraction	1	0	0.00698599	uncharacterized protein LOC100120369 isoform X2	-	-	7425.NV13722-PA	-	-	-
37	-	OCG10309	Contraction	1	0	0.00698599	PREDICTED: LOW QUALITY PROTEIN: TOX high mobility group box family member 3-like; PREDICTED: TOX high mobility group box family member 3-like isoform X1; TOX high mobility group box family member 3 isoform X1	TOX high mobility group box family member 4-B	-	7425.NV10488-PA; 7460.GB43084-PA	PF00505.20: HMG (high mobility group) box; PF09011.11: HMG-box domain	-	-
37	-	OCG10312	Contraction	1	0	0.00698599	cytochrome P450 CYP12A2-like	1,25-dihydroxyvitamin D(3) 24-hydroxylase, mitochondrial; Cytochrome P450 CYP12A2; Probable cytochrome P450 12b2, mitochondrial	KOG0159: Cytochrome P450 CYP11/CYP12/CYP24/CYP27 subfamilies	7425.NV16362-PA	PF00067.23: Cytochrome P450	K15004: CYP12;cytochrome P450 family 12 [EC:1.14.-.-]--Protein families: metabolism	GO:0003824: catalytic activity; GO:0005622: intracellular anatomical structure; GO:0005737: cytoplasm; GO:0005739: mitochondrion; GO:0008152: metabolic process; GO:0009636: response to toxic substance; GO:0010033: response to organic substance; GO:0014070: response to organic cyclic compound; GO:0016491: oxidoreductase activity; GO:0017085: response to insecticide; GO:0030342: 1-alpha,25-dihydrox…
37	-	OCG10317	Contraction	1	0	0.00698599	PREDICTED: tubulin beta-4 chain-like	Tubulin beta chain	-	7425.NV17569-PA	PF00091.26: Tubulin/FtsZ family, GTPase domain; PF03953.18: Tubulin C-terminal domain	K07375: TUBB;tubulin beta--Cellular Processes	GO:0005198: structural molecule activity; GO:0005200: structural constituent of cytoskeleton; GO:0005622: intracellular anatomical structure; GO:0005856: cytoskeleton; GO:0005874: microtubule; GO:0006996: organelle organization; GO:0007010: cytoskeleton organization; GO:0007017: microtubule-based process; GO:0007275: multicellular organism development; GO:0007431: salivary gland development; GO:0…
37	-	OCG10323	Contraction	1	0	0.00698599	PREDICTED: uncharacterized protein LOC105366394	-	-	132113.XP_003485132.1; 7460.GB54154-PA	-	-	-
37	-	OCG10328	Contraction	1	0	0.00698599	PREDICTED: cytochrome c oxidase subunit NDUFA4; cytochrome c oxidase subunit NDUFA4	Cytochrome c oxidase subunit NDUFA4	-	7425.NV14280-PA	PF06522.12: NADH-ubiquinone reductase complex 1 MLRQ subunit	K03948: NDUFA4;NADH dehydrogenase (ubiquinone) 1 alpha subcomplex subunit 4--Energy metabolism/Environmental adaptation	-
37	-	OCG10337	Contraction	1	0	0.00698599	PREDICTED: mitochondrial tRNA-specific 2-thiouridylase 1; mitochondrial tRNA-specific 2-thiouridylase 1	Mitochondrial tRNA-specific 2-thiouridylase 1	KOG2805: tRNA (5-methylaminomethyl-2-thiouridylate)-methyltransferase	7425.NV15538-PA	PF02540.18: NAD synthase; PF02568.15: Thiamine biosynthesis protein (ThiI); PF03054.17: tRNA methyl transferase	K21027: TRMU,SLM3;tRNA-5-taurinomethyluridine 2-sulfurtransferase [EC:2.8.1.14]--Protein families: genetic information processing	GO:0000959: mitochondrial RNA metabolic process; GO:0000963: mitochondrial RNA processing; GO:0002097: tRNA wobble base modification; GO:0002098: tRNA wobble uridine modification; GO:0002143: tRNA wobble position uridine thiolation; GO:0005622: intracellular anatomical structure; GO:0005737: cytoplasm; GO:0005739: mitochondrion; GO:0006139: nucleobase-containing compound metabolic process; GO:000…
37	-	OCG10346	Contraction	1	0	0.00698599	LOW QUALITY PROTEIN: pupal cuticle protein; PREDICTED: early nodulin-75	Pupal cuticle protein Edg-78E	-	7425.NV12578-PA	PF00379.24: Insect cuticle protein	-	GO:0005198: structural molecule activity; GO:0005214: structural constituent of chitin-based cuticle; GO:0005576: extracellular region; GO:0007275: multicellular organism development; GO:0008010: structural constituent of chitin-based larval cuticle; GO:0031012: extracellular matrix; GO:0032501: multicellular organismal process; GO:0032502: developmental process; GO:0040003: chitin-based cuticle …
37	-	OCG10347	Contraction	1	0	0.00698599	PREDICTED: probable protein BRICK1-B; probable protein BRICK1; probable protein BRICK1-B	Probable protein BRICK1-B; Protein BRICK1	-	103372.F4WXF0; 7425.NV13532-PA	-	K05752: C3ORF10,HSPC300;chromosome 3 open reading frame 10--Regulation of actin cytoskeleton	GO:0005488: binding; GO:0005515: protein binding; GO:0005622: intracellular anatomical structure; GO:0005737: cytoplasm; GO:0006928: movement of cell or subcellular component; GO:0007275: multicellular organism development; GO:0007399: nervous system development; GO:0007417: central nervous system development; GO:0008064: regulation of actin polymerization or depolymerization; GO:0008360: regulat…
37	-	OCG10359	Contraction	1	0	0.00698599	PREDICTED: fat-like cadherin-related tumor suppressor homolog; PREDICTED: fat-like cadherin-related tumor suppressor homolog isoform X1; fat-like cadherin-related tumor suppressor homolog isoform X1	Fat-like cadherin-related tumor suppressor homolog; Protocadherin Fat 1	KOG1219: Uncharacterized conserved protein, contains laminin, cadherin and EGF domains; KOG4289: Cadherin EGF LAG seven-pass G-type receptor	132113.XP_003491311.1; 7425.NV17510-PA	PF00008.28: EGF-like domain; PF00028.18: Cadherin domain; PF00054.24: Laminin G domain; PF02210.25: Laminin G domain; PF07645.16: Calcium-binding EGF domain; PF08266.13: Cadherin-like; PF12661.8: Human growth factor-like EGF; PF13385.7: Concanavalin A-like lectin/glucanases superfamily; PF17756.2: RET Cadherin like domain 1	K16506: FAT1_2_3;protocadherin Fat 1/2/3--Protein families: signaling and cellular processes： Exosome	GO:0000003: reproduction; GO:0001667: ameboidal-type cell migration; GO:0001736: establishment of planar polarity; GO:0001738: morphogenesis of a polarized epithelium; GO:0002009: morphogenesis of an epithelium; GO:0002064: epithelial cell development; GO:0002065: columnar/cuboidal epithelial cell differentiation; GO:0002066: columnar/cuboidal epithelial cell development; GO:0003006: developmenta…
37	-	OCG10377	Contraction	1	0	0.00698599	PREDICTED: uncharacterized protein LOC105367978	-	-	7425.NV12633-PA	PF07898.14: Protein of unknown function (DUF1676)	-	GO:0005886: plasma membrane; GO:0005887: integral component of plasma membrane; GO:0016020: membrane; GO:0016021: integral component of membrane; GO:0031224: intrinsic component of membrane; GO:0031226: intrinsic component of plasma membrane; GO:0071944: cell periphery
37	-	OCG10380	Contraction	1	0	0.00698599	ADP,ATP carrier protein isoform X4; ADP,ATP carrier protein-like	ADP/ATP translocase 1	KOG0749: Mitochondrial ADP/ATP carrier proteins	7425.NV16915-PA	PF00153.28: Mitochondrial carrier protein	K05863: SLC25A4S,ANT;solute carrier family 25 (mitochondrial adenine nucleotide translocator),member 4/5/6/31--environmental Information Processing: Signal transduction: Calcium signaling pathway/cGMP-PKG signaling pathway	GO:0005215: transporter activity; GO:0005622: intracellular anatomical structure; GO:0005737: cytoplasm; GO:0005739: mitochondrion; GO:0005740: mitochondrial envelope; GO:0005743: mitochondrial inner membrane; GO:0006810: transport; GO:0006839: mitochondrial transport; GO:0016020: membrane; GO:0016021: integral component of membrane; GO:0019866: organelle inner membrane; GO:0022857: transmembrane…
37	-	OCG10381	Contraction	1	0	0.00698599	PREDICTED: nuclear protein 1; nuclear protein 1	-	-	103372.F4X7W7; 7425.NV13149-PA	PF10195.10: DNA-binding nuclear phosphoprotein p8	K15626: NUPR1,COM1;nuclear protein,1--Human Diseases: Cancer: overview	GO:0003682: chromatin binding; GO:0005488: binding; GO:0005622: intracellular anatomical structure; GO:0005634: nucleus; GO:0006355: regulation of transcription, DNA-templated; GO:0006357: regulation of transcription by RNA polymerase II; GO:0009889: regulation of biosynthetic process; GO:0010468: regulation of gene expression; GO:0010556: regulation of macromolecule biosynthetic process; GO:0019…
37	-	OCG10384	Contraction	1	0	0.00698599	PREDICTED: serine protease nudel-like; serine protease nudel	-	-	103372.F4X8T9	PF00057.19: Low-density lipoprotein receptor domain class A; PF00089.27: Trypsin; PF09342.12: Domain of unknown function (DUF1986)	K06233: LRP2;low density lipoprotein-related protein 2--Environmental Information Processing: Signal transduction	GO:0000003: reproduction; GO:0001775: cell activation; GO:0002064: epithelial cell development; GO:0002065: columnar/cuboidal epithelial cell differentiation; GO:0002066: columnar/cuboidal epithelial cell development; GO:0003002: regionalization; GO:0003006: developmental process involved in reproduction; GO:0003824: catalytic activity; GO:0004175: endopeptidase activity; GO:0004252: serine-type …
37	-	OCG10745	Contraction	1	0	0.00698599	longitudinals lacking protein, isoforms H/M/V isoform X14	-	-	-	-	-	-
37	-	OCG10747	Contraction	1	0	0.00698599	uncharacterized protein LOC103315841	-	-	-	-	-	-
37	-	OCG10749	Contraction	1	0	0.00698599	uncharacterized protein LOC100120291 isoform X1; uncharacterized protein LOC100120291 isoform X2	-	-	7425.NV15966-PA	-	-	-
37	-	OCG10751	Contraction	1	0	0.00698599	PREDICTED: elongation of very long chain fatty acids protein 7-like; PREDICTED: elongation of very long chain fatty acids protein AAEL008004-like	Elongation of very long chain fatty acids protein; Elongation of very long chain fatty acids protein AAEL008004	KOG3071: Fatty acyl-CoA elongase/Polyunsaturated fatty acid specific elongation enzyme	7425.NV17494-PA	PF01151.19: GNS1/SUR4 family	K10250: ELOVL7;elongation of very long chain fatty acids protein 7 [EC:2.3.1.199]-- Lipid metabolism: Fatty acid elongation	GO:0000038: very long-chain fatty acid metabolic process; GO:0003824: catalytic activity; GO:0004312: fatty acid synthase activity; GO:0005622: intracellular anatomical structure; GO:0005737: cytoplasm; GO:0005783: endoplasmic reticulum; GO:0005789: endoplasmic reticulum membrane; GO:0006082: organic acid metabolic process; GO:0006629: lipid metabolic process; GO:0006631: fatty acid metabolic pro…
37	-	OCG10799	Contraction	1	0	0.00698599	hypothetical protein TSAR_012275; longitudinals lacking protein, isoforms A/B/D/L isoform X32; longitudinals lacking protein, isoforms A/B/D/L-like	-	-	7425.NV30905-PA	-	-	-
37	-	OCG10813	Contraction	1	0	0.00698599	NADH dehydrogenase; NADH dehydrogenase (ubiquinone) AGGG subunit, isoform A; PREDICTED: NADH dehydrogenase	NADH dehydrogenase [ubiquinone] 1 beta subcomplex subunit 2, mitochondrial	-	-	PF14813.7: NADH dehydrogenase 1 beta subcomplex subunit 2	K03958: NDUFB2;NADH dehydrogenase (ubiquinone) 1 beta subcomplex subunit 2--Energy metabolism: Oxidative phosphorylation	GO:0005622: intracellular anatomical structure; GO:0005737: cytoplasm; GO:0005739: mitochondrion; GO:0005740: mitochondrial envelope; GO:0005743: mitochondrial inner membrane; GO:0005746: mitochondrial respirasome; GO:0005747: mitochondrial respiratory chain complex I; GO:0016020: membrane; GO:0019866: organelle inner membrane; GO:0030964: NADH dehydrogenase complex; GO:0031090: organelle membran…
37	-	OCG10823	Contraction	1	0	0.00698599	hypothetical protein TSAR_009023; odorant receptor 154	Odorant receptor coreceptor	-	7425.NV22737-PA	PF02949.21: 7tm Odorant receptor	-	-
37	-	OCG10902	Contraction	1	0	0.00698599	-	Protein turtle	-	7425.NV15277-PA	PF00041.22: Fibronectin type III domain; PF00047.26: Immunoglobulin domain; PF07679.17: Immunoglobulin I-set domain; PF07686.18: Immunoglobulin V-set domain; PF13895.7: Immunoglobulin domain; PF13927.7: Immunoglobulin domain; PF16656.6: Purple acid Phosphatase, N-terminal domain	K22656: IGSF9B;immunoglobulin superfamily member 9B--Protein families: signaling and cellular processes	GO:0000902: cell morphogenesis; GO:0000904: cell morphogenesis involved in differentiation; GO:0001654: eye development; GO:0001745: compound eye morphogenesis; GO:0001751: compound eye photoreceptor cell differentiation; GO:0001754: eye photoreceptor cell differentiation; GO:0005488: binding; GO:0005515: protein binding; GO:0005886: plasma membrane; GO:0005887: integral component of plasma membr…
37	-	OCG10910	Contraction	1	0	0.00698599	PREDICTED: protocadherin-like wing polarity protein stan isoform X1; protocadherin-like wing polarity protein stan; protocadherin-like wing polarity protein stan isoform X1	Cadherin EGF LAG seven-pass G-type receptor 1; Cadherin EGF LAG seven-pass G-type receptor 2; Protocadherin-like wing polarity protein stan	KOG1219: Uncharacterized conserved protein, contains laminin, cadherin and EGF domains; KOG4289: Cadherin EGF LAG seven-pass G-type receptor	7425.NV17102-PA	PF00002.25: 7 transmembrane receptor (Secretin family); PF00008.28: EGF-like domain; PF00028.18: Cadherin domain; PF00053.25: Laminin EGF domain; PF00054.24: Laminin G domain; PF01825.22: GPCR proteolysis site, GPS, motif; PF02210.25: Laminin G domain; PF02793.23: Hormone receptor domain; PF16489.6: GPCR-Autoproteolysis INducing (GAIN) domain	K04600: CELSR1;cadherin EGF LAG seven-pass G-type receptor 1--Protein families: metabolism:Peptidases and inhibitors	GO:0000902: cell morphogenesis; GO:0000904: cell morphogenesis involved in differentiation; GO:0001558: regulation of cell growth; GO:0001654: eye development; GO:0001736: establishment of planar polarity; GO:0001738: morphogenesis of a polarized epithelium; GO:0001745: compound eye morphogenesis; GO:0001751: compound eye photoreceptor cell differentiation; GO:0001752: compound eye photoreceptor …
37	-	OCG10916	Contraction	1	0	0.00698599	PREDICTED: LOW QUALITY PROTEIN: homeotic protein spalt-major-like; PREDICTED: homeotic protein spalt-major-like isoform X1; homeotic protein spalt-major isoform X1	Homeotic protein spalt-major; Sal-like protein 1	KOG1074: Transcriptional repressor SALM	7425.NV17842-PA	PF00096.27: Zinc finger, C2H2 type; PF12171.9: Zinc-finger double-stranded RNA-binding; PF12874.8: Zinc-finger of C2H2 type; PF13465.7: Zinc-finger double domain; PF13894.7: C2H2-type zinc finger; PF13912.7: C2H2-type zinc finger	K19871: SALL;sal-like protein--Protein families: genetic information processing	GO:0000003: reproduction; GO:0000122: negative regulation of transcription by RNA polymerase II; GO:0000381: regulation of alternative mRNA splicing, via spliceosome; GO:0000976: transcription regulatory region sequence-specific DNA binding; GO:0000977: RNA polymerase II transcription regulatory region sequence-specific DNA binding; GO:0001012: ; GO:0001067: regulatory region nucleic acid binding…
37	-	OCG10920	Contraction	1	0	0.00698599	PREDICTED: acetylcholine receptor subunit alpha-like 1; acetylcholine receptor subunit alpha-like 1	Acetylcholine receptor subunit alpha-like 1	-	132113.XP_003485840.1; 7425.NV10246-PA	PF02931.24: Neurotransmitter-gated ion-channel ligand binding domain; PF02932.17: Neurotransmitter-gated ion-channel transmembrane region	K05312: CHRNN;nicotinic acetylcholine receptor,invertebrate--Protein families: signaling and cellular processes:Ion channels	GO:0003008: system process; GO:0005215: transporter activity; GO:0005216: ion channel activity; GO:0005230: extracellular ligand-gated ion channel activity; GO:0005231: excitatory extracellular ligand-gated ion channel activity; GO:0005261: cation channel activity; GO:0005886: plasma membrane; GO:0005887: integral component of plasma membrane; GO:0005892: acetylcholine-gated channel complex; GO:0…
37	-	OCG10925	Contraction	1	0	0.00698599	U6 snRNA-associated Sm-like protein LSm5	U6 snRNA-associated Sm-like protein LSm5	KOG1775: U6 snRNA-associated Sm-like protein	132113.XP_003484674.1; 7425.NV17094-PA	PF01423.23: LSM domain	K12624: LSM5;U6 snRNA-associated Sm-like protein LSm5--Genetic Information Processing:Transcription	GO:0000375: RNA splicing, via transesterification reactions; GO:0000377: RNA splicing, via transesterification reactions with bulged adenosine as nucleophile; GO:0000398: mRNA splicing, via spliceosome; GO:0000956: nuclear-transcribed mRNA catabolic process; GO:0005622: intracellular anatomical structure; GO:0005634: nucleus; GO:0005681: spliceosomal complex; GO:0005688: U6 snRNP; GO:0006139: nuc…
37	-	OCG10927	Contraction	1	0	0.00698599	37	-	OCG10940	Contraction	1	0	0.00698599	PREDICTED: uncharacterized protein LOC105365282	Transcription factor glial cells missing	-	7425.NV17454-PA	PF03615.16: GCM motif protein	K21598: GCM;chorion-specific transcription factor GCM	GO:0000902: cell morphogenesis; GO:0000904: cell morphogenesis involved in differentiation; GO:0000976: transcription regulatory region sequence-specific DNA binding; GO:0000977: RNA polymerase II transcription regulatory region sequence-specific DNA binding; GO:0000981: DNA-binding transcription factor activity, RNA polymerase II-specific; GO:0000982: ; GO:0001012: ; GO:0001067: regulatory regio…
37	-	OCG10953	Contraction	1	0	0.00698599	cell death specification protein 2; cell death specification protein 2 isoform X3	Hepatic leukemia factor; Thyrotroph embryonic factor	-	7425.NV12599-PA	PF07716.16: Basic region leucine zipper	-	GO:0000976: transcription regulatory region sequence-specific DNA binding; GO:0000977: RNA polymerase II transcription regulatory region sequence-specific DNA binding; GO:0000981: DNA-binding transcription factor activity, RNA polymerase II-specific; GO:0000982: ; GO:0001012: ; GO:0001067: regulatory region nucleic acid binding; GO:0001077: ; GO:0001228: DNA-binding transcription activator activi…
37	-	OCG10969	Contraction	1	0	0.00698599	-	Voltage-dependent T-type calcium channel subunit alpha-1G	KOG2302: T-type voltage-gated Ca2+ channel, pore-forming alpha1I subunit	132113.XP_003487910.1	PF00520.32: Ion transport protein; PF08016.13: Polycystin cation channel	K04854: CACNA1G,CAV3.1;voltage-dependent calcium channel T type alpha-1G---Environmental Information Processing: Signal transduction:MAPK signaling pathway	GO:0001508: action potential; GO:0003008: system process; GO:0005215: transporter activity; GO:0005216: ion channel activity; GO:0005244: voltage-gated ion channel activity; GO:0005245: voltage-gated calcium channel activity; GO:0005248: voltage-gated sodium channel activity; GO:0005261: cation channel activity; GO:0005262: calcium channel activity; GO:0005272: sodium channel activity; GO:0005886…
37	-	OCG10978	Contraction	1	0	0.00698599	PREDICTED: sodium/hydrogen exchanger 9B1-like; sodium/hydrogen exchanger 9B1; sodium/hydrogen exchanger 9B1-like	Sodium/hydrogen exchanger 9B1; Sodium/hydrogen exchanger 9B2	KOG3826: Na+/H+ antiporter	7425.NV23091-PA	-	-	GO:0002790: peptide secretion; GO:0003008: system process; GO:0003014: renal system process; GO:0003096: renal sodium ion transport; GO:0005215: transporter activity; GO:0005451: monovalent cation:proton antiporter activity; GO:0005622: intracellular anatomical structure; GO:0005737: cytoplasm; GO:0005794: Golgi apparatus; GO:0005903: brush border; GO:0006810: transport; GO:0006811: ion transport…
37	-	OCG10982	Contraction	1	0	0.00698599	39S ribosomal protein L34, mitochondrial; PREDICTED: 39S ribosomal protein L34, mitochondrial	-	-	7425.NV18493-PA; 7460.GB51585-PA	PF00468.18: Ribosomal protein L34	K02914: RP-L34,MRPL34,rpmH;large subunit ribosomal protein L34--Genetic Information Processing:Translation	GO:0000313: organellar ribosome; GO:0000315: organellar large ribosomal subunit; GO:0003735: structural constituent of ribosome; GO:0005198: structural molecule activity; GO:0005622: intracellular anatomical structure; GO:0005737: cytoplasm; GO:0005739: mitochondrion; GO:0005759: mitochondrial matrix; GO:0005761: mitochondrial ribosome; GO:0005762: mitochondrial large ribosomal subunit; GO:000584…
37	-	OCG10986	Contraction	1	0	0.00698599	PREDICTED: signal recognition particle 9 kDa protein; signal recognition particle 9 kDa protein	Signal recognition particle 9 kDa protein	KOG3465: Signal recognition particle, subunit Srp9	7425.NV13794-PA	PF05486.13: Signal recognition particle 9 kDa protein (SRP9)	K03109: SRP9;signal recognition particle subunit SRP9-- Genetic Information Processing:Folding, sorting and degradation:Protein export	-
37	-	OCG10987	Contraction	1	0	0.00698599	IQ domain-containing protein G; PREDICTED: IQ domain-containing protein G; dynein regulatory complex protein 9; dynein regulatory complex protein 9-like	Dynein regulatory complex protein 9	-	7425.NV21472-PA	PF00612.28: IQ calmodulin-binding motif	-	-
37	-	OCG10994	Contraction	1	0	0.00698599	PREDICTED: alpha-enolase-like; enolase; enolase-like	Enolase	KOG2670: Enolase	132113.XP_003493159.1	PF00113.23: Enolase, C-terminal TIM barrel domain; PF03952.17: Enolase, N-terminal domain; PF13378.7: Enolase C-terminal domain-like	-	GO:0033500: carbohydrate homeostasis; GO:0042592: homeostatic process; GO:0042593: glucose homeostasis; GO:0048878: chemical homeostasis; GO:0065007: biological regulation; GO:0065008: regulation of biological quality
37	-	OCG10997	Contraction	1	0	0.00698599	PREDICTED: LOW QUALITY PROTEIN: proclotting enzyme; proclotting enzyme	Serine proteinase stubble	-	7425.NV11320-PA; 7460.GB46726-PA	PF00089.27: Trypsin; PF09342.12: Domain of unknown function (DUF1986); PF13365.7: Trypsin-like peptidase domain	-	-
37	-	OCG11000	Contraction	1	0	0.00698599	Bardet-Biedl syndrome 7 protein homolog; Bardet-Biedl syndrome 7 protein homolog isoform X1; PREDICTED: Bardet-Biedl syndrome 7 protein homolog; PREDICTED: Bardet-Biedl syndrome 7 protein homolog isoform X1	Bardet-Biedl syndrome 7 protein homolog	-	7425.NV15554-PA	-	K16749: BBS7;Bardet-Biedl syndrome 7 protein--Protein families: genetic information processing: Chromosome and associated proteins	-
37	-	OCG11011	Contraction	1	0	0.00698599	reactive oxygen species modulator 1	Reactive oxygen species modulator 1	KOG4096: Uncharacterized conserved protein	-	PF10247.10: Reactive mitochondrial oxygen species modulator 1	-	GO:0009894: regulation of catabolic process; GO:0010506: regulation of autophagy; GO:0010821: regulation of mitochondrion organization; GO:0019222: regulation of metabolic process; GO:0031323: regulation of cellular metabolic process; GO:0031329: regulation of cellular catabolic process; GO:0033043: regulation of organelle organization; GO:0050789: regulation of biological process; GO:0050794: re…
37	-	OCG11014	Contraction	1	0	0.00698599	Guanine nucleotide-binding protein subunit gamma-e; guanine nucleotide-binding protein subunit gamma-e	Guanine nucleotide-binding protein subunit gamma-e	-	7425.NV13537-PA	PF00631.23: GGL domain	K04547: GNG13;guanine nucleotide-binding protein G(I)/G(S)/G(O) subunit gamma-13--Environmental Information Processing: Signal transduction: Ras signaling pathway--	-
37	-	OCG11173	Contraction	1	0	0.00698599	37	-	OCG11411	Contraction	1	0	0.00698599	PREDICTED: chymotrypsin-2-like; PREDICTED: hypodermin-A-like	Cationic trypsin; Chymotrypsin-2	-	7425.NV17537-PA	PF00089.27: Trypsin	K01312: PRSS1_2_3;trypsin [EC:3.4.21.4]	-
37	-	OCG11498	Contraction	1	0	0.00698599	hypothetical protein TSAR_013548; uncharacterized protein LOC106640550; uncharacterized protein LOC106648190	-	-	103372.F4WGA9	-	-	-
37	-	OCG11499	Contraction	1	0	0.00698599	FK506-binding protein 5-like isoform X5; trichohyalin-like isoform X7	-	-	-	-	-	-
37	-	OCG11500	Contraction	1	0	0.00698599	37	-	OCG11501	Contraction	1	0	0.00698599	PREDICTED: uncharacterized protein LOC105365276	-	-	7425.NV24332-PA	-	-	GO:0001941: postsynaptic membrane organization; GO:0003824: catalytic activity; GO:0005102: signaling receptor binding; GO:0005488: binding; GO:0005515: protein binding; GO:0005886: plasma membrane; GO:0005887: integral component of plasma membrane; GO:0006810: transport; GO:0006897: endocytosis; GO:0007155: cell adhesion; GO:0007158: neuron cell-cell adhesion; GO:0007275: multicellular organism …
37	-	OCG11502	Contraction	1	0	0.00698599	37	-	OCG11503	Contraction	1	0	0.00698599	hypothetical protein TSAR_004135; uncharacterized protein LOC100678386	-	-	12957.ACEP14253-PA	-	-	-
37	-	OCG11504	Contraction	1	0	0.00698599	37	-	OCG11506	Contraction	1	0	0.00698599	-	-	-	-	PF00005.28: ABC transporter; PF00664.24: ABC transporter transmembrane region	K05665: ABCC1;ATP-binding cassette,subfamily C (CFTR/MRP),member 1 [EC:7.6.2.3]; K05673: ABCC4;ATP-binding cassette,subfamily C (CFTR/MRP),member 4	-
37	-	OCG11507	Contraction	1	0	0.00698599	-	-	-	103372.F4X7I4	-	K01191: MAN2C1;alpha-mannosidase [EC:3.2.1.24]--etabolism/Glycan biosynthesis and metabolism	GO:0000139: Golgi membrane; GO:0002252: immune effector process; GO:0002376: immune system process; GO:0003824: catalytic activity; GO:0004553: hydrolase activity, hydrolyzing O-glycosyl compounds; GO:0004559: alpha-mannosidase activity; GO:0004571: mannosyl-oligosaccharide 1,2-alpha-mannosidase activity; GO:0005622: intracellular anatomical structure; GO:0005737: cytoplasm; GO:0005794: Golgi app…
37	-	OCG11508	Contraction	1	0	0.00698599	37	-	OCG11509	Contraction	1	0	0.00698599	transformer-like protein A isoform F1	-	-	-	PF12278.9: Sex determination protein N terminal	-	-
37	-	OCG11703	Contraction	1	0	0.00698599	-	-	-	103372.F4WCV7	PF07841.14: DM4/DM12 family	-	-
37	-	OCG11705	Contraction	1	0	0.00698599	PREDICTED: mitochondrial pyruvate carrier 2-like; mitochondrial pyruvate carrier 2-like	Mitochondrial pyruvate carrier 2	KOG1589: Uncharacterized conserved protein	7425.NV10167-PA	PF03650.14: Mitochondrial pyruvate carriers	K22139: MPC2;mitochondrial pyruvate carrier 2--Protein families: genetic information processing 03029 Mitochondrial biogenesis	GO:0005215: transporter activity; GO:0005342: organic acid transmembrane transporter activity; GO:0005622: intracellular anatomical structure; GO:0005737: cytoplasm; GO:0005739: mitochondrion; GO:0005740: mitochondrial envelope; GO:0005743: mitochondrial inner membrane; GO:0006810: transport; GO:0006811: ion transport; GO:0006820: anion transport; GO:0006839: mitochondrial transport; GO:0006848: …
37	-	OCG11706	Contraction	1	0	0.00698599	uncharacterized protein LOC100123014 isoform X1	-	-	12957.ACEP13673-PA; 7425.NV14509-PA	-	-	-
37	-	OCG11714	Contraction	1	0	0.00698599	uncharacterized protein LOC106647092	-	-	7425.NV13294-PA	-	-	-
37	-	OCG11715	Contraction	1	0	0.00698599	PREDICTED: LOW QUALITY PROTEIN: leucine-rich repeat-containing protein 15; PREDICTED: insulin-like growth factor-binding protein complex acid labile subunit; insulin-like growth factor-binding protein complex acid labile subunit	-	-	7425.NV13501-PA	PF12799.8: Leucine Rich repeats (2 copies); PF13306.7: BspA type Leucine rich repeat region (6 copies); PF13855.7: Leucine rich repeat; PF14580.7: Leucine-rich repeat	-	GO:0003008: system process; GO:0007600: sensory perception; GO:0019233: sensory perception of pain; GO:0032501: multicellular organismal process; GO:0050877: nervous system process
37	-	OCG11718	Contraction	1	0	0.00698599	uncharacterized protein LOC106640020	-	-	132113.XP_003490678.1; 7460.GB55556-PA	PF14912.7: Testicular haploid expressed repeat	-	-
37	-	OCG11729	Contraction	1	0	0.00698599	unnamed protein product	Glutathione-specific gamma-glutamylcyclotransferase 1	KOG3182: Predicted cation transporter	132113.XP_003488209.1	PF04752.13: ChaC-like protein	K07232: CHAC,chaC;glutathione-specific gamma-glutamylcyclotransferase [EC:4.3.2.7]--Metabolism of other amino acids 00480 Glutathione metabolism	GO:0003824: catalytic activity; GO:0003839: gamma-glutamylcyclotransferase activity; GO:0005102: signaling receptor binding; GO:0005112: Notch binding; GO:0005488: binding; GO:0005515: protein binding; GO:0005622: intracellular anatomical structure; GO:0005737: cytoplasm; GO:0005794: Golgi apparatus; GO:0005802: trans-Golgi network; GO:0006518: peptide metabolic process; GO:0006575: cellular modi…
37	-	OCG11732	Contraction	1	0	0.00698599	PREDICTED: centrosomal protein of 78 kDa; centrosomal protein of 78 kDa	Centrosomal protein of 78 kDa	-	7460.GB49725-PA	-	K16765: CEP78;centrosomal protein CEP78--Protein families: genetic information processing 03036 Chromosome and associated proteins	GO:0005622: intracellular anatomical structure; GO:0005813: centrosome; GO:0005815: microtubule organizing center; GO:0005856: cytoskeleton; GO:0005929: cilium; GO:0006996: organelle organization; GO:0009987: cellular process; GO:0015630: microtubule cytoskeleton; GO:0016043: cellular component organization; GO:0030030: cell projection organization; GO:0036064: ciliary basal body; GO:0042995: cel…
37	-	OCG11734	Contraction	1	0	0.00698599	facilitated trehalose transporter Tret1-like	Facilitated trehalose transporter Tret1	-	7425.NV10821-PA	PF00083.25: Sugar (and other) transporter; PF07690.17: Major Facilitator Superfamily	K08145: SLC2A8,GLUT8;MFS transporter,SP family,solute carrier family 2 (facilitated glucose transporter),member 8---Protein families: signaling and cellular processes: Transporters	GO:0005215: transporter activity; GO:0005351: carbohydrate:proton symporter activity; GO:0005355: glucose transmembrane transporter activity; GO:0005402: carbohydrate:cation symporter activity; GO:0006810: transport; GO:0006811: ion transport; GO:0006812: cation transport; GO:0008324: cation transmembrane transporter activity; GO:0008643: carbohydrate transport; GO:0008645: hexose transmembrane t…
37	-	OCG11740	Contraction	1	0	0.00698599	teneurin-m isoform X1; uncharacterized protein LOC106638567	-	-	7425.NV24827-PA; 7460.GB48970-PA	-	-	-
37	-	OCG11747	Contraction	1	0	0.00698599	PREDICTED: glucose dehydrogenase; glucose dehydrogenase	Glucose dehydrogenase [FAD, quinone]	KOG1238: Glucose dehydrogenase/choline dehydrogenase/mandelonitrile lyase (GMC oxidoreductase family)	7425.NV15456-PA	PF00732.20: GMC oxidoreductase; PF05199.14: GMC oxidoreductase	-	-
37	-	OCG11748	Contraction	1	0	0.00698599	uncharacterized protein LOC100121292	-	-	7425.NV18045-PA	-	-	-
37	-	OCG11749	Contraction	1	0	0.00698599	SKI family transcriptional corepressor 1 homolog-B	SKI family transcriptional corepressor 2; Ski oncogene	-	7460.GB50332-PA	PF02437.18: SKI/SNO/DAC family; PF08782.11: c-SKI Smad4 binding domain	-	GO:0002009: morphogenesis of an epithelium; GO:0002165: instar larval or pupal development; GO:0003002: regionalization; GO:0005488: binding; GO:0005515: protein binding; GO:0005622: intracellular anatomical structure; GO:0005737: cytoplasm; GO:0006355: regulation of transcription, DNA-templated; GO:0006357: regulation of transcription by RNA polymerase II; GO:0007275: multicellular organism deve…
37	-	OCG11752	Contraction	1	0	0.00698599	PREDICTED: cadherin-23	Cadherin-23	KOG1219: Uncharacterized conserved protein, contains laminin, cadherin and EGF domains; KOG4289: Cadherin EGF LAG seven-pass G-type receptor	132113.XP_003492286.1	PF00028.18: Cadherin domain; PF08266.13: Cadherin-like	-	GO:0005488: binding; GO:0005509: calcium ion binding; GO:0005886: plasma membrane; GO:0005887: integral component of plasma membrane; GO:0007155: cell adhesion; GO:0007275: multicellular organism development; GO:0007424: open tracheal system development; GO:0016020: membrane; GO:0016021: integral component of membrane; GO:0016339: calcium-dependent cell-cell adhesion via plasma membrane cell adhe…
37	-	OCG11755	Contraction	1	0	0.00698599	-	-	-	7425.NV16881-PA	PF16086.6: Domain of unknown function (DUF4816)	-	-
37	-	OCG11765	Contraction	1	0	0.00698599	PREDICTED: laminin subunit alpha	Laminin subunit alpha	KOG1836: Extracellular matrix glycoprotein Laminin subunits alpha and gamma	103372.F4WY67	PF00052.19: Laminin B (Domain IV); PF00053.25: Laminin EGF domain; PF00054.24: Laminin G domain; PF00055.18: Laminin N-terminal (Domain VI); PF02210.25: Laminin G domain; PF06008.15: Laminin Domain I; PF06009.13: Laminin Domain II; PF13385.7: Concanavalin A-like lectin/glucanases superfamily	K06240: LAMA3_5;laminin,alpha 3/5--Environmental Information Processing: Signal transduction: PI3K-Akt signaling pathway	-
37	-	OCG11781	Contraction	1	0	0.00698599	-	Transcription factor Sox-21-B	KOG0527: HMG-box transcription factor	132113.XP_003491099.1; 7425.NV16544-PA	PF00505.20: HMG (high mobility group) box; PF09011.11: HMG-box domain	K09267: SOX1S;transcription factor SOX1/3/14/21 (SOX group B)--Protein families: genetic information processing 03000 Transcription factors	-
37	-	OCG11789	Contraction	1	0	0.00698599	PREDICTED: zinc finger homeobox protein 3; zinc finger homeobox protein 4; zinc finger homeobox protein 4 isoform X1	Zinc finger homeobox protein 4	KOG1146: Homeobox protein; KOG4577: Transcription factor LIM3, contains LIM and HOX domains	132113.XP_003485063.1	PF00046.30: Homeodomain; PF00096.27: Zinc finger, C2H2 type; PF05920.12: Homeobox KN domain; PF13894.7: C2H2-type zinc finger	K09378: ATBF1;AT-binding transcription factor 1	-
37	-	OCG11797	Contraction	1	0	0.00698599	homeobox even-skipped homolog protein 2-like	-	KOG0485: Transcription factor NKX-5.1/HMX1, contains HOX domain	132113.XP_003494640.1	PF00046.30: Homeodomain	K09309: NKX1;homeobox protein Nkx-1--Protein families: genetic information processing 03000 Transcription factors	GO:0000122: negative regulation of transcription by RNA polymerase II; GO:0001704: formation of primary germ layer; GO:0001707: mesoderm formation; GO:0001708: cell fate specification; GO:0001709: cell fate determination; GO:0001710: mesodermal cell fate commitment; GO:0005622: intracellular anatomical structure; GO:0005634: nucleus; GO:0006355: regulation of transcription, DNA-templated; GO:0006…
37	-	OCG11802	Contraction	1	0	0.00698599	PREDICTED: broad-complex core protein isoforms 1/2/3/4/5-like; broad-complex core protein isoforms 1/2/3/4/5-like; protein abrupt-like isoform X2	-	-	7460.GB48273-PA	PF05605.13: Drought induced 19 protein (Di19), zinc-binding; PF13894.7: C2H2-type zinc finger	-	-
37	-	OCG11807	Contraction	1	0	0.00698599	7,8-dihydro-8-oxoguanine triphosphatase	7,8-dihydro-8-oxoguanine triphosphatase	-	-	PF00293.29: NUDIX domain	K17816: NUDT1,MTH1;8-oxo-dGTP diphosphatase / 2-hydroxy-dATP diphosphatase [EC:3.6.1.55 3.6.1.56]--Protein families: genetic information processing 03400 DNA repair and recombination proteins	GO:0000003: reproduction; GO:0001669: acrosomal vesicle; GO:0003006: developmental process involved in reproduction; GO:0003676: nucleic acid binding; GO:0003723: RNA binding; GO:0003824: catalytic activity; GO:0003924: GTPase activity; GO:0005488: binding; GO:0005576: extracellular region; GO:0005615: extracellular space; GO:0005622: intracellular anatomical structure; GO:0005634: nucleus; GO:00…
37	-	OCG11821	Contraction	1	0	0.00698599	mitochondrial amidoxime-reducing component 1	Mitochondrial amidoxime-reducing component 1	KOG2362: Uncharacterized Fe-S protein	7425.NV12367-PA; 7460.GB42550-PA	PF03473.18: MOSC domain; PF03476.17: MOSC N-terminal beta barrel domain	-	-
37	-	OCG11833	Contraction	1	0	0.00698599	LOW QUALITY PROTEIN: uncharacterized protein LOC114931797; uncharacterized protein LOC112637275	-	-	7460.GB48463-PA	PF00051.19: Kringle domain; PF00090.20: Thrombospondin type 1 domain	K06841: SEMA5;semaphorin 5--Development and regeneration	-
37	-	OCG11890	Contraction	1	0	0.00698599	PREDICTED: transmembrane protein 256-like	-	-	-	PF04241.16: Protein of unknown function (DUF423)	-	-
37	-	OCG12473	Contraction	1	0	0.00698599	37	-	OCG12478	Contraction	1	0	0.00698599	uncharacterized protein LOC100115799	-	-	7425.NV15995-PA	-	-	-
37	-	OCG12479	Contraction	1	0	0.00698599	intraflagellar transport protein 88 homolog	-	KOG2003: TPR repeat-containing protein	-	-	K16474: IFT88;intraflagellar transport protein 88--Protein families: genetic information processing 03036 Chromosome and associated proteins	GO:0005622: intracellular anatomical structure; GO:0005737: cytoplasm; GO:0005814: centriole; GO:0005815: microtubule organizing center; GO:0005856: cytoskeleton; GO:0005929: cilium; GO:0006810: transport; GO:0006928: movement of cell or subcellular component; GO:0006996: organelle organization; GO:0007017: microtubule-based process; GO:0007018: microtubule-based movement; GO:0009894: regulation …
37	-	OCG12482	Contraction	1	0	0.00698599	uncharacterized protein LOC107981016	-	-	-	-	-	-
37	-	OCG12483	Contraction	1	0	0.00698599	60S ribosomal protein L22-like; PREDICTED: 60S ribosomal protein L22-like	60S ribosomal protein L22	KOG3434: 60S ribosomal protein L22	36080.S2K7B2	PF01776.18: Ribosomal L22e protein family	K02891: RP-L22e,RPL22;large subunit ribosomal protein L22e--Genetic Information Processing 09122 Translation 03010 Ribosome	GO:0002181: cytoplasmic translation; GO:0003676: nucleic acid binding; GO:0003723: RNA binding; GO:0003735: structural constituent of ribosome; GO:0005198: structural molecule activity; GO:0005488: binding; GO:0005622: intracellular anatomical structure; GO:0005737: cytoplasm; GO:0005829: cytosol; GO:0005840: ribosome; GO:0006412: translation; GO:0006518: peptide metabolic process; GO:0006807: ni…
37	-	OCG12484	Contraction	1	0	0.00698599	-	-	-	-	-	K14644: OSW3,RRT12;subtilase-type proteinase RRT12 [EC:3.4.21.-]--Protein families: metabolism 01002 Peptidases and inhibitors	-
37	-	OCG12485	Contraction	1	0	0.00698599	hypothetical protein TSAR_007889	-	-	-	-	-	-
37	-	OCG12486	Contraction	1	0	0.00698599	PREDICTED: uncharacterized protein LOC105366623	-	-	-	PF01753.19: MYND finger	-	-

## Sheet: Ceratosolen
The number of expansion gene families for Ceratosolen is 2, and its contraction gene family number is 0.
The number of expansion families was 2, the enrichment results of both GO and KEGG were 0.
Gene families annotation:
Code	Name	FamilyID	Type	Ancestor_size	Node_size	P_value	Nr	SwissProt	COG	eggNOG	pfam	KEGG	GO
43	-	OCG00457	Expansion	1	2	0.00366079	PREDICTED: odorant receptor Or2-like	-	-	7425.NV25617-PA	PF02949.21: 7tm Odorant receptor	-	-
43	-	OCG00691	Expansion	1	2	0.00366079	uncharacterized protein LOC100121037 isoform X5	-	-	-	-	-	GO:0005488: binding; GO:0005515: protein binding; GO:0008157: protein phosphatase 1 binding; GO:0019899: enzyme binding; GO:0019902: phosphatase binding; GO:0019903: protein phosphatase binding
The number of contraction families was 0, the enrichment results of both GO and KEGG were 0.

## Sheet: Valisia
The number of expansion gene families for Valisia is 15, and its contraction gene family number is 72.
The number of expansion families was 15, the enrichment results of GO is 0 and KEGG is 5.
Five expansion gene families enriched:
KEGG_code	Descrition	Pop.term	Pop.Total	Study.term	Study.total	p	p.adjusted	Study_GenesID
ko05020	Human Diseases||Neurodegenerative disease||Prion disease	227	7634	4	14	0.000602566	0.0036154	OCG00104,OCG00106,OCG00136,OCG01661
ko04141	Genetic Information Processing||Folding, sorting and degradation||Protein processing in endoplasmic reticulum	154	7634	3	14	0.00248869	0.00746606	OCG00103,OCG00106,OCG01661
ko05012	Human Diseases||Neurodegenerative disease||Parkinson disease	239	7634	3	14	0.00854044	0.0170809	OCG00076,OCG00106,OCG00136
ko05014	Human Diseases||Neurodegenerative disease||Amyotrophic lateral sclerosis	347	7634	3	14	0.0233261	0.0349891	OCG00104,OCG00106,OCG00136	COG	eggNOG	pfam	KEGG	GO
ko05022	Human Diseases||Neurodegenerative disease||Pathways of neurodegeneration - multiple diseases	411	7634	3	14	0.0361915	0.0434299	OCG00104,OCG00106,OCG00136	KOG3189: Phosphomannomutase	7425.NV16395-PA	PF03332.14: Eukaryotic phosphomannomutase; PF08282.13: haloacid dehalogenase-like hydrolase	K17497: PMM;phosphomannomutase [EC:5.4.2.8]	GO:0001666: response to hypoxia; GO:0003824: catalytic activity; GO:0004615: phosphomannomutase activity; GO:0005622: intracellular anatomical structure; GO:0005737: cytoplasm; GO:0005829: cytosol; GO:0005975: carbohydrate metabolic process; GO:0005996: monosaccharide metabolic process; GO:0006013: mannose metabolic process; GO:0006464: cellular protein modification process; GO:0006486: protein g…
									-	7425.NV25435-PA	PF00089.27: Trypsin	-	-
Expansion gene families annotation:
Code	Name	FamilyID	Type	Ancestor_size	Node_size	P_value	Nr	SwissProt
17	-	OCG00058	Expansion	1	2	0.00266779	PREDICTED: elongation factor G, mitochondrial	Elongation factor G, mitochondrial	KOG0464: Elongation factor G; KOG0465: Mitochondrial elongation factor; KOG0469: Elongation factor 2	7425.NV18279-PA	PF00009.28: Elongation factor Tu GTP binding domain; PF00679.25: Elongation factor G C-terminus; PF03144.26: Elongation factor Tu domain 2; PF03764.19: Elongation factor G, domain IV; PF14492.7: Elongation Factor G, domain III; PF16658.6: Class II release factor RF3, C-terminal domain	K02355: fusA,GFM,EFG;elongation factor G	GO:0003676: nucleic acid binding; GO:0003723: RNA binding; GO:0003746: translation elongation factor activity; GO:0003824: catalytic activity; GO:0003924: GTPase activity; GO:0005488: binding; GO:0005622: intracellular anatomical structure; GO:0005634: nucleus; GO:0005737: cytoplasm; GO:0005739: mitochondrion; GO:0006412: translation; GO:0006414: translational elongation; GO:0006518: peptide meta…
17	-	OCG00067	Expansion	1	2	0.00266779	PREDICTED: ejaculatory bulb-specific protein 3	-	-	7425.NV16109-PA	PF03392.14: Insect pheromone-binding family, A10/OS-D	-	GO:0005576: extracellular region
17	-	OCG00069	Expansion	1	2	0.00266779	PREDICTED: fatty acid-binding protein, muscle isoform X1	Fatty acid-binding protein, muscle; Myelin P2 protein	KOG4015: Fatty acid-binding protein FABP	7425.NV13715-PB	PF00061.24: Lipocalin / cytosolic fatty-acid binding protein family; PF14651.7: Lipocalin / cytosolic fatty-acid binding protein family	K08752: FABP3;fatty acid-binding protein 3,muscle and heart	GO:0003008: system process; GO:0007610: behavior; GO:0007611: learning or memory; GO:0007613: memory; GO:0007616: long-term memory; GO:0032501: multicellular organismal process; GO:0050877: nervous system process; GO:0050890: cognition
17	-	OCG00076	Expansion	1	2	0.00266779	PREDICTED: thioredoxin-2; thioredoxin-2 isoform X2	Thioredoxin; Thioredoxin-2	-	7425.NV13156-PA	PF00085.21: Thioredoxin; PF00578.22: AhpC/TSA family; PF13098.7: Thioredoxin-like domain; PF13905.7: Thioredoxin-like; PF14595.7: Thioredoxin	K03671: trxA;thioredoxin 1	GO:0000803: sex chromosome; GO:0000806: Y chromosome; GO:0003824: catalytic activity; GO:0004791: thioredoxin-disulfide reductase activity; GO:0005622: intracellular anatomical structure; GO:0005634: nucleus; GO:0005694: chromosome; GO:0005737: cytoplasm; GO:0006457: protein folding; GO:0006950: response to stress; GO:0006952: defense response; GO:0006979: response to oxidative stress; GO:0007275…
17	-	OCG00103	Expansion	1	2	0.00266779	PREDICTED: protein transport protein Sec61 subunit alpha isoform 2; protein transport protein Sec61 subunit alpha isoform X1	Protein transport protein Sec61 subunit alpha isoform 2	KOG1373: Transport protein Sec61, alpha subunit	7425.NV16578-PA	PF00344.21: SecY translocase; PF10559.10: Plug domain of Sec61p	K10956: SEC61A;protein transport protein SEC61 subunit alpha	GO:0001700: embryonic development via the syncytial blastoderm; GO:0002009: morphogenesis of an epithelium; GO:0005622: intracellular anatomical structure; GO:0005737: cytoplasm; GO:0005783: endoplasmic reticulum; GO:0005791: rough endoplasmic reticulum; GO:0007275: multicellular organism development; GO:0007391: dorsal closure; GO:0008258: head involution; GO:0009605: response to external stimul…
17	-	OCG00104	Expansion	1	2	0.00266779	PREDICTED: superoxide dismutase	Superoxide dismutase [Cu-Zn]	KOG0441: Cu2+/Zn2+ superoxide dismutase SOD1; KOG4656: Copper chaperone for superoxide dismutase	7425.NV14137-PA	PF00080.21: Copper/zinc superoxide dismutase (SODC)	K04565: SOD1;superoxide dismutase,Cu-Zn family [EC:1.15.1.1]	GO:0000302: response to reactive oxygen species; GO:0000303: response to superoxide; GO:0000305: response to oxygen radical; GO:0001306: age-dependent response to oxidative stress; GO:0003824: catalytic activity; GO:0004784: superoxide dismutase activity; GO:0005488: binding; GO:0005507: copper ion binding; GO:0005515: protein binding; GO:0005576: extracellular region; GO:0005615: extracellular s…
17	-	OCG00106	Expansion	1	2	0.00266779	PREDICTED: heat shock 70 kDa protein cognate 3 isoform X1; endoplasmic reticulum chaperone BiP isoform X1	Endoplasmic reticulum chaperone BiP	KOG0100: Molecular chaperones GRP78/BiP/KAR2, HSP70 superfamily	7425.NV12451-PA	PF00012.21: Hsp70 protein; PF06723.14: MreB/Mbl protein	K09490: HSPA5,BIP;endoplasmic reticulum chaperone BiP [EC:3.6.4.10]	GO:0005488: binding; GO:0005515: protein binding; GO:0005576: extracellular region; GO:0005615: extracellular space; GO:0005622: intracellular anatomical structure; GO:0005737: cytoplasm; GO:0005783: endoplasmic reticulum; GO:0006950: response to stress; GO:0009892: negative regulation of metabolic process; GO:0009987: cellular process; GO:0010468: regulation of gene expression; GO:0010605: negat…
17	-	OCG00136	Expansion	1	2	0.00266779	PREDICTED: cytochrome c-2; cytochrome c-2	Cytochrome c; Cytochrome c-2	KOG3453: Cytochrome c	7425.NV13839-PA	PF00034.22: Cytochrome c; PF13442.7: Cytochrome C oxidase, cbb3-type, subunit III	K08738: CYC;cytochrome c	GO:0003824: catalytic activity; GO:0005622: intracellular anatomical structure; GO:0005737: cytoplasm; GO:0005739: mitochondrion; GO:0005740: mitochondrial envelope; GO:0005743: mitochondrial inner membrane; GO:0005758: mitochondrial intermembrane space; GO:0005829: cytosol; GO:0006091: generation of precursor metabolites and energy; GO:0006119: oxidative phosphorylation; GO:0006122: mitochondria…
17	-	OCG00151	Expansion	1	2	0.00266779	60S acidic ribosomal protein P1; PREDICTED: 60S acidic ribosomal protein P1	60S acidic ribosomal protein P1	KOG1762: 60s acidic ribosomal protein P1	7425.NV13388-PA	PF00428.20: 60s Acidic ribosomal protein	K02942: RP-LP1,RPLP1;large subunit ribosomal protein LP1	GO:0001932: regulation of protein phosphorylation; GO:0001934: positive regulation of protein phosphorylation; GO:0002181: cytoplasmic translation; GO:0003735: structural constituent of ribosome; GO:0005198: structural molecule activity; GO:0005622: intracellular anatomical structure; GO:0005737: cytoplasm; GO:0005829: cytosol; GO:0005840: ribosome; GO:0006412: translation; GO:0006518: peptide me…
17	-	OCG00181	Expansion	1	2	0.00266779	PREDICTED: probable phospholipid hydroperoxide glutathione peroxidase; probable phospholipid hydroperoxide glutathione peroxidase	Phospholipid hydroperoxide glutathione peroxidase	KOG1651: Glutathione peroxidase	7425.NV11537-PA	PF00255.20: Glutathione peroxidase; PF00578.22: AhpC/TSA family	K23856: GPX;peroxiredoxin [EC:1.11.1.24]	-
17	-	OCG00284	Expansion	1	2	0.00266779	PREDICTED: ATP-binding cassette sub-family G member 4-like	ATP-binding cassette sub-family G member 1; ATP-binding cassette sub-family G member 4	-	7425.NV10274-PA	PF00005.28: ABC transporter; PF01061.25: ABC-2 type transporter; PF02463.20: RecF/RecN/SMC N terminal domain; PF13304.7: AAA domain, putative AbiEii toxin, Type IV TA system; PF19055.1: ABC-2 type transporter	K05680: ABCG4;ATP-binding cassette,subfamily G (WHITE),member 4	GO:0003824: catalytic activity; GO:0005215: transporter activity; GO:0005319: lipid transporter activity; GO:0005886: plasma membrane; GO:0006810: transport; GO:0006869: lipid transport; GO:0010876: lipid localization; GO:0015248: sterol transporter activity; GO:0015318: inorganic molecular entity transmembrane transporter activity; GO:0015399: primary active transmembrane transporter activity; G…
17	-	OCG00483	Expansion	1	2	0.00266779	PREDICTED: histone deacetylase complex subunit SAP130-like	-	-	7425.NV23727-PA	PF16014.6: Histone deacetylase complex subunit SAP130 C-terminus	K19192: SAP130;histone deacetylase complex subunit SAP130	GO:0000118: histone deacetylase complex; GO:0000228: nuclear chromosome; GO:0000785: chromatin; GO:0000790: nuclear chromatin; GO:0005622: intracellular anatomical structure; GO:0005634: nucleus; GO:0005654: nucleoplasm; GO:0005694: chromosome; GO:0010468: regulation of gene expression; GO:0019222: regulation of metabolic process; GO:0031974: membrane-enclosed lumen; GO:0031981: nuclear lumen; GO…
17	-	OCG00488	Expansion	1	2	0.00266779	PREDICTED: translation initiation factor IF-2, mitochondrial	Translation initiation factor IF-2, mitochondrial	KOG1144: Translation initiation factor 5B (eIF-5B); KOG1145: Mitochondrial translation initiation factor 2 (IF-2;GTPase)	7425.NV15401-PA	PF00009.28: Elongation factor Tu GTP binding domain; PF01926.24: 50S ribosome-binding GTPase; PF11987.9: Translation-initiation factor 2	K02519: infB,MTIF2;translation initiation factor IF-2	GO:0000049: tRNA binding; GO:0003676: nucleic acid binding; GO:0003723: RNA binding; GO:0003743: translation initiation factor activity; GO:0003824: catalytic activity; GO:0003924: GTPase activity; GO:0005488: binding; GO:0005622: intracellular anatomical structure; GO:0005737: cytoplasm; GO:0005739: mitochondrion; GO:0006412: translation; GO:0006413: translational initiation; GO:0006518: peptide…
17	-	OCG00803	Expansion	1	2	0.00266779	PREDICTED: MLX-interacting protein	Carbohydrate-responsive element-binding protein; MLX-interacting protein	KOG1319: bHLHZip transcription factor BIGMAX; KOG3582: Mlx interactors and related transcription factors	7425.NV11070-PA	PF00010.27: Helix-loop-helix DNA-binding domain	K09113: MLX;MAX-like protein X	GO:0003700: DNA-binding transcription factor activity; GO:0005488: binding; GO:0005515: protein binding; GO:0005622: intracellular anatomical structure; GO:0005634: nucleus; GO:0005667: transcription regulator complex; GO:0006355: regulation of transcription, DNA-templated; GO:0006357: regulation of transcription by RNA polymerase II; GO:0008134: transcription factor binding; GO:0009743: response…
17	-	OCG01661	Expansion	1	2	0.00266779	-	-	KOG0100: Molecular chaperones GRP78/BiP/KAR2, HSP70 superfamily	-	PF00012.21: Hsp70 protein; PF06723.14: MreB/Mbl protein	K03283: HSPA1s;heat shock 70kDa protein 1/2/6/8; K09490: HSPA5,BIP;endoplasmic reticulum chaperone BiP [EC:3.6.4.10]	GO:0005488: binding; GO:0005515: protein binding; GO:0005622: intracellular anatomical structure; GO:0005737: cytoplasm; GO:0006950: response to stress; GO:0009987: cellular process; GO:0010033: response to organic substance; GO:0032501: multicellular organismal process; GO:0033554: cellular response to stress; GO:0042221: response to chemical; GO:0043226: organelle; GO:0043227: membrane-bounded …
									OCG08837,OCG09456,OCG09838,OCG10359,OCG10377,OCG10902,OCG10910,OCG10920,OCG10969,OCG11501,OCG11752
The number of gene contraction families was 72, the enrichment results of GO and KEGG is 0.
Contraction gene families annotation:									KOG0562: Predicted hydrolase (HIT family); KOG4359: Protein kinase C inhibitor-like protein	7425.NV18337-PA	PF01230.24: HIT domain; PF11969.9: Scavenger mRNA decapping enzyme C-term binding; PF16278.6: C2HE / C2H2 / C2HC zinc-binding finger	K10863: APTX;aprataxin [EC:3.6.1.70 3.6.1.71 3.6.1.72]	GO:0000012: single strand break repair; GO:0000375: RNA splicing, via transesterification reactions; GO:0000377: RNA splicing, via transesterification reactions with bulged adenosine as nucleophile; GO:0000398: mRNA splicing, via spliceosome; GO:0003676: nucleic acid binding; GO:0003677: DNA binding; GO:0003684: damaged DNA binding; GO:0005488: binding; GO:0006139: nucleobase-containing compound …
Code	Name	FamilyID	Type	Ancestor_size	Node_size	P_value	Nr	SwissProt	-	7425.NV15899-PA	PF00650.21: CRAL/TRIO domain; PF13716.7: Divergent CRAL/TRIO domain	-	-
17	-	OCG06315	Contraction	1	0	0.00797512	-	-	-	-	PF05380.14: Pao retrotransposon peptidase; PF17921.2: Integrase zinc binding domain; PF18701.2: Family of unknown function (DUF5641)	-	-
17	-	OCG07761	Contraction	1	0	0.00797512	F-actin-monooxygenase Mical isoform X1; F-actin-monooxygenase Mical isoform X7	[F-actin]-monooxygenase Mical	KOG0035: Ca2+-binding actin-bundling protein (actinin), alpha chain (EF-Hand protein superfamily)	132113.XP_003494553.1	PF00307.32: Calponin homology (CH) domain; PF00412.23: LIM domain; PF11971.9: CAMSAP CH domain; PF12130.9: Bivalent Mical/EHBP Rab binding domain	K19947: MICAL;F-actin monooxygenase [EC:1.14.13.225]--genetic information processing	-
17	-	OCG07811	Contraction	1	0	0.00797512	PREDICTED: glucose dehydrogenase; glucose dehydrogenase	Glucose dehydrogenase [FAD, quinone]	KOG1238: Glucose dehydrogenase/choline dehydrogenase/mandelonitrile lyase (GMC oxidoreductase family)	7425.NV12928-PA	PF00732.20: GMC oxidoreductase; PF05199.14: GMC oxidoreductase	-	-
17	-	OCG08418	Contraction	1	0	0.00797512	PREDICTED: uncharacterized protein LOC105363995; hypothetical protein TSAR_012587	-	-	7425.NV20121-PA	-	-	-
17	-	OCG08509	Contraction	1	0	0.00797512	PREDICTED: uncharacterized protein LOC105359531	-	-	7425.NV21390-PA	-	-	-
17	-	OCG08543	Contraction	1	0	0.00797512	centrosomal protein of 89 kDa; protein Cep89 homolog	Centrosomal protein of 89 kDa	-	7425.NV18328-PA	-	K16543: CEP89;centrosomal protein CEP89---genetic information processing	GO:0003008: system process; GO:0006996: organelle organization; GO:0007005: mitochondrion organization; GO:0007154: cell communication; GO:0007267: cell-cell signaling; GO:0007268: chemical synaptic transmission; GO:0007610: behavior; GO:0007611: learning or memory; GO:0007612: learning; GO:0009987: cellular process; GO:0016043: cellular component organization; GO:0023052: signaling; GO:0032501: …
17	-	OCG08554	Contraction	1	0	0.00797512	PREDICTED: elongation of very long chain fatty acids protein AAEL008004; elongation of very long chain fatty acids protein AAEL008004	Elongation of very long chain fatty acids protein; Elongation of very long chain fatty acids protein AAEL008004	KOG3071: Fatty acyl-CoA elongase/Polyunsaturated fatty acid specific elongation enzyme	69319.XP_008560615.1	PF01151.19: GNS1/SUR4 family	-	-
17	-	OCG08699	Contraction	1	0	0.00797512	probable chitinase 10; uncharacterized protein LOC117169793	-	-	-	PF01607.25: Chitin binding Peritrophin-A domain	-	-
17	-	OCG08819	Contraction	1	0	0.00797512	PREDICTED: hairy/enhancer-of-split related with YRPW motif protein	Hairy/enhancer-of-split related with YRPW motif protein	KOG4304: Transcriptional repressors of the hairy/E(spl) family (contains HLH)	7425.NV18553-PA	PF00010.27: Helix-loop-helix DNA-binding domain; PF07527.14: Hairy Orange	K09091: HEY;hairy and enhancer of split related with YRPW motif--Signal transduction--Notch signaling pathway	-
17	-	OCG08913	Contraction	1	0	0.00797512	PREDICTED: uncharacterized protein LOC105359500	-	-	-	-	-	-
17	-	OCG09132	Contraction	1	0	0.00797512	2-phosphoxylose phosphatase 1	2-phosphoxylose phosphatase 1	KOG3672: Histidine acid phosphatase	7460.GB41822-PA	PF00328.23: Histidine phosphatase superfamily (branch 2)	K21403: PXYLP1;2-phosphoxylose phosphatase [EC:3.1.3.-]--signaling and cellular processes	GO:0003824: catalytic activity; GO:0005622: intracellular anatomical structure; GO:0005737: cytoplasm; GO:0006793: phosphorus metabolic process; GO:0006796: phosphate-containing compound metabolic process; GO:0008152: metabolic process; GO:0009987: cellular process; GO:0016311: dephosphorylation; GO:0016787: hydrolase activity; GO:0016788: hydrolase activity, acting on ester bonds; GO:0016791: ph…
17	-	OCG09135	Contraction	1	0	0.00797512	kinesin-like protein GA13060; uncharacterized protein LOC105839103 isoform X2	Kinesin-like protein CG14535	-	7460.GB44197-PA	PF00225.24: Kinesin motor domain; PF16796.6: Microtubule binding	K10404: KIF26;kinesin family member 26--Protein families: signaling and cellular processes	GO:0003774: motor activity; GO:0003777: microtubule motor activity; GO:0003824: catalytic activity; GO:0005488: binding; GO:0005515: protein binding; GO:0005622: intracellular anatomical structure; GO:0005856: cytoskeleton; GO:0005871: kinesin complex; GO:0005875: microtubule associated complex; GO:0006928: movement of cell or subcellular component; GO:0007017: microtubule-based process; GO:00070…
17	-	OCG09373	Contraction	1	0	0.00797512	-	-	-	7370.XP_005182591.1	-	-	GO:0000209: protein polyubiquitination; GO:0003824: catalytic activity; GO:0004842: ubiquitin-protein transferase activity; GO:0005488: binding; GO:0005515: protein binding; GO:0006464: cellular protein modification process; GO:0006807: nitrogen compound metabolic process; GO:0006950: response to stress; GO:0008152: metabolic process; GO:0008270: zinc ion binding; GO:0009266: response to temperat…
17	-	OCG09400	Contraction	1	0	0.00797512	nephrin isoform X5	Contactin-3	KOG3515: Predicted transmembrane protein of the immunoglobulin family of cell adhesion molecules	7425.NV12857-PA	PF00047.26: Immunoglobulin domain; PF07679.17: Immunoglobulin I-set domain; PF07686.18: Immunoglobulin V-set domain; PF08205.13: CD80-like C2-set immunoglobulin domain; PF13895.7: Immunoglobulin domain; PF13927.7: Immunoglobulin domain	-	-
17	-	OCG09401	Contraction	1	0	0.00797512	PREDICTED: enkurin	Enkurin	-	7425.NV14072-PA	PF13864.7: Calmodulin-binding	-	GO:0005488: binding; GO:0005515: protein binding; GO:0005516: calmodulin binding
17	-	OCG09406	Contraction	1	0	0.00797512	PREDICTED: testis-expressed sequence 9 protein	Testis-expressed protein 9	-	7425.NV11728-PA; 7460.GB41656-PA	-	-	-
17	-	OCG09407	Contraction	1	0	0.00797512	C-factor	Retinol dehydrogenase 5	KOG1611: Predicted short chain-type dehydrogenase	7460.GB40861-PA	PF00106.26: short chain dehydrogenase; PF08659.11: KR domain; PF13561.7: Enoyl-(Acyl carrier protein) reductase	-	GO:0003824: catalytic activity; GO:0004090: carbonyl reductase (NADPH) activity; GO:0008152: metabolic process; GO:0016491: oxidoreductase activity; GO:0016614: oxidoreductase activity, acting on CH-OH group of donors; GO:0016616: oxidoreductase activity, acting on the CH-OH group of donors, NAD or NADP as acceptor; GO:0055114: oxidation-reduction process
17	-	OCG09439	Contraction	1	0	0.00797512	PREDICTED: myb-like protein I isoform X1; uncharacterized protein LOC103315660	-	-	12957.ACEP18794-PA	-	-	-
17	-	OCG09472	Contraction	1	0	0.00797512	PREDICTED: segmentation protein even-skipped	Homeobox protein XHOX-3; Segmentation protein even-skipped	KOG0844: Transcription factor EVX1, contains HOX domain	7425.NV15848-PA	PF00046.30: Homeodomain	K09320: EVX;homeobox even-skipped homolog protein--genetic information processing	GO:0000122: negative regulation of transcription by RNA polymerase II; GO:0000578: embryonic axis specification; GO:0000902: cell morphogenesis; GO:0000904: cell morphogenesis involved in differentiation; GO:0000976: transcription regulatory region sequence-specific DNA binding; GO:0000977: RNA polymerase II transcription regulatory region sequence-specific DNA binding; GO:0000980: ; GO:0000981: …
17	-	OCG09489	Contraction	1	0	0.00797512	PREDICTED: dynein intermediate chain 2, ciliary; dynein intermediate chain 2, ciliary isoform X1	Dynein intermediate chain 2, ciliary	-	12957.ACEP28028-PA	-	K10409: DNAI1;dynein intermediate chain 1,axonemal--Neurodegenerative disease/Protein families: signaling and cellular processes	GO:0000226: microtubule cytoskeleton organization; GO:0001578: microtubule bundle formation; GO:0003008: system process; GO:0003341: cilium movement; GO:0005488: binding; GO:0005515: protein binding; GO:0005622: intracellular anatomical structure; GO:0005737: cytoplasm; GO:0005856: cytoskeleton; GO:0005858: axonemal dynein complex; GO:0005875: microtubule associated complex; GO:0005929: cilium; G…
17	-	OCG09741	Contraction	1	0	0.00797512	PREDICTED: uncharacterized protein LOC105365145; uncharacterized protein LOC106647078	-	-	103372.F4WJG0; 7425.NV22018-PA	-	-	-
17	-	OCG09822	Contraction	1	0	0.00797512	PREDICTED: uncharacterized protein LOC105365716; uncharacterized protein LOC100114753	-	-	7425.NV17226-PA	PF00057.19: Low-density lipoprotein receptor domain class A; PF00431.21: CUB domain	-	GO:0007154: cell communication; GO:0007267: cell-cell signaling; GO:0009987: cellular process; GO:0023052: signaling; GO:0030154: cell differentiation; GO:0032502: developmental process; GO:0045165: cell fate commitment; GO:0045168: cell-cell signaling involved in cell fate commitment; GO:0046331: lateral inhibition; GO:0048869: cellular developmental process
17	-	OCG09865	Contraction	1	0	0.00797512	PREDICTED: nose resistant to fluoxetine protein 6-like; nose resistant to fluoxetine protein 6; nose resistant to fluoxetine protein 6 isoform X1	-	KOG3700: Predicted acyltransferase	103372.F4X2I2; 7425.NV11622-PA	PF01757.23: Acyltransferase family	-	-
17	-	OCG09870	Contraction	1	0	0.00797512	PREDICTED: uncharacterized protein LOC105369055; SET domain-containing protein SmydA-8-like; SET domain-containing protein SmydA-8-like isoform X1; protein msta-like	Histone-lysine N-methyltransferase ASHR1; SET domain-containing protein SmydA-8, isoform A	-	7425.NV11804-PA	PF00856.29: SET domain	-	GO:0005488: binding; GO:0005515: protein binding; GO:0009892: negative regulation of metabolic process; GO:0010468: regulation of gene expression; GO:0010605: negative regulation of macromolecule metabolic process; GO:0010629: negative regulation of gene expression; GO:0019222: regulation of metabolic process; GO:0019899: enzyme binding; GO:0042826: histone deacetylase binding; GO:0048519: negati…
17	-	OCG09878	Contraction	1	0	0.00797512	PREDICTED: neuronal acetylcholine receptor subunit alpha-7; neuronal acetylcholine receptor subunit alpha-7 isoform X1	Neuronal acetylcholine receptor subunit alpha-7	KOG3646: Acetylcholine receptor	7425.NV17255-PA	PF02931.24: Neurotransmitter-gated ion-channel ligand binding domain; PF02932.17: Neurotransmitter-gated ion-channel transmembrane region	K05312: CHRNN;nicotinic acetylcholine receptor,invertebrate--Protein families: signaling and cellular processes	-
17	-	OCG09991	Contraction	1	0	0.00797512	-	-	-	13249.RPRC009168-PA; 6669.EFX84811	-	K22403: ZMIZ;zinc finger MIZ domain-containing protein	GO:0006325: chromatin organization; GO:0006338: chromatin remodeling; GO:0006355: regulation of transcription, DNA-templated; GO:0006996: organelle organization; GO:0009889: regulation of biosynthetic process; GO:0009891: positive regulation of biosynthetic process; GO:0009893: positive regulation of metabolic process; GO:0009987: cellular process; GO:0010468: regulation of gene expression; GO:00…
17	-	OCG10043	Contraction	1	0	0.00797512	PREDICTED: uncharacterized protein LOC105367242; uncharacterized protein LOC100679942	-	-	7460.GB43129-PA	PF06585.12: Haemolymph juvenile hormone binding protein (JHBP)	-	-
17	-	OCG10094	Contraction	1	0	0.00797512	PREDICTED: myb-like protein Q; inactive rhomboid protein 1	-	-	103372.F4WMX1	-	-	-
17	-	OCG10209	Contraction	1	0	0.00797512	PREDICTED: protein pangolin, isoforms A/H/I/S-like isoform X1	-	-	7460.GB53169-PA	-	K04491: TCF7L2;transcription factor 7-like 2---Signal transduction	-
17	-	OCG10289	Contraction	1	0	0.00797512	LOW QUALITY PROTEIN: Down syndrome cell adhesion molecule-like protein Dscam2	Down syndrome cell adhesion molecule-like protein Dscam2; Protein sidekick	-	7425.NV15892-PA; 7460.GB53701-PA	PF00041.22: Fibronectin type III domain; PF00047.26: Immunoglobulin domain; PF07679.17: Immunoglobulin I-set domain; PF07686.18: Immunoglobulin V-set domain; PF08205.13: CD80-like C2-set immunoglobulin domain; PF13895.7: Immunoglobulin domain; PF13927.7: Immunoglobulin domain	-	GO:0005488: binding; GO:0005515: protein binding; GO:0005886: plasma membrane; GO:0005887: integral component of plasma membrane; GO:0007155: cell adhesion; GO:0007156: homophilic cell adhesion via plasma membrane adhesion molecules; GO:0016020: membrane; GO:0016021: integral component of membrane; GO:0022610: biological adhesion; GO:0031224: intrinsic component of membrane; GO:0031226: intrinsic…
17	-	OCG10294	Contraction	1	0	0.00797512	PREDICTED: LOW QUALITY PROTEIN: acyl-CoA synthetase short-chain family member 3, mitochondrial; PREDICTED: acyl-CoA synthetase short-chain family member 3, mitochondrial; acyl-CoA synthetase short-chain family member 3, mitochondrial	Acetyl-coenzyme A synthetase; Acyl-CoA synthetase short-chain family member 3, mitochondrial	KOG1175: Acyl-CoA synthetase	7425.NV17262-PA	PF00501.29: AMP-binding enzyme; PF13193.7: AMP-binding enzyme C-terminal domain; PF16177.6: Acetyl-coenzyme A synthetase N-terminus	K01908: ACSS3,prpE;propionyl-CoA synthetase [EC:6.2.1.17]---Carbohydrate metabolism	GO:0003824: catalytic activity; GO:0006082: organic acid metabolic process; GO:0006629: lipid metabolic process; GO:0006631: fatty acid metabolic process; GO:0006633: fatty acid biosynthetic process; GO:0008152: metabolic process; GO:0008610: lipid biosynthetic process; GO:0009058: biosynthetic process; GO:0009987: cellular process; GO:0015645: fatty acid ligase activity; GO:0016053: organic acid…
17	-	OCG10296	Contraction	1	0	0.00797512	PREDICTED: tetratricopeptide repeat protein 25-like; tetratricopeptide repeat protein 25-like, partial; uncharacterized protein LOC114941759, partial	Tetratricopeptide repeat protein 25	-	7425.NV25621-PA	-	-	-
17	-	OCG10299	Contraction	1	0	0.00797512	PREDICTED: slit homolog 1 protein; toll-like receptor Tollo	Toll-like receptor Tollo	KOG4641: FOG: Toll/interleukin receptor and related proteins containing LRR and TIR repeats	7425.NV18402-PA	PF01582.21: TIR domain; PF12799.8: Leucine Rich repeats (2 copies); PF13306.7: BspA type Leucine rich repeat region (6 copies); PF13676.7: TIR domain; PF13855.7: Leucine rich repeat; PF14580.7: Leucine-rich repeat	-	GO:0002009: morphogenesis of an epithelium; GO:0002227: innate immune response in mucosa; GO:0002251: organ or tissue specific immune response; GO:0002376: immune system process; GO:0002385: mucosal immune response; GO:0003401: axis elongation; GO:0006950: response to stress; GO:0006952: defense response; GO:0006955: immune response; GO:0007275: multicellular organism development; GO:0007399: ner…
17	-	OCG10301	Contraction	1	0	0.00797512	PREDICTED: paired mesoderm homeobox protein 2A-like; paired mesoderm homeobox protein 2A; paired mesoderm homeobox protein 2A-like	Paired mesoderm homeobox protein 2B	KOG0484: Transcription factor PHOX2/ARIX, contains HOX domain	7460.GB54796-PA	PF00046.30: Homeodomain	K09330: PHOX2,PMX2;paired mesoderm homeobox protein 2--Protein families: genetic information processing	-
17	-	OCG10305	Contraction	1	0	0.00797512	protein-lysine N-methyltransferase EEF2KMT; protein-lysine N-methyltransferase EEF2KMT isoform X1	Protein-lysine N-methyltransferase EEF2KMT	KOG2497: Predicted methyltransferase	7425.NV12153-PA	PF10294.10: Lysine methyltransferase; PF14904.7: Family of unknown function	K22696: EEF2KMT;protein-lysine N-methyltransferase EEF2KMT [EC:2.1.1.-]---Protein families: genetic information processing	GO:0003824: catalytic activity; GO:0005622: intracellular anatomical structure; GO:0005737: cytoplasm; GO:0006464: cellular protein modification process; GO:0006479: protein methylation; GO:0006807: nitrogen compound metabolic process; GO:0008152: metabolic process; GO:0008168: methyltransferase activity; GO:0008170: N-methyltransferase activity; GO:0008213: protein alkylation; GO:0008276: protei…
17	-	OCG10329	Contraction	1	0	0.00797512	PREDICTED: monocarboxylate transporter 14; PREDICTED: monocarboxylate transporter 9; monocarboxylate transporter 14; uncharacterized protein LOC106639457	-	-	7425.NV16244-PA	PF07690.17: Major Facilitator Superfamily	-	GO:0003008: system process; GO:0003014: renal system process; GO:0005215: transporter activity; GO:0005342: organic acid transmembrane transporter activity; GO:0006810: transport; GO:0006811: ion transport; GO:0006820: anion transport; GO:0008028: monocarboxylic acid transmembrane transporter activity; GO:0008509: anion transmembrane transporter activity; GO:0008514: organic anion transmembrane t…
17	-	OCG10334	Contraction	1	0	0.00797512	transcriptional adapter 2-alpha; transcriptional adapter 2-alpha isoform X1; transcriptional adapter 2-alpha-like isoform X1	Transcriptional adapter 2-alpha	KOG0457: Histone acetyltransferase complex SAGA/ADA, subunit ADA2	7460.GB52043-PA	PF00249.32: Myb-like DNA-binding domain; PF04433.18: SWIRM domain; PF13921.7: Myb-like DNA-binding domain	K11314: TADA2A,ADA2;transcriptional adapter 2-alpha--Protein families: genetic information processing	GO:0000123: histone acetyltransferase complex; GO:0000785: chromatin; GO:0003682: chromatin binding; GO:0003700: DNA-binding transcription factor activity; GO:0003712: transcription coregulator activity; GO:0003713: transcription coactivator activity; GO:0005488: binding; GO:0005515: protein binding; GO:0005622: intracellular anatomical structure; GO:0005634: nucleus; GO:0005654: nucleoplasm; GO:…
17	-	OCG10387	Contraction	1	0	0.00797512	PREDICTED: dual specificity protein phosphatase CDC14A-like; dual specificity protein phosphatase CDC14A-like isoform X1	Dual specificity protein phosphatase CDC14A	KOG1720: Protein tyrosine phosphatase CDC14; KOG2836: Protein tyrosine phosphatase IVA1	7425.NV10070-PA; 7460.GB51493-PA	PF00102.28: Protein-tyrosine phosphatase; PF00782.21: Dual specificity phosphatase, catalytic domain; PF14671.7: Dual specificity protein phosphatase, N-terminal half	K06639: CDC14;cell division cycle 14 [EC:3.1.3.16 3.1.3.48]--Cell growth and death	-
17	-	OCG10423	Contraction	1	0	0.00797512	PREDICTED: uncharacterized protein LOC105367265	-	-	103372.F4WEG0; 132113.XP_003485221.1	-	-	GO:0001837: epithelial to mesenchymal transition; GO:0002009: morphogenesis of an epithelium; GO:0002165: instar larval or pupal development; GO:0007162: negative regulation of cell adhesion; GO:0007275: multicellular organism development; GO:0007444: imaginal disc development; GO:0007472: wing disc morphogenesis; GO:0007476: imaginal disc-derived wing morphogenesis; GO:0007552: metamorphosis; GO…
17	-	OCG10455	Contraction	1	0	0.00797512	PREDICTED: uncharacterized protein LOC105362725; neuropeptide CCHamide-2	-	-	-	-	-	-
17	-	OCG10517	Contraction	1	0	0.00797512	-	-	-	7217.FBpp0120318	-	K08838: STK24_25_MST4;serine/threonine-protein kinase 24/25/MST4 [EC:2.7.11.1]--Protein families: genetic information processing	GO:0000165: MAPK cascade; GO:0000185: activation of MAPKKK activity; GO:0000902: cell morphogenesis; GO:0001932: regulation of protein phosphorylation; GO:0001934: positive regulation of protein phosphorylation; GO:0003824: catalytic activity; GO:0004672: protein kinase activity; GO:0004674: protein serine/threonine kinase activity; GO:0005488: binding; GO:0005515: protein binding; GO:0005622: in…
17	-	OCG10578	Contraction	1	0	0.00797512	17	-	OCG10605	Contraction	1	0	0.00797512	PREDICTED: odorant receptor 13a-like isoform X1; PREDICTED: odorant receptor 13a-like isoform X2; uncharacterized protein LOC107272058 isoform X2; uncharacterized protein LOC107272058 isoform X3	-	-	-	-	-	-
17	-	OCG10796	Contraction	1	0	0.00797512	DNA mismatch repair protein Mlh3-like; PREDICTED: DNA mismatch repair protein Mlh3-like	-	KOG1977: DNA mismatch repair protein - MLH3 family	-	-	K08739: MLH3;DNA mismatch repair protein MLH3--Genetic Information Processing	-
17	-	OCG11017	Contraction	1	0	0.00797512	-	-	KOG0929: Guanine nucleotide exchange factor	13249.RPRC009096-PA	PF16213.6: Dimerisation and cyclophilin-binding domain of Mon2	K18442: ARFGEF,BIG;brefeldin A-inhibited guanine nucleotide-exchange protein--Endocytosis/Protein families: genetic information processing	GO:0005085: guanyl-nucleotide exchange factor activity; GO:0005086: ARF guanyl-nucleotide exchange factor activity; GO:0005488: binding; GO:0005515: protein binding; GO:0005622: intracellular anatomical structure; GO:0005737: cytoplasm; GO:0005794: Golgi apparatus; GO:0005802: trans-Golgi network; GO:0006810: transport; GO:0006892: post-Golgi vesicle-mediated transport; GO:0006893: Golgi to plasm…
17	-	OCG11069	Contraction	1	0	0.00797512	17	-	OCG11075	Contraction	1	0	0.00797512	PREDICTED: uncharacterized protein LOC105363035; uncharacterized protein LOC103317750	-	-	7425.NV25619-PA	-	-	-
17	-	OCG11092	Contraction	1	0	0.00797512	PREDICTED: golgin subfamily A member 1-like	-	-	69319.XP_008553500.1	-	K16731: GOLGA1;golgin subfamily A member 1--Protein families: genetic information processing	GO:0000138: Golgi trans cisterna; GO:0000226: microtubule cytoskeleton organization; GO:0000785: chromatin; GO:0005488: binding; GO:0005515: protein binding; GO:0005622: intracellular anatomical structure; GO:0005694: chromosome; GO:0005737: cytoplasm; GO:0005794: Golgi apparatus; GO:0005795: Golgi stack; GO:0005819: spindle; GO:0005856: cytoskeleton; GO:0006810: transport; GO:0006996: organelle …
17	-	OCG11100	Contraction	1	0	0.00797512	C2 domain-containing protein 5 isoform X3; C2 domain-containing protein 5 isoform X6; C2 domain-containing protein 5-like isoform X1	C2 domain-containing protein 5; Synaptotagmin-7	KOG1031: Predicted Ca2+-dependent phospholipid-binding protein	12957.ACEP14533-PA; 7425.NV17257-PA	PF00168.31: C2 domain	-	GO:0000149: SNARE binding; GO:0001505: regulation of neurotransmitter levels; GO:0005488: binding; GO:0005509: calcium ion binding; GO:0005515: protein binding; GO:0005543: phospholipid binding; GO:0005544: calcium-dependent phospholipid binding; GO:0005886: plasma membrane; GO:0006810: transport; GO:0006836: neurotransmitter transport; GO:0006887: exocytosis; GO:0006906: vesicle fusion; GO:00069…
17	-	OCG11103	Contraction	1	0	0.00797512	F-box only protein 28 isoform X2; PREDICTED: F-box only protein 28 isoform X2	F-box only protein 28	-	7425.NV16487-PA	PF00646.34: F-box domain; PF12937.8: F-box-like	K10306: FBXO28;F-box protein 28--Protein families: genetic information processing	GO:0000151: ubiquitin ligase complex; GO:0003002: regionalization; GO:0003712: transcription coregulator activity; GO:0003713: transcription coactivator activity; GO:0005622: intracellular anatomical structure; GO:0005634: nucleus; GO:0006355: regulation of transcription, DNA-templated; GO:0006508: proteolysis; GO:0006511: ubiquitin-dependent protein catabolic process; GO:0006807: nitrogen compou…
17	-	OCG11196	Contraction	1	0	0.00797512	hypothetical protein TSAR_015160, partial; uncharacterized protein LOC116416773; uncharacterized protein LOC116417435	-	-	-	-	-	-
17	-	OCG11229	Contraction	1	0	0.00797512	17	-	OCG11410	Contraction	1	0	0.00797512	PREDICTED: insulin-like growth factor-binding protein 7; cysteine-rich motor neuron 1 protein; insulin-like growth factor-binding protein-related protein 1 isoform X3	-	-	7425.NV21388-PA	PF00219.19: Insulin-like growth factor binding protein	-	-
17	-	OCG11764	Contraction	1	0	0.00797512	PREDICTED: uncharacterized protein LOC105365134, partial; uncharacterized protein LOC106658593	-	-	103372.F4WY60	-	-	-
17	-	OCG11823	Contraction	1	0	0.00797512	PREDICTED: choline O-acetyltransferase	Carnitine O-acetyltransferase; Choline O-acetyltransferase	KOG3717: Carnitine O-acyltransferase CRAT; KOG3719: Carnitine O-acyltransferase CPT2/YAT1	7425.NV16479-PA	PF00755.21: Choline/Carnitine o-acyltransferase	K00623: CHAT;choline O-acetyltransferase [EC:2.3.1.6]; K00624: E2.3.1.7;carnitine O-acetyltransferase [EC:2.3.1.7]--Lipid metabolism	GO:0001505: regulation of neurotransmitter levels; GO:0003824: catalytic activity; GO:0004102: choline O-acetyltransferase activity; GO:0005622: intracellular anatomical structure; GO:0005634: nucleus; GO:0005737: cytoplasm; GO:0005829: cytosol; GO:0006807: nitrogen compound metabolic process; GO:0007154: cell communication; GO:0007267: cell-cell signaling; GO:0007268: chemical synaptic transmiss…
17	-	OCG11832	Contraction	1	0	0.00797512	PREDICTED: uncharacterized protein LOC105364940; uncharacterized protein LOC106635702	-	-	7425.NV12886-PA	-	-	-
17	-	OCG11864	Contraction	1	0	0.00797512	reverse ribonuclease integrase	-	-	7425.NV30520-PA	PF00078.28: Reverse transcriptase (RNA-dependent DNA polymerase)	-	-
17	-	OCG11877	Contraction	1	0	0.00797512	-	Connector enhancer of kinase suppressor of ras 2; Connector enhancer of kinase suppressor of ras 3	KOG1738: Membrane-associated guanylate kinase-interacting protein/connector enhancer of KSR-like	7460.GB55345-PA	PF00536.31: SAM domain (Sterile alpha motif); PF07647.18: SAM domain (Sterile alpha motif); PF10534.10: Connector enhancer of kinase suppressor of ras	K17536: CNKSR2,CNK2,KSR2;connector enhancer of kinase suppressor of Ras 2--Environmental Information Processing： Signal transduction	-
17	-	OCG11884	Contraction	1	0	0.00797512	-	-	-	-	-	K05313: GRIN;glutamate receptor,ionotropic,invertebrate----Protein families: signaling and cellular processes： Ion channels	-
17	-	OCG11887	Contraction	1	0	0.00797512	-	-	KOG4289: Cadherin EGF LAG seven-pass G-type receptor	-	PF00028.18: Cadherin domain	K16507: DCHS1_2,PCDH16_23;protocadherin-16/23---Environmental Information Processing： Signal transduction	GO:0000226: microtubule cytoskeleton organization; GO:0000902: cell morphogenesis; GO:0000904: cell morphogenesis involved in differentiation; GO:0001654: eye development; GO:0001736: establishment of planar polarity; GO:0001737: establishment of imaginal disc-derived wing hair orientation; GO:0001738: morphogenesis of a polarized epithelium; GO:0001745: compound eye morphogenesis; GO:0002009: mo…
17	-	OCG11888	Contraction	1	0	0.00797512	hypothetical protein; hypothetical protein RHSIM_Rhsim13G0235400	L-ascorbate oxidase homolog	-	981085.XP_010093150.1	PF07731.15: Multicopper oxidase	K00423: E1.10.3.3;L-ascorbate oxidase [EC:1.10.3.3]	-
17	-	OCG11894	Contraction	1	0	0.00797512	PREDICTED: serine/threonine-protein kinase/endoribonuclease IRE1	Serine/threonine-protein kinase/endoribonuclease IRE1	-	-	PF13360.7: PQQ-like domain	K08852: ERN1;serine/threonine-protein kinase/endoribonuclease IRE1 [EC:2.7.11.1 3.1.26.-]	GO:0000902: cell morphogenesis; GO:0000904: cell morphogenesis involved in differentiation; GO:0001654: eye development; GO:0001745: compound eye morphogenesis; GO:0001751: compound eye photoreceptor cell differentiation; GO:0001754: eye photoreceptor cell differentiation; GO:0003824: catalytic activity; GO:0004518: nuclease activity; GO:0004519: endonuclease activity; GO:0004521: endoribonucleas…
17	-	OCG11908	Contraction	1	0	0.00797512	IAA-leucine resistant 2-like	-	-	-	-	-	-
17	-	OCG11950	Contraction	1	0	0.00797512	PREDICTED: uncharacterized protein LOC105363973	-	-	-	-	-	-
17	-	OCG11961	Contraction	1	0	0.00797512	stress response protein NST1-like isoform X5	-	-	-	-	-	-
17	-	OCG11983	Contraction	1	0	0.00797512	PREDICTED: probable protein phosphatase CG10417	Probable protein phosphatase CG10417	KOG0697: Protein phosphatase 1B (formerly 2C); KOG0699: Serine/threonine protein phosphatase	7425.NV11753-PA	PF00481.22: Protein phosphatase 2C; PF07228.13: Stage II sporulation protein E (SpoIIE)	K17499: PPM1G,PP2CG;protein phosphatase 1G [EC:3.1.3.16]--Protein phosphatases and associated proteins	GO:0003824: catalytic activity; GO:0004721: phosphoprotein phosphatase activity; GO:0004722: protein serine/threonine phosphatase activity; GO:0005622: intracellular anatomical structure; GO:0005737: cytoplasm; GO:0006464: cellular protein modification process; GO:0006470: protein dephosphorylation; GO:0006793: phosphorus metabolic process; GO:0006796: phosphate-containing compound metabolic proc…
17	-	OCG11996	Contraction	1	0	0.00797512	PREDICTED: endothelial zinc finger protein induced by tumor necrosis factor alpha-like	-	-	-	PF00096.27: Zinc finger, C2H2 type; PF13465.7: Zinc-finger double domain; PF13894.7: C2H2-type zinc finger; PF13912.7: C2H2-type zinc finger	K09228: KRAB;KRAB domain-containing zinc finger protein--Infectious disease: viral	-
17	-	OCG12010	Contraction	1	0	0.00797512	HBS1-like protein	-	-	103372.F4WJ17	-	K14416: HBS1;elongation factor 1 alpha-like protein--Genetic Information Processing	GO:0003824: catalytic activity; GO:0003924: GTPase activity; GO:0005488: binding; GO:0005515: protein binding; GO:0005622: intracellular anatomical structure; GO:0006412: translation; GO:0006518: peptide metabolic process; GO:0006807: nitrogen compound metabolic process; GO:0008152: metabolic process; GO:0009058: biosynthetic process; GO:0009059: macromolecule biosynthetic process; GO:0009892: ne…
17	-	OCG12028	Contraction	1	0	0.00797512	PREDICTED: chymotrypsin-2-like isoform X1; PREDICTED: chymotrypsin-like	-	-	7425.NV25435-PA	PF00089.27: Trypsin	-	-
17	-	OCG12112	Contraction	1	0	0.00797512	17	-	OCG12136	Contraction	1	0	0.00797512	PREDICTED: dmX-like protein 2; dmX-like protein 2 isoform X9	DmX-like protein 2	KOG1064: RAVE (regulator of V-ATPase assembly) complex subunit RAV1/DMX protein, WD repeat superfamily	13249.RPRC004684-PA	PF00400.33: WD domain, G-beta repeat	-	GO:0005622: intracellular anatomical structure; GO:0005737: cytoplasm; GO:0006873: cellular ion homeostasis; GO:0006885: regulation of pH; GO:0007035: vacuolar acidification; GO:0007275: multicellular organism development; GO:0007424: open tracheal system development; GO:0008593: regulation of Notch signaling pathway; GO:0009653: anatomical structure morphogenesis; GO:0009966: regulation of signa…
17	-	OCG12153	Contraction	1	0	0.00797512	PREDICTED: uncharacterized protein LOC105362345	-	-	-	-	-	-

## Sheet: Eu Pl
The number of expansion gene families for the closest common ancestor nodes of Eupristina and Platyscapa is 5, and its contraction gene family number is 1182.
The number of expansion gene families for EU/PL is 5, and GO and KEGG enriched of them is 0.
Code	Name	FamilyID	Type	Ancestor_size	Node_size	P_value	Nr	SwissProt	COG	eggNOG	pfam	KEGG	GO
23	-	OCG00211	Expansion	1	2	0.00333024	PREDICTED: 1-phosphatidylinositol 4,5-bisphosphate phosphodiesterase classes I and II; PREDICTED: 1-phosphatidylinositol 4,5-bisphosphate phosphodiesterase-like	1-phosphatidylinositol 4,5-bisphosphate phosphodiesterase; 1-phosphatidylinositol 4,5-bisphosphate phosphodiesterase classes I and II	KOG1265: Phospholipase C	7425.NV13419-PA	PF00168.31: C2 domain; PF00387.20: Phosphatidylinositol-specific phospholipase C, Y domain; PF00388.20: Phosphatidylinositol-specific phospholipase C, X domain; PF06631.12: Protein of unknown function (DUF1154); PF09279.12: Phosphoinositide-specific phospholipase C, efhand-like; PF17787.2: PH domain	K05858: PLCB;phosphatidylinositol phospholipase C,beta [EC:3.1.4.11]	GO:0001580: detection of chemical stimulus involved in sensory perception of bitter taste; GO:0001894: tissue homeostasis; GO:0001895: retina homeostasis; GO:0002251: organ or tissue specific immune response; GO:0002376: immune system process; GO:0002385: mucosal immune response; GO:0003008: system process; GO:0003824: catalytic activity; GO:0004435: phosphatidylinositol phospholipase C activity;…
23	-	OCG00215	Expansion	1	2	0.00333024	PREDICTED: acylamino-acid-releasing enzyme-like; acylamino-acid-releasing enzyme isoform X3	Acylamino-acid-releasing enzyme	-	7425.NV18632-PA; 7425.NV25997-PA	PF00326.22: Prolyl oligopeptidase family; PF00561.21: alpha/beta hydrolase fold	K01303: APEH;acylaminoacyl-peptidase [EC:3.4.19.1]	-
23	-	OCG00511	Expansion	1	2	0.00333024	PREDICTED: GTPase-activating Rap/Ran-GAP domain-like protein 3	GTPase-activating Rap/Ran-GAP domain-like protein 3	KOG3686: Rap1-GTPase-activating protein (Rap1GAP); KOG3687: Tuberin - Rap/ran-GTPase-activating protein	69319.XP_008545928.1	PF00780.23: CNH domain; PF02145.16: Rap/ran-GAP	-	-
23	-	OCG02565	Expansion	1	2	0.00333024	PREDICTED: SWI/SNF complex subunit SMARCC2 isoform X1	SWI/SNF complex subunit SMARCC2	KOG1279: Chromatin remodeling factor subunit and related transcription factors	7425.NV13586-PA	PF00249.32: Myb-like DNA-binding domain; PF04433.18: SWIRM domain; PF13921.7: Myb-like DNA-binding domain; PF16495.6: SWIRM-associated region 1; PF16496.6: SWIRM-associated domain at the N-terminal; PF16498.6: SWIRM-associated domain at the C-terminal	K11649: SMARCC;SWI/SNF related-matrix-associated actin-dependent regulator of chromatin subfamily C	GO:0000228: nuclear chromosome; GO:0000785: chromatin; GO:0000790: nuclear chromatin; GO:0002009: morphogenesis of an epithelium; GO:0002165: instar larval or pupal development; GO:0002682: regulation of immune system process; GO:0003002: regionalization; GO:0005488: binding; GO:0005515: protein binding; GO:0005622: intracellular anatomical structure; GO:0005634: nucleus; GO:0005694: chromosome; …
23	-	OCG06543	Expansion	1	2	0.00333024	PREDICTED: uncharacterized protein LOC105365751; serine-rich adhesin for platelets isoform X5	-	-	-	-	-	-
The number of contraction gene families for EU/PL is 1182, GO enriched of them is 12, and KEGG enriched of them is 8.
GO entries enriched：
GO_Term	Pop.term	Pop.total	Study.term	Study.total	p	p.adjusted	namespace	name	Study_GenesID
GO:0022008	910	7073	103	549	2.73658e-05	0.0085264	P	neurogenesis	OCG06892,OCG07210,OCG07380,OCG07522,OCG07617,OCG07793,OCG07812,OCG07904,OCG08247,OCG08250,OCG08252,OCG08257,OCG08263,OCG08435,OCG08466,OCG08515,OCG08533,OCG08648,OCG08730,OCG08738,OCG08762,OCG08772,OCG08801,OCG08803,OCG09123,OCG09140,OCG09141,OCG09243,OCG09256,OCG09263,OCG09264,OCG09405,OCG09423,OCG09444,OCG09453,OCG09467,OCG09482,OCG09502,OCG09581,OCG09590,OCG09697,OCG09722,OCG09776,OCG09814,OCG…
GO:0031226	346	7073	49	549	2.16746e-05	0.0085264	C	intrinsic component of plasma membrane	OCG05995,OCG06982,OCG07133,OCG07813,OCG07818,OCG07820,OCG08021,OCG08157,OCG08278,OCG08476,OCG08515,OCG08545,OCG08678,OCG08837,OCG08846,OCG09052,OCG09095,OCG09149,OCG09405,OCG09412,OCG09456,OCG09495,OCG09588,OCG09810,OCG09833,OCG09858,OCG09900,OCG10024,OCG10371,OCG10377,OCG10391,OCG10510,OCG10645,OCG10902,OCG10910,OCG10915,OCG10920,OCG10965,OCG10969,OCG11058,OCG11093,OCG11133,OCG11245,OCG11452,OCG…
GO:0030182	790	7073	93	549	1.5393e-05	0.0085264	P	neuron differentiation	OCG06892,OCG07210,OCG07380,OCG07522,OCG07617,OCG07793,OCG07812,OCG07904,OCG08247,OCG08252,OCG08257,OCG08263,OCG08435,OCG08466,OCG08515,OCG08533,OCG08648,OCG08730,OCG08738,OCG08762,OCG08772,OCG08801,OCG08803,OCG09123,OCG09140,OCG09141,OCG09243,OCG09256,OCG09263,OCG09264,OCG09405,OCG09423,OCG09444,OCG09467,OCG09502,OCG09581,OCG09590,OCG09697,OCG09722,OCG09814,OCG09825,OCG09833,OCG09858,OCG09866,OCG…
GO:0005887	328	7073	47	549	2.36145e-05	0.0085264	C	integral component of plasma membrane	OCG06982,OCG07133,OCG07813,OCG07818,OCG07820,OCG08021,OCG08157,OCG08278,OCG08476,OCG08515,OCG08545,OCG08678,OCG08837,OCG08846,OCG09052,OCG09095,OCG09149,OCG09405,OCG09412,OCG09456,OCG09495,OCG09588,OCG09810,OCG09833,OCG09858,OCG09900,OCG10024,OCG10371,OCG10377,OCG10391,OCG10510,OCG10645,OCG10902,OCG10910,OCG10915,OCG10920,OCG10965,OCG10969,OCG11093,OCG11133,OCG11245,OCG11452,OCG11846,OCG11954,OCG…
GO:0048731	1708	7073	175	549	1.13054e-05	0.0085264	P	system development	OCG03446,OCG05995,OCG06342,OCG06445,OCG06892,OCG07210,OCG07323,OCG07380,OCG07522,OCG07580,OCG07593,OCG07617,OCG07787,OCG07793,OCG07812,OCG07822,OCG07904,OCG07987,OCG08014,OCG08153,OCG08180,OCG08247,OCG08250,OCG08252,OCG08257,OCG08263,OCG08271,OCG08371,OCG08430,OCG08435,OCG08464,OCG08466,OCG08515,OCG08523,OCG08533,OCG08589,OCG08648,OCG08730,OCG08738,OCG08762,OCG08769,OCG08772,OCG08801,OCG08803,OCG…
GO:0032501	2801	7073	265	549	1.10266e-05	0.0085264	P	multicellular organismal process	OCG03446,OCG05995,OCG06220,OCG06342,OCG06348,OCG06445,OCG06892,OCG07133,OCG07210,OCG07291,OCG07323,OCG07380,OCG07417,OCG07522,OCG07535,OCG07580,OCG07593,OCG07617,OCG07627,OCG07787,OCG07793,OCG07812,OCG07822,OCG07904,OCG07978,OCG07982,OCG07987,OCG08014,OCG08032,OCG08144,OCG08153,OCG08154,OCG08157,OCG08180,OCG08191,OCG08198,OCG08243,OCG08247,OCG08250,OCG08252,OCG08257,OCG08263,OCG08270,OCG08271,OCG…
GO:0007399	1116	7073	122	549	2.2273e-05	0.0085264	P	nervous system development	OCG06445,OCG06892,OCG07210,OCG07380,OCG07522,OCG07593,OCG07617,OCG07787,OCG07793,OCG07812,OCG07904,OCG08247,OCG08250,OCG08252,OCG08257,OCG08263,OCG08271,OCG08435,OCG08466,OCG08515,OCG08523,OCG08533,OCG08648,OCG08730,OCG08738,OCG08762,OCG08772,OCG08801,OCG08803,OCG08881,OCG09123,OCG09140,OCG09141,OCG09149,OCG09243,OCG09256,OCG09263,OCG09264,OCG09405,OCG09423,OCG09444,OCG09453,OCG09467,OCG09482,OCG…
GO:0120036	663	7073	77	549	0.000145917	0.0318246	P	plasma membrane bounded cell projection organization	OCG05989,OCG05995,OCG06365,OCG07210,OCG07380,OCG07522,OCG07617,OCG08247,OCG08252,OCG08257,OCG08263,OCG08435,OCG08496,OCG08515,OCG08730,OCG08738,OCG08777,OCG08801,OCG08803,OCG08850,OCG09123,OCG09140,OCG09141,OCG09243,OCG09256,OCG09263,OCG09405,OCG09444,OCG09502,OCG09581,OCG09590,OCG09722,OCG09814,OCG09825,OCG09858,OCG09866,OCG09867,OCG09879,OCG09900,OCG10033,OCG10331,OCG10347,OCG10366,OCG10369,OCG…
GO:0030030	672	7073	78	549	0.000134006	0.0318246	P	cell projection organization	OCG05989,OCG05995,OCG06365,OCG07210,OCG07380,OCG07522,OCG07617,OCG08247,OCG08252,OCG08257,OCG08263,OCG08435,OCG08496,OCG08515,OCG08730,OCG08738,OCG08777,OCG08801,OCG08803,OCG08850,OCG09123,OCG09140,OCG09141,OCG09243,OCG09256,OCG09263,OCG09405,OCG09444,OCG09502,OCG09581,OCG09590,OCG09722,OCG09814,OCG09825,OCG09858,OCG09866,OCG09867,OCG09879,OCG09900,OCG10033,OCG10331,OCG10347,OCG10366,OCG10369,OCG…
GO:0048699	865	7073	96	549	0.000116935	0.0318246	P	generation of neurons	OCG06892,OCG07210,OCG07380,OCG07522,OCG07617,OCG07793,OCG07812,OCG07904,OCG08247,OCG08252,OCG08257,OCG08263,OCG08435,OCG08466,OCG08515,OCG08533,OCG08648,OCG08730,OCG08738,OCG08762,OCG08772,OCG08801,OCG08803,OCG09123,OCG09140,OCG09141,OCG09243,OCG09256,OCG09263,OCG09264,OCG09405,OCG09423,OCG09444,OCG09453,OCG09467,OCG09502,OCG09581,OCG09590,OCG09697,OCG09722,OCG09776,OCG09814,OCG09825,OCG09833,OCG…
GO:0048856	2440	7073	228	549	0.000214368	0.0389614	P	anatomical structure development	OCG03446,OCG05995,OCG06342,OCG06348,OCG06445,OCG06892,OCG07210,OCG07323,OCG07380,OCG07417,OCG07522,OCG07535,OCG07580,OCG07593,OCG07617,OCG07787,OCG07793,OCG07812,OCG07822,OCG07904,OCG07978,OCG07982,OCG07987,OCG08014,OCG08144,OCG08153,OCG08180,OCG08191,OCG08198,OCG08247,OCG08250,OCG08252,OCG08257,OCG08263,OCG08271,OCG08371,OCG08430,OCG08435,OCG08464,OCG08466,OCG08480,OCG08505,OCG08515,OCG08523,OCG…
GO:0007275	2155	7073	205	549	0.000200459	0.0389614	P	multicellular organism development	OCG03446,OCG05995,OCG06342,OCG06445,OCG06892,OCG07210,OCG07323,OCG07380,OCG07417,OCG07522,OCG07535,OCG07580,OCG07593,OCG07617,OCG07787,OCG07793,OCG07812,OCG07822,OCG07904,OCG07987,OCG08014,OCG08144,OCG08153,OCG08180,OCG08191,OCG08198,OCG08247,OCG08250,OCG08252,OCG08257,OCG08263,OCG08271,OCG08371,OCG08430,OCG08435,OCG08464,OCG08466,OCG08505,OCG08515,OCG08523,OCG08533,OCG08589,OCG08648,OCG08730,OCG…
KEGG pathway enriched：
KEGG_code	Descrition	Pop.term	Pop.Total	Study.term	Study.total	p	p.adjusted	Study_GenesID
K10408	DNAH; dynein heavy chain, axonemal--Neurodegenerative disease	16	7636	8	604	1.06413e-05	7.44893e-05	OCG05989,OCG07565,OCG09176,OCG10122,OCG10424,OCG11401,OCG11871,OCG12468
K09373	LHX2_9; LIM homeobox protein 2/9--Protein families: genetic information processing	3	7636	3	604	0.000492633	0.00172422	OCG08258,OCG09866,OCG10366
K06233	LRP2; low density lipoprotein-related protein 2--Environmental Information Processing： Signal transduction	8	7636	3	604	0.0204017	0.0285623	OCG08796,OCG09929,OCG10384
K01312	PRSS1_2_3; trypsin [EC:3.4.21.4]--Environmental Information Processing： Signal transduction	20	7636	5	604	0.0173936	0.0285623	OCG08859,OCG08875,OCG10352,OCG11411,OCG11863
K00108	betA, CHDH; choline dehydrogenase [EC:1.1.99.1]--Amino acid metabolism	8	7636	3	604	0.0204017	0.0285623	OCG07417,OCG10331,OCG10545
ko04080	Environmental Information Processing||Signaling molecules and interaction||Neuroactive ligand-receptor interaction	69	7634	15	604	0.000253932	0.0182831	OCG07133,OCG07291,OCG08859,OCG08875,OCG09121,OCG09412,OCG09436,OCG09437,OCG09924,OCG10352,OCG10371,OCG10915,OCG11245,OCG11411,OCG11863
ko05410	Human Diseases||Cardiovascular disease||Hypertrophic cardiomyopathy	58	7634	14	604	0.000124983	0.0182831	OCG04909,OCG07323,OCG07542,OCG07627,OCG08032,OCG08153,OCG09479,OCG09809,OCG09828,OCG09884,OCG10612,OCG10646,OCG11337,OCG12221
ko04950	Human Diseases||Endocrine and metabolic disease||Maturity onset diabetes of the young	13	7634	6	604	0.000253354	0.0182831	OCG07787,OCG08430,OCG08464,OCG08762,OCG10230,OCG12167
