# Supplementary material for: Adaptation of Fig Wasps (Agaodinae) to Their Host Revealed by Large-Scale Transcriptomic Data
Source: Insects. 2021 Sep 11;12(9):815. doi: 10.3390/insects12090815 (PMC8471397; doi:10.3390/insects12090815)
Supplement: Supplementary file 1 [file insects-12-00815-s001.zip › supplementary data/Excel S3 Gene family enriched in GO for 25 fig wasp species.xlsx]

## Sheet: branch0_Vjavana7_Contraction
GO_Term	Pop.term	Pop.total	Study.term	Study.total	p	p.adjusted	namespace	name	Study_GenesID
GO:0009507	94	7073	41	665	1.57225e-18	4.20107e-15	C	chloroplast	OCG02151,OCG05295,OCG05322,OCG06517,OCG06523,OCG07046,OCG07421,OCG07648,OCG07672,OCG07849,OCG07872,OCG08571,OCG08573,OCG08597,OCG08890,OCG08909,OCG08915,OCG08938,OCG09067,OCG09209,OCG09217,OCG09238,OCG09326,OCG09443,OCG09512,OCG09771,OCG09926,OCG09928,OCG10009,OCG10011,OCG10090,OCG10091,OCG10634,OCG10669,OCG11034,OCG11057,OCG11090,OCG11378,OCG12210,OCG12284,OCG12307
GO:0009536	97	7073	41	665	6.36465e-18	7.38635e-15	C	plastid	OCG02151,OCG05295,OCG05322,OCG06517,OCG06523,OCG07046,OCG07421,OCG07648,OCG07672,OCG07849,OCG07872,OCG08571,OCG08573,OCG08597,OCG08890,OCG08909,OCG08915,OCG08938,OCG09067,OCG09209,OCG09217,OCG09238,OCG09326,OCG09443,OCG09512,OCG09771,OCG09926,OCG09928,OCG10009,OCG10011,OCG10090,OCG10091,OCG10634,OCG10669,OCG11034,OCG11057,OCG11090,OCG11378,OCG12210,OCG12284,OCG12307
GO:0009579	40	7073	26	665	8.29305e-18	7.38635e-15	C	thylakoid	OCG02151,OCG05322,OCG07046,OCG07421,OCG07648,OCG07849,OCG07872,OCG08573,OCG08597,OCG08890,OCG08909,OCG08915,OCG08938,OCG09209,OCG09217,OCG09238,OCG09326,OCG09443,OCG09512,OCG09926,OCG09928,OCG10090,OCG10091,OCG11034,OCG11057,OCG12307
GO:0031976	34	7073	22	665	3.43581e-15	1.8361e-12	C	plastid thylakoid	OCG02151,OCG05322,OCG07046,OCG07421,OCG07849,OCG07872,OCG08573,OCG08597,OCG08890,OCG08909,OCG08915,OCG08938,OCG09209,OCG09217,OCG09238,OCG09326,OCG09512,OCG09926,OCG09928,OCG10090,OCG10091,OCG12307
GO:0009534	34	7073	22	665	3.43581e-15	1.8361e-12	C	chloroplast thylakoid	OCG02151,OCG05322,OCG07046,OCG07421,OCG07849,OCG07872,OCG08573,OCG08597,OCG08890,OCG08909,OCG08915,OCG08938,OCG09209,OCG09217,OCG09238,OCG09326,OCG09512,OCG09926,OCG09928,OCG10090,OCG10091,OCG12307
GO:0034357	30	7073	20	665	2.70963e-14	9.05015e-12	C	photosynthetic membrane	OCG02151,OCG05322,OCG07046,OCG07849,OCG07872,OCG08573,OCG08597,OCG08890,OCG08909,OCG08915,OCG08938,OCG09209,OCG09217,OCG09238,OCG09326,OCG09512,OCG09928,OCG10090,OCG10091,OCG12307
GO:0042651	30	7073	20	665	2.70963e-14	9.05015e-12	C	thylakoid membrane	OCG02151,OCG05322,OCG07046,OCG07849,OCG07872,OCG08573,OCG08597,OCG08890,OCG08909,OCG08915,OCG08938,OCG09209,OCG09217,OCG09238,OCG09326,OCG09512,OCG09928,OCG10090,OCG10091,OCG12307
GO:0055035	30	7073	20	665	2.70963e-14	9.05015e-12	C	plastid thylakoid membrane	OCG02151,OCG05322,OCG07046,OCG07849,OCG07872,OCG08573,OCG08597,OCG08890,OCG08909,OCG08915,OCG08938,OCG09209,OCG09217,OCG09238,OCG09326,OCG09512,OCG09928,OCG10090,OCG10091,OCG12307
GO:0009535	29	7073	19	665	1.97477e-13	5.86289e-11	C	chloroplast thylakoid membrane	OCG02151,OCG05322,OCG07046,OCG07872,OCG08573,OCG08597,OCG08890,OCG08909,OCG08915,OCG08938,OCG09209,OCG09217,OCG09238,OCG09326,OCG09512,OCG09928,OCG10090,OCG10091,OCG12307
GO:0016020	1791	7073	242	665	1.81378e-11	4.84642e-09	C	membrane	OCG00062,OCG00211,OCG00346,OCG00629,OCG01590,OCG01598,OCG02151,OCG02629,OCG03088,OCG03293,OCG03603,OCG03727,OCG03740,OCG04352,OCG04513,OCG04691,OCG04842,OCG04942,OCG05204,OCG05322,OCG05361,OCG05368,OCG05440,OCG05561,OCG05894,OCG05910,OCG05912,OCG06105,OCG06109,OCG06174,OCG06211,OCG06245,OCG06249,OCG06356,OCG06362,OCG06376,OCG06426,OCG06458,OCG06470,OCG06484,OCG06488,OCG06517,OCG06597,OCG06630,OCG…
GO:0044283	224	7073	54	665	3.5439e-11	8.60845e-09	P	small molecule biosynthetic process	OCG01323,OCG03102,OCG03603,OCG04842,OCG06517,OCG06597,OCG07421,OCG07425,OCG07526,OCG07714,OCG07973,OCG08564,OCG08856,OCG08873,OCG09163,OCG09513,OCG09601,OCG09611,OCG09941,OCG10011,OCG10062,OCG10262,OCG10307,OCG10406,OCG10529,OCG10552,OCG10593,OCG10602,OCG10634,OCG10646,OCG10790,OCG10838,OCG10865,OCG10935,OCG10967,OCG11034,OCG11197,OCG11215,OCG11268,OCG11378,OCG11382,OCG11807,OCG11886,OCG12018,OCG…
GO:0044281	725	7073	117	665	7.88205e-10	1.75507e-07	P	small molecule metabolic process	OCG00217,OCG00277,OCG00615,OCG01323,OCG03102,OCG03361,OCG03603,OCG04463,OCG04842,OCG05894,OCG06122,OCG06165,OCG06235,OCG06517,OCG06597,OCG06633,OCG06974,OCG07071,OCG07140,OCG07219,OCG07290,OCG07345,OCG07421,OCG07425,OCG07428,OCG07497,OCG07526,OCG07714,OCG07731,OCG07921,OCG07973,OCG08031,OCG08144,OCG08433,OCG08451,OCG08523,OCG08564,OCG08571,OCG08856,OCG08873,OCG08890,OCG08904,OCG09163,OCG09181,OCG…
GO:0005737	3552	7073	407	665	1.48124e-09	3.04452e-07	C	cytoplasm	OCG00217,OCG00277,OCG00615,OCG01323,OCG01590,OCG01598,OCG02114,OCG02151,OCG02437,OCG03088,OCG03102,OCG03293,OCG03603,OCG03727,OCG03740,OCG03831,OCG03872,OCG04352,OCG04513,OCG04553,OCG04691,OCG04842,OCG04930,OCG04956,OCG04958,OCG04968,OCG05130,OCG05295,OCG05322,OCG05361,OCG05368,OCG05443,OCG05557,OCG05561,OCG05588,OCG05824,OCG05845,OCG05867,OCG05894,OCG05910,OCG05931,OCG05968,OCG06105,OCG06122,OCG…
GO:0015979	20	7073	13	665	1.66926e-09	3.1859e-07	P	photosynthesis	OCG02151,OCG08597,OCG08890,OCG08938,OCG09217,OCG09238,OCG09326,OCG09409,OCG09512,OCG09925,OCG10091,OCG10669,OCG11034
GO:0009532	39	7073	18	665	2.47606e-09	4.13503e-07	C	plastid stroma	OCG02151,OCG07046,OCG07421,OCG07648,OCG07849,OCG08573,OCG08597,OCG08915,OCG08938,OCG09217,OCG09238,OCG09771,OCG10011,OCG10091,OCG10634,OCG11034,OCG11378,OCG12307
GO:0009570	39	7073	18	665	2.47606e-09	4.13503e-07	C	chloroplast stroma	OCG02151,OCG07046,OCG07421,OCG07648,OCG07849,OCG08573,OCG08597,OCG08915,OCG08938,OCG09217,OCG09238,OCG09771,OCG10011,OCG10091,OCG10634,OCG11034,OCG11378,OCG12307
GO:1901605	127	7073	35	665	2.67349e-09	4.2021e-07	P	alpha-amino acid metabolic process	OCG05894,OCG06235,OCG06633,OCG07219,OCG07421,OCG07973,OCG08433,OCG08856,OCG08873,OCG09163,OCG09181,OCG09611,OCG09821,OCG10011,OCG10062,OCG10110,OCG10406,OCG10421,OCG10533,OCG10593,OCG10634,OCG10865,OCG10912,OCG10935,OCG11159,OCG11215,OCG11378,OCG11746,OCG11882,OCG11886,OCG12018,OCG12032,OCG12050,OCG12059,OCG12091
GO:0019752	356	7073	68	665	5.56026e-09	8.2539e-07	P	carboxylic acid metabolic process	OCG00217,OCG00615,OCG04842,OCG05894,OCG06235,OCG06517,OCG06633,OCG07140,OCG07219,OCG07421,OCG07731,OCG07921,OCG07973,OCG08031,OCG08144,OCG08433,OCG08564,OCG08856,OCG08873,OCG09163,OCG09181,OCG09199,OCG09289,OCG09434,OCG09474,OCG09513,OCG09611,OCG09821,OCG09941,OCG10011,OCG10022,OCG10036,OCG10062,OCG10110,OCG10307,OCG10406,OCG10421,OCG10426,OCG10533,OCG10539,OCG10593,OCG10602,OCG10634,OCG10646,OCG…
GO:0043436	369	7073	69	665	1.06663e-08	1.42502e-06	P	oxoacid metabolic process	OCG00217,OCG00615,OCG04842,OCG05894,OCG06235,OCG06517,OCG06633,OCG07140,OCG07219,OCG07421,OCG07731,OCG07921,OCG07973,OCG08031,OCG08144,OCG08433,OCG08564,OCG08571,OCG08856,OCG08873,OCG09163,OCG09181,OCG09199,OCG09289,OCG09434,OCG09474,OCG09513,OCG09611,OCG09821,OCG09941,OCG10011,OCG10022,OCG10036,OCG10062,OCG10110,OCG10307,OCG10406,OCG10421,OCG10426,OCG10533,OCG10539,OCG10593,OCG10602,OCG10634,OCG…
GO:0006082	369	7073	69	665	1.06663e-08	1.42502e-06	P	organic acid metabolic process	OCG00217,OCG00615,OCG04842,OCG05894,OCG06235,OCG06517,OCG06633,OCG07140,OCG07219,OCG07421,OCG07731,OCG07921,OCG07973,OCG08031,OCG08144,OCG08433,OCG08564,OCG08571,OCG08856,OCG08873,OCG09163,OCG09181,OCG09199,OCG09289,OCG09434,OCG09474,OCG09513,OCG09611,OCG09821,OCG09941,OCG10011,OCG10022,OCG10036,OCG10062,OCG10110,OCG10307,OCG10406,OCG10421,OCG10426,OCG10533,OCG10539,OCG10593,OCG10602,OCG10634,OCG…
GO:0009526	34	7073	16	665	1.36996e-08	1.74311e-06	C	plastid envelope	OCG02151,OCG07421,OCG08573,OCG08597,OCG08890,OCG08938,OCG09217,OCG09238,OCG09512,OCG09771,OCG09928,OCG10091,OCG11034,OCG11090,OCG11378,OCG12307
GO:0009941	31	7073	15	665	2.43994e-08	2.96342e-06	C	chloroplast envelope	OCG02151,OCG08573,OCG08597,OCG08890,OCG08938,OCG09217,OCG09238,OCG09512,OCG09771,OCG09928,OCG10091,OCG11034,OCG11090,OCG11378,OCG12307
GO:0055114	454	7073	77	665	1.16814e-07	1.35707e-05	P	oxidation-reduction process	OCG00217,OCG00615,OCG03293,OCG03603,OCG03872,OCG04463,OCG05894,OCG06165,OCG06235,OCG06523,OCG06597,OCG06633,OCG06965,OCG07140,OCG07425,OCG07497,OCG07712,OCG07731,OCG07849,OCG07917,OCG08031,OCG08075,OCG08433,OCG08523,OCG08564,OCG08629,OCG08718,OCG08890,OCG09067,OCG09163,OCG09289,OCG09409,OCG09474,OCG09512,OCG09611,OCG09679,OCG09771,OCG09821,OCG09914,OCG09925,OCG09928,OCG10062,OCG10091,OCG10110,OCG…
GO:0008652	65	7073	21	665	2.26932e-07	2.52651e-05	P	cellular amino acid biosynthetic process	OCG07421,OCG07973,OCG08856,OCG08873,OCG09163,OCG09611,OCG10011,OCG10062,OCG10593,OCG10634,OCG10865,OCG10935,OCG11215,OCG11378,OCG11886,OCG12018,OCG12032,OCG12050,OCG12059,OCG12091,OCG12427
GO:1901607	60	7073	20	665	2.47532e-07	2.64562e-05	P	alpha-amino acid biosynthetic process	OCG07421,OCG07973,OCG08856,OCG08873,OCG09163,OCG09611,OCG10011,OCG10062,OCG10593,OCG10634,OCG10865,OCG10935,OCG11215,OCG11378,OCG11886,OCG12018,OCG12032,OCG12050,OCG12059,OCG12091
GO:0031967	384	7073	67	665	2.84736e-07	2.81783e-05	C	organelle envelope	OCG02151,OCG04691,OCG05894,OCG07071,OCG07414,OCG07421,OCG07513,OCG07731,OCG08049,OCG08075,OCG08573,OCG08597,OCG08629,OCG08727,OCG08890,OCG08938,OCG09175,OCG09217,OCG09238,OCG09319,OCG09390,OCG09470,OCG09512,OCG09735,OCG09750,OCG09771,OCG09852,OCG09909,OCG09914,OCG09928,OCG10041,OCG10091,OCG10136,OCG10210,OCG10262,OCG10380,OCG10408,OCG10426,OCG10529,OCG10543,OCG10555,OCG10813,OCG10971,OCG11034,OCG…
GO:0031975	384	7073	67	665	2.84736e-07	2.81783e-05	C	envelope	OCG02151,OCG04691,OCG05894,OCG07071,OCG07414,OCG07421,OCG07513,OCG07731,OCG08049,OCG08075,OCG08573,OCG08597,OCG08629,OCG08727,OCG08890,OCG08938,OCG09175,OCG09217,OCG09238,OCG09319,OCG09390,OCG09470,OCG09512,OCG09735,OCG09750,OCG09771,OCG09852,OCG09909,OCG09914,OCG09928,OCG10041,OCG10091,OCG10136,OCG10210,OCG10262,OCG10380,OCG10408,OCG10426,OCG10529,OCG10543,OCG10555,OCG10813,OCG10971,OCG11034,OCG…
GO:0062197	56	7073	19	665	3.61415e-07	3.44893e-05	P	cellular response to chemical stress	OCG06187,OCG06523,OCG07917,OCG08451,OCG09067,OCG09390,OCG09750,OCG09771,OCG10393,OCG10560,OCG10641,OCG10790,OCG11191,OCG11236,OCG11426,OCG11839,OCG11857,OCG12054,OCG12079
GO:0006520	181	7073	39	665	5.06729e-07	4.66889e-05	P	cellular amino acid metabolic process	OCG05894,OCG06235,OCG06633,OCG07219,OCG07421,OCG07973,OCG08433,OCG08856,OCG08873,OCG09163,OCG09181,OCG09199,OCG09611,OCG09821,OCG10011,OCG10022,OCG10062,OCG10110,OCG10406,OCG10421,OCG10533,OCG10539,OCG10593,OCG10634,OCG10865,OCG10912,OCG10935,OCG11159,OCG11215,OCG11378,OCG11746,OCG11882,OCG11886,OCG12018,OCG12032,OCG12050,OCG12059,OCG12091,OCG12427
GO:0009853	6	7073	6	665	6.76715e-07	6.02728e-05	P	photorespiration	OCG07421,OCG09409,OCG09925,OCG10011,OCG10634,OCG11378
GO:0016491	331	7073	59	665	7.36434e-07	6.34758e-05	F	oxidoreductase activity	OCG00217,OCG03293,OCG03603,OCG03872,OCG04463,OCG05894,OCG06235,OCG06523,OCG06597,OCG06633,OCG07140,OCG07425,OCG07712,OCG07849,OCG07917,OCG08031,OCG08433,OCG08523,OCG08629,OCG08718,OCG09067,OCG09163,OCG09289,OCG09409,OCG09474,OCG09611,OCG09679,OCG09771,OCG09821,OCG09914,OCG09925,OCG09928,OCG10062,OCG10091,OCG10110,OCG10155,OCG10315,OCG10393,OCG10421,OCG10426,OCG10555,OCG10560,OCG10632,OCG10693,OCG…
GO:0043168	265	7073	50	665	9.61157e-07	8.02567e-05	F	anion binding	OCG00217,OCG02151,OCG04352,OCG05440,OCG05894,OCG06163,OCG06362,OCG06981,OCG07249,OCG07342,OCG07397,OCG07526,OCG07714,OCG08099,OCG08533,OCG08547,OCG08597,OCG08938,OCG09175,OCG09217,OCG09238,OCG09488,OCG09513,OCG09601,OCG09735,OCG10028,OCG10110,OCG10262,OCG10535,OCG10555,OCG10632,OCG10838,OCG10967,OCG11058,OCG11426,OCG11746,OCG11839,OCG11841,OCG11862,OCG12007,OCG12035,OCG12050,OCG12059,OCG12062,OCG…
GO:0034599	49	7073	17	665	1.04564e-06	8.46652e-05	P	cellular response to oxidative stress	OCG06187,OCG06523,OCG07917,OCG08451,OCG09067,OCG09390,OCG09750,OCG09771,OCG10393,OCG10560,OCG10641,OCG10790,OCG11191,OCG11236,OCG11426,OCG12054,OCG12079
GO:0005739	684	7073	101	665	1.30191e-06	0.000102315	C	mitochondrion	OCG00217,OCG00615,OCG04553,OCG05867,OCG05894,OCG07071,OCG07249,OCG07414,OCG07421,OCG07731,OCG07901,OCG07917,OCG08075,OCG08169,OCG08629,OCG08727,OCG08873,OCG09062,OCG09064,OCG09137,OCG09175,OCG09258,OCG09319,OCG09341,OCG09443,OCG09470,OCG09474,OCG09611,OCG09735,OCG09771,OCG09772,OCG09821,OCG09852,OCG09873,OCG09914,OCG10011,OCG10022,OCG10062,OCG10110,OCG10136,OCG10161,OCG10192,OCG10207,OCG10210,OCG…
GO:0044282	102	7073	26	665	1.57537e-06	0.000120268	P	small molecule catabolic process	OCG04463,OCG05894,OCG06633,OCG07140,OCG07731,OCG07921,OCG08564,OCG09434,OCG09821,OCG10011,OCG10036,OCG10062,OCG10406,OCG10421,OCG10533,OCG10865,OCG10912,OCG11057,OCG11159,OCG11382,OCG11746,OCG11807,OCG11882,OCG12050,OCG12059,OCG12061
GO:0019684	15	7073	9	665	1.62188e-06	0.00012038	P	photosynthesis, light reaction	OCG02151,OCG08597,OCG08890,OCG08938,OCG09217,OCG09238,OCG09326,OCG09512,OCG10091
GO:0016053	128	7073	30	665	1.71712e-06	0.00012074	P	organic acid biosynthetic process	OCG04842,OCG06517,OCG07421,OCG07973,OCG08564,OCG08856,OCG08873,OCG09163,OCG09611,OCG10011,OCG10062,OCG10307,OCG10593,OCG10602,OCG10634,OCG10838,OCG10865,OCG10935,OCG10967,OCG11215,OCG11378,OCG11382,OCG11886,OCG12018,OCG12032,OCG12050,OCG12059,OCG12061,OCG12091,OCG12427
GO:0046394	128	7073	30	665	1.71712e-06	0.00012074	P	carboxylic acid biosynthetic process	OCG04842,OCG06517,OCG07421,OCG07973,OCG08564,OCG08856,OCG08873,OCG09163,OCG09611,OCG10011,OCG10062,OCG10307,OCG10593,OCG10602,OCG10634,OCG10838,OCG10865,OCG10935,OCG10967,OCG11215,OCG11378,OCG11382,OCG11886,OCG12018,OCG12032,OCG12050,OCG12059,OCG12061,OCG12091,OCG12427
GO:0009063	37	7073	14	665	2.89022e-06	0.000198017	P	cellular amino acid catabolic process	OCG05894,OCG06633,OCG09821,OCG10011,OCG10406,OCG10421,OCG10533,OCG10865,OCG10912,OCG11159,OCG11746,OCG11882,OCG12050,OCG12059
GO:0005933	7	7073	6	665	4.35838e-06	0.000286959	C	cellular bud	OCG09175,OCG09909,OCG10429,OCG11426,OCG12062,OCG12072
GO:0036094	161	7073	34	665	4.41631e-06	0.000286959	F	small molecule binding	OCG00217,OCG05894,OCG06362,OCG07249,OCG07397,OCG07526,OCG07714,OCG09175,OCG09488,OCG09513,OCG09601,OCG09735,OCG10110,OCG10262,OCG10535,OCG10555,OCG10632,OCG10838,OCG10967,OCG11058,OCG11382,OCG11426,OCG11746,OCG11839,OCG11862,OCG12035,OCG12050,OCG12059,OCG12062,OCG12066,OCG12091,OCG12202,OCG12355,OCG12427
GO:0006091	226	7073	43	665	4.51058e-06	0.000286959	P	generation of precursor metabolites and energy	OCG00217,OCG00615,OCG02151,OCG06517,OCG07071,OCG07497,OCG07849,OCG08075,OCG08564,OCG08597,OCG08890,OCG08938,OCG09163,OCG09217,OCG09238,OCG09326,OCG09474,OCG09512,OCG09513,OCG09914,OCG10062,OCG10091,OCG10210,OCG10315,OCG10426,OCG10529,OCG10555,OCG10610,OCG10646,OCG10790,OCG10865,OCG10971,OCG11020,OCG11067,OCG11194,OCG11364,OCG11382,OCG11817,OCG12061,OCG12084,OCG12156,OCG12240,OCG12251
GO:0046395	75	7073	20	665	1.21986e-05	0.000724323	P	carboxylic acid catabolic process	OCG05894,OCG06633,OCG07140,OCG07731,OCG07921,OCG09821,OCG10011,OCG10036,OCG10062,OCG10406,OCG10421,OCG10533,OCG10865,OCG10912,OCG11057,OCG11159,OCG11746,OCG11882,OCG12050,OCG12059
GO:0016054	75	7073	20	665	1.21986e-05	0.000724323	P	organic acid catabolic process	OCG05894,OCG06633,OCG07140,OCG07731,OCG07921,OCG09821,OCG10011,OCG10036,OCG10062,OCG10406,OCG10421,OCG10533,OCG10865,OCG10912,OCG11057,OCG11159,OCG11746,OCG11882,OCG12050,OCG12059
GO:0010494	18	7073	9	665	1.21453e-05	0.000724323	C	cytoplasmic stress granule	OCG08873,OCG09199,OCG10022,OCG10028,OCG10538,OCG11067,OCG11426,OCG11838,OCG11857
GO:0010287	11	7073	7	665	1.48327e-05	0.000861589	C	plastoglobule	OCG02151,OCG08573,OCG08597,OCG08915,OCG08938,OCG09217,OCG09238
GO:0042645	15	7073	8	665	2.07115e-05	0.00115294	C	mitochondrial nucleoid	OCG07071,OCG09474,OCG10062,OCG10408,OCG10865,OCG11817,OCG11839,OCG12032
GO:0009295	15	7073	8	665	2.07115e-05	0.00115294	C	nucleoid	OCG07071,OCG09474,OCG10062,OCG10408,OCG10865,OCG11817,OCG11839,OCG12032
GO:0043167	539	7073	79	665	2.82716e-05	0.00154167	F	ion binding	OCG00217,OCG02151,OCG03603,OCG04352,OCG05440,OCG05894,OCG06163,OCG06202,OCG06362,OCG06423,OCG06469,OCG06470,OCG06597,OCG06715,OCG06981,OCG07249,OCG07342,OCG07397,OCG07421,OCG07497,OCG07526,OCG07577,OCG07714,OCG07730,OCG08099,OCG08533,OCG08547,OCG08571,OCG08597,OCG08938,OCG09064,OCG09175,OCG09192,OCG09217,OCG09238,OCG09405,OCG09434,OCG09488,OCG09513,OCG09526,OCG09601,OCG09735,OCG10028,OCG10068,OCG…
GO:1901606	34	7073	12	665	3.39036e-05	0.00181181	P	alpha-amino acid catabolic process	OCG05894,OCG06633,OCG09821,OCG10011,OCG10406,OCG10421,OCG10533,OCG10865,OCG10912,OCG11159,OCG11746,OCG11882
GO:0000324	20	7073	9	665	3.52883e-05	0.00184883	C	fungal-type vacuole	OCG07249,OCG08044,OCG08954,OCG11262,OCG11727,OCG11876,OCG12031,OCG12035,OCG12383
GO:0005935	6	7073	5	665	4.00984e-05	0.00198413	C	cellular bud neck	OCG09175,OCG10429,OCG11426,OCG12062,OCG12072
GO:0006549	6	7073	5	665	4.00984e-05	0.00198413	P	isoleucine metabolic process	OCG10865,OCG12018,OCG12032,OCG12050,OCG12059
GO:0006103	6	7073	5	665	4.00984e-05	0.00198413	P	2-oxoglutarate metabolic process	OCG09821,OCG10421,OCG10865,OCG10935,OCG11817
GO:0010499	9	7073	6	665	4.42937e-05	0.00211344	P	proteasomal ubiquitin-independent protein catabolic process	OCG10863,OCG11192,OCG11842,OCG12030,OCG12037,OCG12038
GO:0006573	9	7073	6	665	4.42937e-05	0.00211344	P	valine metabolic process	OCG10110,OCG10865,OCG12018,OCG12032,OCG12050,OCG12059
GO:0017144	263	7073	45	665	4.58437e-05	0.00214902	P	drug metabolic process	OCG00615,OCG03603,OCG06105,OCG06517,OCG06523,OCG06597,OCG07219,OCG07283,OCG07421,OCG07921,OCG08433,OCG08523,OCG08564,OCG09067,OCG09474,OCG09512,OCG09914,OCG09941,OCG10011,OCG10036,OCG10044,OCG10062,OCG10262,OCG10307,OCG10426,OCG10529,OCG10533,OCG10632,OCG10634,OCG10865,OCG11020,OCG11057,OCG11067,OCG11194,OCG11197,OCG11215,OCG11236,OCG11382,OCG11817,OCG11882,OCG12046,OCG12061,OCG12091,OCG12156,OCG…
GO:0019319	13	7073	7	665	6.51417e-05	0.00290098	P	hexose biosynthetic process	OCG08564,OCG09513,OCG09941,OCG11034,OCG11382,OCG12061,OCG12333
GO:0006094	13	7073	7	665	6.51417e-05	0.00290098	P	gluconeogenesis	OCG08564,OCG09513,OCG09941,OCG11034,OCG11382,OCG12061,OCG12333
GO:0034515	13	7073	7	665	6.51417e-05	0.00290098	C	proteasome storage granule	OCG10863,OCG11192,OCG11842,OCG12030,OCG12036,OCG12037,OCG12038
GO:0005782	4	7073	4	665	7.75024e-05	0.00318594	C	peroxisomal matrix	OCG07731,OCG07921,OCG10036,OCG10207
GO:0019637	374	7073	58	665	7.315e-05	0.00318594	P	organophosphate metabolic process	OCG00211,OCG01323,OCG02210,OCG03740,OCG05894,OCG06122,OCG06165,OCG06517,OCG06919,OCG07071,OCG07290,OCG07345,OCG07405,OCG07428,OCG07497,OCG07526,OCG07714,OCG08144,OCG08151,OCG08451,OCG08523,OCG08564,OCG08890,OCG09304,OCG09468,OCG09474,OCG09512,OCG09513,OCG09601,OCG09735,OCG09914,OCG09948,OCG10044,OCG10062,OCG10155,OCG10344,OCG10406,OCG10529,OCG10552,OCG10610,OCG10646,OCG10790,OCG10865,OCG10967,OCG…
GO:0044571	4	7073	4	665	7.75024e-05	0.00318594	P	[2Fe-2S] cluster assembly	OCG10192,OCG10967,OCG11364,OCG12066
GO:0031977	4	7073	4	665	7.75024e-05	0.00318594	C	thylakoid lumen	OCG07046,OCG07849,OCG09926,OCG10091
GO:0031907	4	7073	4	665	7.75024e-05	0.00318594	C	microbody lumen	OCG07731,OCG07921,OCG10036,OCG10207
GO:0004497	22	7073	9	665	8.79278e-05	0.00350661	F	monooxygenase activity	OCG03603,OCG04463,OCG05894,OCG06597,OCG07712,OCG08433,OCG08523,OCG09928,OCG11268
GO:0000322	22	7073	9	665	8.79278e-05	0.00350661	C	storage vacuole	OCG07249,OCG08044,OCG08954,OCG11262,OCG11727,OCG11876,OCG12031,OCG12035,OCG12383
GO:0031984	312	7073	50	665	0.000100904	0.00396493	C	organelle subcompartment	OCG01590,OCG01598,OCG02151,OCG03088,OCG03293,OCG03740,OCG04842,OCG05322,OCG05561,OCG06558,OCG06588,OCG06633,OCG07046,OCG07405,OCG07421,OCG07425,OCG07849,OCG07872,OCG08044,OCG08151,OCG08573,OCG08597,OCG08890,OCG08909,OCG08915,OCG08938,OCG08953,OCG09209,OCG09217,OCG09238,OCG09326,OCG09512,OCG09909,OCG09926,OCG09928,OCG10090,OCG10091,OCG10223,OCG10429,OCG10492,OCG11192,OCG11268,OCG11729,OCG11841,OCG…
GO:0008483	18	7073	8	665	0.00010897	0.00410095	F	transaminase activity	OCG08702,OCG10011,OCG10044,OCG10634,OCG10935,OCG11746,OCG12050,OCG12059
GO:0016769	18	7073	8	665	0.00010897	0.00410095	F	transferase activity, transferring nitrogenous groups	OCG08702,OCG10011,OCG10044,OCG10634,OCG10935,OCG11746,OCG12050,OCG12059
GO:0046364	18	7073	8	665	0.00010897	0.00410095	P	monosaccharide biosynthetic process	OCG08564,OCG09513,OCG09941,OCG10790,OCG11034,OCG11382,OCG12061,OCG12333
GO:0010109	7	7073	5	665	0.000129449	0.00480398	P	regulation of photosynthesis	OCG08890,OCG09326,OCG09409,OCG09925,OCG10669
GO:0051302	56	7073	15	665	0.00014084	0.00515511	P	regulation of cell division	OCG03361,OCG07513,OCG08565,OCG09175,OCG10041,OCG10164,OCG10680,OCG10863,OCG11067,OCG11192,OCG11842,OCG12030,OCG12036,OCG12037,OCG12038
GO:0005740	244	7073	41	665	0.000150401	0.0054307	C	mitochondrial envelope	OCG05894,OCG07071,OCG07414,OCG07731,OCG08075,OCG08629,OCG08727,OCG09175,OCG09319,OCG09470,OCG09735,OCG09852,OCG09914,OCG10136,OCG10210,OCG10262,OCG10380,OCG10408,OCG10426,OCG10529,OCG10543,OCG10555,OCG10813,OCG10971,OCG11194,OCG11364,OCG11682,OCG11811,OCG11839,OCG11845,OCG11847,OCG12035,OCG12054,OCG12060,OCG12066,OCG12070,OCG12077,OCG12084,OCG12156,OCG12242,OCG12251
GO:0006979	132	7073	26	665	0.000197022	0.00701924	P	response to oxidative stress	OCG02437,OCG05184,OCG06187,OCG06423,OCG06523,OCG07290,OCG07317,OCG07425,OCG07917,OCG08451,OCG08596,OCG08738,OCG09067,OCG09390,OCG09750,OCG09771,OCG10393,OCG10560,OCG10641,OCG10790,OCG11191,OCG11236,OCG11426,OCG11807,OCG12054,OCG12079
GO:0000166	125	7073	25	665	0.000202672	0.00703299	F	nucleotide binding	OCG00217,OCG05894,OCG06362,OCG07249,OCG07397,OCG07526,OCG09175,OCG09488,OCG09513,OCG09601,OCG09735,OCG10110,OCG10535,OCG10555,OCG10632,OCG11058,OCG11426,OCG11839,OCG11862,OCG12035,OCG12062,OCG12066,OCG12202,OCG12355,OCG12427
GO:1901265	125	7073	25	665	0.000202672	0.00703299	F	nucleoside phosphate binding	OCG00217,OCG05894,OCG06362,OCG07249,OCG07397,OCG07526,OCG09175,OCG09488,OCG09513,OCG09601,OCG09735,OCG10110,OCG10535,OCG10555,OCG10632,OCG11058,OCG11426,OCG11839,OCG11862,OCG12035,OCG12062,OCG12066,OCG12202,OCG12355,OCG12427
GO:0071944	1097	7073	136	665	0.000207957	0.00712387	C	cell periphery	OCG00062,OCG00211,OCG00346,OCG00629,OCG01590,OCG02629,OCG03831,OCG04352,OCG04513,OCG04942,OCG05130,OCG05204,OCG05361,OCG05368,OCG05440,OCG05910,OCG05912,OCG06109,OCG06174,OCG06211,OCG06245,OCG06249,OCG06356,OCG06362,OCG06426,OCG06470,OCG06484,OCG06517,OCG06630,OCG06712,OCG06747,OCG06754,OCG06919,OCG06981,OCG07118,OCG07119,OCG07128,OCG07183,OCG07249,OCG07290,OCG07317,OCG07342,OCG07345,OCG07389,OCG…
GO:0110165	5998	7073	594	665	0.000246952	0.00835262	C	cellular anatomical entity	OCG00062,OCG00122,OCG00211,OCG00217,OCG00277,OCG00346,OCG00615,OCG00629,OCG01108,OCG01323,OCG01590,OCG01598,OCG02114,OCG02151,OCG02437,OCG02629,OCG02972,OCG03088,OCG03102,OCG03111,OCG03293,OCG03603,OCG03727,OCG03740,OCG03831,OCG03872,OCG04148,OCG04352,OCG04513,OCG04553,OCG04691,OCG04842,OCG04930,OCG04942,OCG04955,OCG04956,OCG04958,OCG04968,OCG04971,OCG05130,OCG05204,OCG05295,OCG05322,OCG05330,OCG…
GO:0065008	1246	7073	151	665	0.000260049	0.00868563	P	regulation of biological quality	OCG00062,OCG00211,OCG01108,OCG01590,OCG02629,OCG03102,OCG03603,OCG03831,OCG04352,OCG04463,OCG04513,OCG04691,OCG05204,OCG05440,OCG05845,OCG06109,OCG06163,OCG06187,OCG06211,OCG06234,OCG06239,OCG06245,OCG06423,OCG06426,OCG06470,OCG06558,OCG06597,OCG06630,OCG06712,OCG06715,OCG06754,OCG06814,OCG06882,OCG06919,OCG06965,OCG06974,OCG06981,OCG07019,OCG07071,OCG07118,OCG07119,OCG07149,OCG07151,OCG07317,OCG…
GO:0031597	20	7073	8	665	0.000264524	0.00872604	C	cytosolic proteasome complex	OCG10863,OCG11192,OCG11842,OCG12030,OCG12036,OCG12037,OCG12038,OCG12310
GO:0005886	953	7073	120	665	0.000282642	0.00920998	C	plasma membrane	OCG00062,OCG00211,OCG00346,OCG00629,OCG01590,OCG02629,OCG04352,OCG04513,OCG04942,OCG05204,OCG05361,OCG05368,OCG05440,OCG05910,OCG05912,OCG06109,OCG06174,OCG06211,OCG06245,OCG06249,OCG06356,OCG06362,OCG06426,OCG06470,OCG06484,OCG06630,OCG06712,OCG06747,OCG06754,OCG06919,OCG06981,OCG07118,OCG07119,OCG07128,OCG07183,OCG07290,OCG07317,OCG07342,OCG07345,OCG07389,OCG07421,OCG07428,OCG07451,OCG07485,OCG…
GO:0005759	188	7073	33	665	0.000290034	0.00933701	C	mitochondrial matrix	OCG00615,OCG04553,OCG07071,OCG07421,OCG08169,OCG08873,OCG09062,OCG09064,OCG09137,OCG09474,OCG09772,OCG10062,OCG10192,OCG10207,OCG10307,OCG10408,OCG10529,OCG10865,OCG10967,OCG11378,OCG11737,OCG11807,OCG11811,OCG11817,OCG11839,OCG12032,OCG12050,OCG12059,OCG12064,OCG12066,OCG12067,OCG12086,OCG12089
GO:0030447	8	7073	5	665	0.000318459	0.00989444	P	filamentous growth	OCG09175,OCG09474,OCG10044,OCG11067,OCG12062
GO:0009768	8	7073	5	665	0.000318459	0.00989444	P	photosynthesis, light harvesting in photosystem I	OCG02151,OCG08597,OCG08938,OCG09217,OCG09238
GO:0031409	8	7073	5	665	0.000318459	0.00989444	F	pigment binding	OCG02151,OCG08597,OCG08938,OCG09217,OCG09238
GO:0009097	5	7073	4	665	0.000358524	0.0100958	P	isoleucine biosynthetic process	OCG12018,OCG12032,OCG12050,OCG12059
GO:0043332	5	7073	4	665	0.000358524	0.0100958	C	mating projection tip	OCG07421,OCG09175,OCG10912,OCG12062
GO:0070528	5	7073	4	665	0.000358524	0.0100958	P	protein kinase C signaling	OCG09175,OCG10213,OCG10468,OCG11967
GO:0098807	5	7073	4	665	0.000358524	0.0100958	C	chloroplast thylakoid membrane protein complex	OCG08890,OCG09238,OCG09512,OCG10091
GO:0042726	5	7073	4	665	0.000358524	0.0100958	P	flavin-containing compound metabolic process	OCG06165,OCG10262,OCG11020,OCG11197
GO:0005937	5	7073	4	665	0.000358524	0.0100958	C	mating projection	OCG07421,OCG09175,OCG10912,OCG12062
GO:0051781	31	7073	10	665	0.000358946	0.0100958	P	positive regulation of cell division	OCG07513,OCG10041,OCG10863,OCG11067,OCG11192,OCG11842,OCG12030,OCG12036,OCG12037,OCG12038
GO:0055086	319	7073	49	665	0.000336349	0.0100958	P	nucleobase-containing small molecule metabolic process	OCG01323,OCG03361,OCG05894,OCG06122,OCG06165,OCG06517,OCG07071,OCG07219,OCG07290,OCG07345,OCG07428,OCG07497,OCG07714,OCG08144,OCG08451,OCG08523,OCG08564,OCG08890,OCG08904,OCG09468,OCG09474,OCG09512,OCG09513,OCG09735,OCG09914,OCG09948,OCG10044,OCG10062,OCG10110,OCG10155,OCG10406,OCG10529,OCG10552,OCG10610,OCG10632,OCG10646,OCG10790,OCG10865,OCG11020,OCG11194,OCG11382,OCG11807,OCG11882,OCG12007,OCG…
GO:0005934	5	7073	4	665	0.000358524	0.0100958	C	cellular bud tip	OCG09175,OCG09909,OCG11426,OCG12072
GO:0009081	12	7073	6	665	0.000380175	0.0105217	P	branched-chain amino acid metabolic process	OCG10110,OCG10865,OCG12018,OCG12032,OCG12050,OCG12059
GO:1901615	130	7073	25	665	0.000381963	0.0105217	P	organic hydroxy compound metabolic process	OCG00217,OCG03102,OCG03293,OCG03603,OCG06356,OCG06597,OCG06655,OCG07425,OCG07526,OCG07712,OCG08312,OCG08433,OCG08685,OCG08941,OCG08947,OCG09434,OCG09601,OCG10062,OCG10344,OCG10632,OCG10838,OCG11268,OCG12054,OCG12061,OCG12353
GO:0006753	263	7073	42	665	0.000389841	0.0106291	P	nucleoside phosphate metabolic process	OCG01323,OCG05894,OCG06122,OCG06165,OCG06517,OCG07071,OCG07290,OCG07345,OCG07428,OCG07497,OCG07714,OCG08144,OCG08451,OCG08523,OCG08564,OCG08890,OCG09468,OCG09474,OCG09512,OCG09513,OCG09735,OCG09914,OCG09948,OCG10062,OCG10155,OCG10406,OCG10529,OCG10552,OCG10610,OCG10646,OCG10790,OCG10865,OCG11020,OCG11194,OCG11382,OCG11807,OCG12007,OCG12046,OCG12061,OCG12099,OCG12156,OCG12251
GO:0030071	37	7073	11	665	0.000407995	0.0110117	P	regulation of mitotic metaphase/anaphase transition	OCG04955,OCG07513,OCG10041,OCG10863,OCG11067,OCG11192,OCG11842,OCG12030,OCG12036,OCG12037,OCG12038
GO:0009064	49	7073	13	665	0.000430218	0.0114552	P	glutamine family amino acid metabolic process	OCG07973,OCG08856,OCG08873,OCG09181,OCG09821,OCG10011,OCG10062,OCG10406,OCG10421,OCG10912,OCG10935,OCG11378,OCG11746
GO:0003824	2459	7073	271	665	0.000432998	0.0114552	F	catalytic activity	OCG00062,OCG00122,OCG00211,OCG00217,OCG00277,OCG00346,OCG00615,OCG00629,OCG01323,OCG01598,OCG03088,OCG03293,OCG03361,OCG03603,OCG03740,OCG03872,OCG04463,OCG04553,OCG04691,OCG04842,OCG04968,OCG04971,OCG05204,OCG05557,OCG05573,OCG05824,OCG05894,OCG05906,OCG06094,OCG06122,OCG06165,OCG06202,OCG06234,OCG06235,OCG06356,OCG06362,OCG06488,OCG06517,OCG06523,OCG06597,OCG06618,OCG06633,OCG06648,OCG06814,OCG…
GO:0003674	5460	7073	547	665	0.000492112	0.0128914	F	molecular_function	OCG00062,OCG00122,OCG00211,OCG00217,OCG00277,OCG00346,OCG00615,OCG00629,OCG00636,OCG01108,OCG01323,OCG01590,OCG01598,OCG02114,OCG02151,OCG02437,OCG02629,OCG02972,OCG03088,OCG03102,OCG03111,OCG03293,OCG03361,OCG03603,OCG03727,OCG03740,OCG03831,OCG03872,OCG03948,OCG04352,OCG04463,OCG04513,OCG04553,OCG04691,OCG04842,OCG04930,OCG04942,OCG04955,OCG04958,OCG04968,OCG04971,OCG05130,OCG05204,OCG05330,OCG…
GO:1902099	38	7073	11	665	0.000526274	0.0136525	P	regulation of metaphase/anaphase transition of cell cycle	OCG04955,OCG07513,OCG10041,OCG10863,OCG11067,OCG11192,OCG11842,OCG12030,OCG12036,OCG12037,OCG12038
GO:0016051	50	7073	13	665	0.000532352	0.0136773	P	carbohydrate biosynthetic process	OCG08564,OCG09175,OCG09513,OCG09941,OCG10044,OCG10669,OCG10790,OCG10967,OCG11034,OCG11067,OCG11382,OCG12061,OCG12333
GO:0090407	219	7073	36	665	0.000578364	0.014718	P	organophosphate biosynthetic process	OCG00211,OCG02210,OCG06122,OCG06165,OCG06517,OCG07290,OCG07345,OCG07405,OCG07428,OCG07526,OCG07714,OCG08151,OCG08523,OCG08564,OCG09304,OCG09468,OCG09474,OCG09512,OCG09513,OCG09601,OCG09735,OCG09948,OCG10344,OCG10406,OCG10552,OCG10646,OCG10865,OCG10967,OCG11382,OCG11841,OCG11882,OCG12007,OCG12046,OCG12061,OCG12251,OCG12284
GO:0022890	228	7073	37	665	0.000627135	0.0158085	F	inorganic cation transmembrane transporter activity	OCG00062,OCG02629,OCG03948,OCG04942,OCG05204,OCG05912,OCG06109,OCG06211,OCG06245,OCG06458,OCG06470,OCG06484,OCG06630,OCG06881,OCG07047,OCG07118,OCG07389,OCG07451,OCG07581,OCG08470,OCG08841,OCG08865,OCG09181,OCG09600,OCG09678,OCG09914,OCG09932,OCG09969,OCG10024,OCG10203,OCG10639,OCG11267,OCG11364,OCG11727,OCG11876,OCG12031,OCG12251
GO:0032553	98	7073	20	665	0.00065411	0.0160603	F	ribonucleotide binding	OCG06362,OCG07249,OCG07397,OCG07526,OCG09175,OCG09488,OCG09513,OCG09601,OCG09735,OCG10110,OCG10535,OCG11058,OCG11426,OCG11839,OCG11862,OCG12035,OCG12062,OCG12202,OCG12355,OCG12427
GO:0009765	9	7073	5	665	0.000661165	0.0160603	P	photosynthesis, light harvesting	OCG02151,OCG08597,OCG08938,OCG09217,OCG09238
GO:0016168	9	7073	5	665	0.000661165	0.0160603	F	chlorophyll binding	OCG02151,OCG08597,OCG08938,OCG09217,OCG09238
GO:0016282	9	7073	5	665	0.000661165	0.0160603	C	eukaryotic 43S preinitiation complex	OCG08883,OCG10538,OCG11031,OCG11838,OCG11857
GO:0009117	262	7073	41	665	0.000696281	0.0167609	P	nucleotide metabolic process	OCG05894,OCG06122,OCG06165,OCG06517,OCG07071,OCG07290,OCG07345,OCG07428,OCG07497,OCG07714,OCG08144,OCG08451,OCG08523,OCG08564,OCG08890,OCG09468,OCG09474,OCG09512,OCG09513,OCG09735,OCG09914,OCG09948,OCG10062,OCG10155,OCG10406,OCG10529,OCG10552,OCG10610,OCG10646,OCG10790,OCG10865,OCG11020,OCG11194,OCG11382,OCG11807,OCG12007,OCG12046,OCG12061,OCG12099,OCG12156,OCG12251
GO:0006083	3	7073	3	665	0.000827707	0.0170126	P	acetate metabolic process	OCG07921,OCG09941,OCG10036
GO:0004738	3	7073	3	665	0.000827707	0.0170126	F	pyruvate dehydrogenase activity	OCG08031,OCG09474,OCG10865
GO:0004739	3	7073	3	665	0.000827707	0.0170126	F	pyruvate dehydrogenase (acetyl-transferring) activity	OCG08031,OCG09474,OCG10865
GO:0006696	3	7073	3	665	0.000827707	0.0170126	P	ergosterol biosynthetic process	OCG11268,OCG12054,OCG12353
GO:0045912	3	7073	3	665	0.000827707	0.0170126	P	negative regulation of carbohydrate metabolic process	OCG09513,OCG10669,OCG12333
GO:0044107	3	7073	3	665	0.000827707	0.0170126	P	cellular alcohol metabolic process	OCG11268,OCG12054,OCG12353
GO:0019362	34	7073	10	665	0.000818577	0.0170126	P	pyridine nucleotide metabolic process	OCG05894,OCG06517,OCG07497,OCG08564,OCG08890,OCG10062,OCG10155,OCG10790,OCG11382,OCG12061
GO:0060187	18	7073	7	665	0.000793671	0.0170126	C	cell pole	OCG07421,OCG09175,OCG09390,OCG10429,OCG10912,OCG11841,OCG12062
GO:1901617	52	7073	13	665	0.000798882	0.0170126	P	organic hydroxy compound biosynthetic process	OCG03102,OCG03293,OCG03603,OCG06597,OCG07425,OCG07526,OCG08433,OCG08947,OCG09601,OCG10838,OCG11268,OCG12054,OCG12353
GO:0098655	280	7073	43	665	0.000774519	0.0170126	P	cation transmembrane transport	OCG00062,OCG02629,OCG03948,OCG04942,OCG05204,OCG05912,OCG06109,OCG06211,OCG06245,OCG06362,OCG06458,OCG06470,OCG06484,OCG06630,OCG06881,OCG07047,OCG07118,OCG07389,OCG07451,OCG07581,OCG08059,OCG08470,OCG08841,OCG08865,OCG09181,OCG09512,OCG09600,OCG09678,OCG09914,OCG09932,OCG09969,OCG10024,OCG10203,OCG10639,OCG11267,OCG11364,OCG11727,OCG11876,OCG11954,OCG12031,OCG12035,OCG12251,OCG12355
GO:0005575	6030	7073	594	665	0.000795829	0.0170126	C	cellular_component	OCG00062,OCG00122,OCG00211,OCG00217,OCG00277,OCG00346,OCG00615,OCG00629,OCG01108,OCG01323,OCG01590,OCG01598,OCG02114,OCG02151,OCG02437,OCG02629,OCG02972,OCG03088,OCG03102,OCG03111,OCG03293,OCG03603,OCG03727,OCG03740,OCG03831,OCG03872,OCG04148,OCG04352,OCG04513,OCG04553,OCG04691,OCG04842,OCG04930,OCG04942,OCG04955,OCG04956,OCG04958,OCG04968,OCG04971,OCG05130,OCG05204,OCG05295,OCG05322,OCG05330,OCG…
GO:0015976	3	7073	3	665	0.000827707	0.0170126	P	carbon utilization	OCG07921,OCG09941,OCG10036
GO:0008204	3	7073	3	665	0.000827707	0.0170126	P	ergosterol metabolic process	OCG11268,OCG12054,OCG12353
GO:0046496	34	7073	10	665	0.000818577	0.0170126	P	nicotinamide nucleotide metabolic process	OCG05894,OCG06517,OCG07497,OCG08564,OCG08890,OCG10062,OCG10155,OCG10790,OCG11382,OCG12061
GO:0044108	3	7073	3	665	0.000827707	0.0170126	P	cellular alcohol biosynthetic process	OCG11268,OCG12054,OCG12353
GO:0061063	3	7073	3	665	0.000827707	0.0170126	P	positive regulation of nematode larval development	OCG07714,OCG08144,OCG10164
GO:0030448	3	7073	3	665	0.000827707	0.0170126	P	hyphal growth	OCG09175,OCG10044,OCG12062
GO:0017076	99	7073	20	665	0.000749314	0.0170126	F	purine nucleotide binding	OCG06362,OCG07249,OCG07397,OCG07526,OCG09175,OCG09488,OCG09513,OCG09601,OCG09735,OCG10110,OCG10535,OCG11058,OCG11426,OCG11839,OCG11862,OCG12035,OCG12062,OCG12066,OCG12202,OCG12355
GO:0009083	3	7073	3	665	0.000827707	0.0170126	P	branched-chain amino acid catabolic process	OCG10865,OCG12050,OCG12059
GO:0043648	46	7073	12	665	0.000838058	0.0170938	P	dicarboxylic acid metabolic process	OCG09821,OCG10011,OCG10062,OCG10421,OCG10865,OCG10935,OCG11020,OCG11378,OCG11817,OCG12046,OCG12156,OCG12427
GO:0015318	332	7073	49	665	0.000851133	0.017229	F	inorganic molecular entity transmembrane transporter activity	OCG00062,OCG02629,OCG03727,OCG03948,OCG04942,OCG05204,OCG05912,OCG06109,OCG06211,OCG06245,OCG06458,OCG06470,OCG06484,OCG06630,OCG06754,OCG06881,OCG07047,OCG07118,OCG07389,OCG07451,OCG07581,OCG07915,OCG08391,OCG08470,OCG08841,OCG08865,OCG09181,OCG09600,OCG09678,OCG09914,OCG09932,OCG09969,OCG10024,OCG10203,OCG10210,OCG10408,OCG10444,OCG10543,OCG10639,OCG11090,OCG11262,OCG11267,OCG11364,OCG11682,OCG…
GO:0055085	490	7073	67	665	0.000886853	0.0178171	P	transmembrane transport	OCG00062,OCG00346,OCG02629,OCG03727,OCG03948,OCG04942,OCG05204,OCG05912,OCG06109,OCG06211,OCG06245,OCG06362,OCG06458,OCG06470,OCG06484,OCG06588,OCG06630,OCG06754,OCG06881,OCG07047,OCG07118,OCG07389,OCG07451,OCG07581,OCG07915,OCG08059,OCG08308,OCG08391,OCG08470,OCG08727,OCG08841,OCG08865,OCG09181,OCG09319,OCG09470,OCG09512,OCG09600,OCG09678,OCG09852,OCG09914,OCG09932,OCG09969,OCG10024,OCG10090,OCG…
GO:0031970	29	7073	9	665	0.000969867	0.0184697	C	organelle envelope lumen	OCG07071,OCG07731,OCG08727,OCG09470,OCG09735,OCG10262,OCG11839,OCG12054,OCG12084
GO:0009099	6	7073	4	665	0.000995375	0.0184697	P	valine biosynthetic process	OCG12018,OCG12032,OCG12050,OCG12059
GO:0019954	6	7073	4	665	0.000995375	0.0184697	P	asexual reproduction	OCG08954,OCG09175,OCG11067,OCG12062
GO:0043255	6	7073	4	665	0.000995375	0.0184697	P	regulation of carbohydrate biosynthetic process	OCG09175,OCG09513,OCG10669,OCG12333
GO:0031966	225	7073	36	665	0.000965157	0.0184697	C	mitochondrial membrane	OCG05894,OCG07071,OCG07414,OCG08075,OCG08629,OCG08727,OCG09175,OCG09319,OCG09470,OCG09852,OCG09914,OCG10136,OCG10210,OCG10380,OCG10408,OCG10426,OCG10529,OCG10543,OCG10555,OCG10813,OCG10971,OCG11194,OCG11364,OCG11682,OCG11811,OCG11839,OCG11845,OCG11847,OCG12035,OCG12054,OCG12060,OCG12066,OCG12070,OCG12077,OCG12156,OCG12251
GO:0016653	6	7073	4	665	0.000995375	0.0184697	F	oxidoreductase activity, acting on NAD(P)H, heme protein as acceptor	OCG08523,OCG10555,OCG11364,OCG12054
GO:0016709	6	7073	4	665	0.000995375	0.0184697	F	oxidoreductase activity, acting on paired donors, with incorporation or reduction of molecular oxygen, NAD(P)H as one donor, and incorporation of one atom of oxygen	OCG05894,OCG08523,OCG09928,OCG11268
GO:0032787	138	7073	25	665	0.00096036	0.0184697	P	monocarboxylic acid metabolic process	OCG00217,OCG04842,OCG06517,OCG07140,OCG07731,OCG07921,OCG08031,OCG08144,OCG08564,OCG09289,OCG09434,OCG09474,OCG09513,OCG09941,OCG10036,OCG10062,OCG10307,OCG10602,OCG10646,OCG10838,OCG10865,OCG10967,OCG11057,OCG11382,OCG12061
GO:0005758	29	7073	9	665	0.000969867	0.0184697	C	mitochondrial intermembrane space	OCG07071,OCG07731,OCG08727,OCG09470,OCG09735,OCG10262,OCG11839,OCG12054,OCG12084
GO:0071941	6	7073	4	665	0.000995375	0.0184697	P	nitrogen cycle metabolic process	OCG07973,OCG08571,OCG08873,OCG10912
GO:0009082	6	7073	4	665	0.000995375	0.0184697	P	branched-chain amino acid biosynthetic process	OCG12018,OCG12032,OCG12050,OCG12059
GO:0008324	234	7073	37	665	0.0010317	0.0187531	F	cation transmembrane transporter activity	OCG00062,OCG02629,OCG03948,OCG04942,OCG05204,OCG05912,OCG06109,OCG06211,OCG06245,OCG06458,OCG06470,OCG06484,OCG06630,OCG06881,OCG07047,OCG07118,OCG07389,OCG07451,OCG07581,OCG08470,OCG08841,OCG08865,OCG09181,OCG09600,OCG09678,OCG09914,OCG09932,OCG09969,OCG10024,OCG10203,OCG10639,OCG11267,OCG11364,OCG11727,OCG11876,OCG12031,OCG12251
GO:0007091	47	7073	12	665	0.00103113	0.0187531	P	metaphase/anaphase transition of mitotic cell cycle	OCG04955,OCG07513,OCG07625,OCG10041,OCG10863,OCG11067,OCG11192,OCG11842,OCG12030,OCG12036,OCG12037,OCG12038
GO:0010965	47	7073	12	665	0.00103113	0.0187531	P	regulation of mitotic sister chromatid separation	OCG04955,OCG07513,OCG07625,OCG10041,OCG10863,OCG11067,OCG11192,OCG11842,OCG12030,OCG12036,OCG12037,OCG12038
GO:0006109	24	7073	8	665	0.0010996	0.0198521	P	regulation of carbohydrate metabolic process	OCG06974,OCG09175,OCG09513,OCG10068,OCG10646,OCG10669,OCG11067,OCG12333
GO:0016226	19	7073	7	665	0.00115583	0.019925	P	iron-sulfur cluster assembly	OCG09319,OCG10192,OCG10307,OCG10560,OCG10967,OCG11364,OCG12066
GO:1905820	19	7073	7	665	0.00115583	0.019925	P	positive regulation of chromosome separation	OCG10863,OCG11192,OCG11842,OCG12030,OCG12036,OCG12037,OCG12038
GO:0031163	19	7073	7	665	0.00115583	0.019925	P	metallo-sulfur cluster assembly	OCG09319,OCG10192,OCG10307,OCG10560,OCG10967,OCG11364,OCG12066
GO:0043094	19	7073	7	665	0.00115583	0.019925	P	cellular metabolic compound salvage	OCG07421,OCG09409,OCG09925,OCG10011,OCG10634,OCG11215,OCG11378
GO:1902101	19	7073	7	665	0.00115583	0.019925	P	positive regulation of metaphase/anaphase transition of cell cycle	OCG10863,OCG11192,OCG11842,OCG12030,OCG12036,OCG12037,OCG12038
GO:0045842	19	7073	7	665	0.00115583	0.019925	P	positive regulation of mitotic metaphase/anaphase transition	OCG10863,OCG11192,OCG11842,OCG12030,OCG12036,OCG12037,OCG12038
GO:1901970	19	7073	7	665	0.00115583	0.019925	P	positive regulation of mitotic sister chromatid separation	OCG10863,OCG11192,OCG11842,OCG12030,OCG12036,OCG12037,OCG12038
GO:0006551	10	7073	5	665	0.0012204	0.0206387	P	leucine metabolic process	OCG10865,OCG12018,OCG12032,OCG12050,OCG12059
GO:0000329	10	7073	5	665	0.0012204	0.0206387	C	fungal-type vacuole membrane	OCG07249,OCG11727,OCG11876,OCG12031,OCG12035
GO:0009735	10	7073	5	665	0.0012204	0.0206387	P	response to cytokinin	OCG08915,OCG09217,OCG09771,OCG10091,OCG12307
GO:1905818	48	7073	12	665	0.00125978	0.0209076	P	regulation of chromosome separation	OCG04955,OCG07513,OCG07625,OCG10041,OCG10863,OCG11067,OCG11192,OCG11842,OCG12030,OCG12036,OCG12037,OCG12038
GO:0044784	48	7073	12	665	0.00125978	0.0209076	P	metaphase/anaphase transition of cell cycle	OCG04955,OCG07513,OCG07625,OCG10041,OCG10863,OCG11067,OCG11192,OCG11842,OCG12030,OCG12036,OCG12037,OCG12038
GO:0022857	425	7073	59	665	0.00124475	0.0209076	F	transmembrane transporter activity	OCG00062,OCG00346,OCG02629,OCG03727,OCG03948,OCG04942,OCG05204,OCG05912,OCG06109,OCG06211,OCG06245,OCG06458,OCG06470,OCG06484,OCG06588,OCG06630,OCG06754,OCG06881,OCG07047,OCG07118,OCG07389,OCG07451,OCG07581,OCG07915,OCG08308,OCG08391,OCG08470,OCG08727,OCG08841,OCG08865,OCG09181,OCG09319,OCG09470,OCG09600,OCG09678,OCG09852,OCG09914,OCG09932,OCG09969,OCG10024,OCG10203,OCG10210,OCG10380,OCG10408,OCG…
GO:0046165	30	7073	9	665	0.00127188	0.0209781	P	alcohol biosynthetic process	OCG03102,OCG03603,OCG06597,OCG07425,OCG07526,OCG09601,OCG11268,OCG12054,OCG12353
GO:0032555	96	7073	19	665	0.00130387	0.0213739	F	purine ribonucleotide binding	OCG06362,OCG07249,OCG07397,OCG07526,OCG09175,OCG09488,OCG09513,OCG09601,OCG09735,OCG10110,OCG10535,OCG11058,OCG11426,OCG11839,OCG11862,OCG12035,OCG12062,OCG12202,OCG12355
GO:0072524	42	7073	11	665	0.0013219	0.0215373	P	pyridine-containing compound metabolic process	OCG05894,OCG06517,OCG07497,OCG08564,OCG08890,OCG10062,OCG10155,OCG10632,OCG10790,OCG11382,OCG12061
GO:0008344	82	7073	17	665	0.00135495	0.0219419	P	adult locomotory behavior	OCG00062,OCG00211,OCG03603,OCG06607,OCG06653,OCG07118,OCG07451,OCG08273,OCG08467,OCG08596,OCG08703,OCG09600,OCG09678,OCG09969,OCG10766,OCG11339,OCG11829
GO:0006164	104	7073	20	665	0.00142538	0.0229435	P	purine nucleotide biosynthetic process	OCG06517,OCG07290,OCG07345,OCG07428,OCG07714,OCG08523,OCG08564,OCG09468,OCG09474,OCG09512,OCG09513,OCG09735,OCG10406,OCG10646,OCG10865,OCG11382,OCG12007,OCG12046,OCG12061,OCG12251
GO:0005829	710	7073	90	665	0.00146094	0.0233751	C	cytosol	OCG00277,OCG02437,OCG03831,OCG03872,OCG05824,OCG05968,OCG06122,OCG06517,OCG07181,OCG07219,OCG07249,OCG07290,OCG07345,OCG07421,OCG07425,OCG07428,OCG07526,OCG07730,OCG07917,OCG07973,OCG08099,OCG08169,OCG08527,OCG08547,OCG08564,OCG08571,OCG08718,OCG08908,OCG09062,OCG09064,OCG09248,OCG09403,OCG09454,OCG09488,OCG09513,OCG09601,OCG09611,OCG09750,OCG09772,OCG09821,OCG09941,OCG10062,OCG10206,OCG10213,OCG…
GO:0099080	264	7073	40	665	0.00152065	0.0240295	C	supramolecular complex	OCG04930,OCG04955,OCG05130,OCG06648,OCG06774,OCG07019,OCG07151,OCG07384,OCG07625,OCG07639,OCG07672,OCG07694,OCG08565,OCG08591,OCG08873,OCG09199,OCG09363,OCG09403,OCG09570,OCG09674,OCG09681,OCG09750,OCG09989,OCG10009,OCG10022,OCG10028,OCG10152,OCG10164,OCG10200,OCG10235,OCG10538,OCG10610,OCG10646,OCG10669,OCG11067,OCG11382,OCG11426,OCG11838,OCG11857,OCG12062
GO:0034404	49	7073	12	665	0.00152882	0.0240295	P	nucleobase-containing small molecule biosynthetic process	OCG01323,OCG06517,OCG07714,OCG08564,OCG09513,OCG10406,OCG10552,OCG10646,OCG11382,OCG11807,OCG12046,OCG12061
GO:0051306	49	7073	12	665	0.00152882	0.0240295	P	mitotic sister chromatid separation	OCG04955,OCG07513,OCG07625,OCG10041,OCG10863,OCG11067,OCG11192,OCG11842,OCG12030,OCG12036,OCG12037,OCG12038
GO:0016999	69	7073	15	665	0.00154962	0.0242139	P	antibiotic metabolic process	OCG00615,OCG06523,OCG07921,OCG09067,OCG09474,OCG09941,OCG10036,OCG10062,OCG10426,OCG10865,OCG11020,OCG11057,OCG11236,OCG11817,OCG12156
GO:0051286	15	7073	6	665	0.00160913	0.0249976	C	cell tip	OCG07421,OCG09175,OCG10429,OCG10912,OCG11841,OCG12062
GO:0098662	241	7073	37	665	0.00177912	0.0274786	P	inorganic cation transmembrane transport	OCG00062,OCG02629,OCG03948,OCG04942,OCG05204,OCG05912,OCG06109,OCG06211,OCG06245,OCG06362,OCG06458,OCG06470,OCG06484,OCG06881,OCG07047,OCG07118,OCG07581,OCG08059,OCG08470,OCG08841,OCG08865,OCG09181,OCG09512,OCG09600,OCG09678,OCG09914,OCG09932,OCG10024,OCG10203,OCG11267,OCG11364,OCG11727,OCG11876,OCG12031,OCG12035,OCG12251,OCG12355
GO:0005261	106	7073	20	665	0.00181424	0.0278601	F	cation channel activity	OCG03948,OCG05912,OCG06109,OCG06211,OCG06458,OCG06470,OCG06630,OCG07047,OCG07389,OCG07451,OCG07581,OCG08841,OCG08865,OCG09678,OCG09932,OCG09969,OCG10024,OCG10639,OCG11267,OCG12251
GO:0042579	99	7073	19	665	0.00190357	0.0288996	C	microbody	OCG03293,OCG06423,OCG07140,OCG07731,OCG07915,OCG07921,OCG08144,OCG08523,OCG09175,OCG09409,OCG09925,OCG10011,OCG10036,OCG10062,OCG10207,OCG10634,OCG11710,OCG12099,OCG12306
GO:0005777	99	7073	19	665	0.00190357	0.0288996	C	peroxisome	OCG03293,OCG06423,OCG07140,OCG07731,OCG07915,OCG07921,OCG08144,OCG08523,OCG09175,OCG09409,OCG09925,OCG10011,OCG10036,OCG10062,OCG10207,OCG10634,OCG11710,OCG12099,OCG12306
GO:0030141	26	7073	8	665	0.00197222	0.0297728	C	secretory granule	OCG01590,OCG03603,OCG06597,OCG08425,OCG09750,OCG11058,OCG11382,OCG11807
GO:0030427	44	7073	11	665	0.00199107	0.0298884	C	site of polarized growth	OCG07119,OCG07421,OCG09175,OCG09909,OCG10058,OCG10429,OCG10912,OCG11426,OCG11841,OCG12062,OCG12072
GO:0032505	11	7073	5	665	0.00206537	0.0301566	P	reproduction of a single-celled organism	OCG09175,OCG10429,OCG11067,OCG11841,OCG12062
GO:0006739	11	7073	5	665	0.00206537	0.0301566	P	NADP metabolic process	OCG07497,OCG08890,OCG10062,OCG10155,OCG10790
GO:0006525	11	7073	5	665	0.00206537	0.0301566	P	arginine metabolic process	OCG07973,OCG08856,OCG08873,OCG10912,OCG11746
GO:0043614	11	7073	5	665	0.00206537	0.0301566	C	multi-eIF complex	OCG08883,OCG10538,OCG11031,OCG11838,OCG11857
GO:0070993	11	7073	5	665	0.00206537	0.0301566	C	translation preinitiation complex	OCG08883,OCG10538,OCG11031,OCG11838,OCG11857
GO:0016705	32	7073	9	665	0.00210183	0.030194	F	oxidoreductase activity, acting on paired donors, with incorporation or reduction of molecular oxygen	OCG03603,OCG05894,OCG06597,OCG07140,OCG07712,OCG08433,OCG08523,OCG09928,OCG11268
GO:0045840	32	7073	9	665	0.00210183	0.030194	P	positive regulation of mitotic nuclear division	OCG07513,OCG10041,OCG10863,OCG11192,OCG11842,OCG12030,OCG12036,OCG12037,OCG12038
GO:0051785	32	7073	9	665	0.00210183	0.030194	P	positive regulation of nuclear division	OCG07513,OCG10041,OCG10863,OCG11192,OCG11842,OCG12030,OCG12036,OCG12037,OCG12038
GO:0022803	146	7073	25	665	0.00218339	0.0305446	F	passive transmembrane transporter activity	OCG03727,OCG03948,OCG05912,OCG06109,OCG06211,OCG06458,OCG06470,OCG06630,OCG06754,OCG07047,OCG07389,OCG07451,OCG07581,OCG07915,OCG08391,OCG08841,OCG08865,OCG09678,OCG09932,OCG09969,OCG10024,OCG10639,OCG11262,OCG11267,OCG12251
GO:0098660	269	7073	40	665	0.00216967	0.0305446	P	inorganic ion transmembrane transport	OCG00062,OCG02629,OCG03727,OCG03948,OCG04942,OCG05204,OCG05912,OCG06109,OCG06211,OCG06245,OCG06362,OCG06458,OCG06470,OCG06484,OCG06754,OCG06881,OCG07047,OCG07118,OCG07581,OCG07915,OCG08059,OCG08470,OCG08841,OCG08865,OCG09181,OCG09512,OCG09600,OCG09678,OCG09914,OCG09932,OCG10024,OCG10203,OCG11267,OCG11364,OCG11727,OCG11876,OCG12031,OCG12035,OCG12251,OCG12355
GO:0015267	146	7073	25	665	0.00218339	0.0305446	F	channel activity	OCG03727,OCG03948,OCG05912,OCG06109,OCG06211,OCG06458,OCG06470,OCG06630,OCG06754,OCG07047,OCG07389,OCG07451,OCG07581,OCG07915,OCG08391,OCG08841,OCG08865,OCG09678,OCG09932,OCG09969,OCG10024,OCG10639,OCG11262,OCG11267,OCG12251
GO:0071852	7	7073	4	665	0.00214994	0.0305446	P	fungal-type cell wall organization or biogenesis	OCG09175,OCG10044,OCG11067,OCG12062
GO:0006740	7	7073	4	665	0.00214994	0.0305446	P	NADPH regeneration	OCG07497,OCG08890,OCG10062,OCG10790
GO:0062033	21	7073	7	665	0.00225742	0.0310918	P	positive regulation of mitotic sister chromatid segregation	OCG10863,OCG11192,OCG11842,OCG12030,OCG12036,OCG12037,OCG12038
GO:0006081	21	7073	7	665	0.00225742	0.0310918	P	cellular aldehyde metabolic process	OCG07497,OCG07921,OCG09434,OCG10036,OCG10632,OCG10790,OCG12061
GO:0046031	21	7073	7	665	0.00225742	0.0310918	P	ADP metabolic process	OCG06517,OCG08564,OCG09513,OCG09735,OCG10646,OCG11382,OCG12061
GO:0072522	108	7073	20	665	0.00228952	0.0313723	P	purine-containing compound biosynthetic process	OCG06517,OCG07290,OCG07345,OCG07428,OCG07714,OCG08523,OCG08564,OCG09468,OCG09474,OCG09512,OCG09513,OCG09735,OCG10406,OCG10646,OCG10865,OCG11382,OCG12007,OCG12046,OCG12061,OCG12251
GO:0043229	4144	7073	424	665	0.00241632	0.0329408	C	intracellular organelle	OCG00062,OCG00122,OCG00217,OCG00615,OCG01108,OCG01590,OCG01598,OCG02151,OCG02437,OCG02972,OCG03088,OCG03102,OCG03111,OCG03293,OCG03603,OCG03727,OCG03740,OCG03872,OCG04148,OCG04352,OCG04513,OCG04553,OCG04691,OCG04842,OCG04930,OCG04955,OCG04956,OCG04958,OCG04971,OCG05130,OCG05204,OCG05295,OCG05322,OCG05330,OCG05339,OCG05361,OCG05368,OCG05443,OCG05561,OCG05824,OCG05845,OCG05867,OCG05894,OCG05906,OCG…
GO:0015075	340	7073	48	665	0.00247685	0.0335947	F	ion transmembrane transporter activity	OCG00062,OCG02629,OCG03727,OCG03948,OCG04942,OCG05204,OCG05912,OCG06109,OCG06211,OCG06245,OCG06458,OCG06470,OCG06484,OCG06588,OCG06630,OCG06754,OCG06881,OCG07047,OCG07118,OCG07389,OCG07451,OCG07581,OCG07915,OCG08470,OCG08841,OCG08865,OCG09181,OCG09600,OCG09678,OCG09914,OCG09932,OCG09969,OCG10024,OCG10203,OCG10210,OCG10408,OCG10444,OCG10543,OCG10639,OCG11090,OCG11267,OCG11364,OCG11682,OCG11727,OCG…
GO:1901292	27	7073	8	665	0.00257578	0.03476	P	nucleoside phosphate catabolic process	OCG01323,OCG06517,OCG08564,OCG09513,OCG10646,OCG11382,OCG11807,OCG12061
GO:0033047	52	7073	12	665	0.00263258	0.035348	P	regulation of mitotic sister chromatid segregation	OCG04955,OCG07513,OCG07625,OCG10041,OCG10863,OCG11067,OCG11192,OCG11842,OCG12030,OCG12036,OCG12037,OCG12038
GO:0035690	33	7073	9	665	0.00265377	0.0354543	P	cellular response to drug	OCG07917,OCG08451,OCG09175,OCG09513,OCG09750,OCG10044,OCG11236,OCG11838,OCG11857
GO:0098796	404	7073	55	665	0.00280991	0.0370058	C	membrane protein complex	OCG00062,OCG00211,OCG00346,OCG01590,OCG04691,OCG05912,OCG06109,OCG06630,OCG07047,OCG07405,OCG07414,OCG07542,OCG08075,OCG08425,OCG08470,OCG08629,OCG08727,OCG08890,OCG08953,OCG09040,OCG09175,OCG09238,OCG09295,OCG09470,OCG09512,OCG09600,OCG09612,OCG09678,OCG09679,OCG09914,OCG09932,OCG10024,OCG10091,OCG10203,OCG10429,OCG10639,OCG10646,OCG10813,OCG10971,OCG11121,OCG11137,OCG11194,OCG11267,OCG11727,OCG…
GO:0006812	316	7073	45	665	0.00282529	0.0370058	P	cation transport	OCG00062,OCG02629,OCG03948,OCG04942,OCG05204,OCG05912,OCG06109,OCG06211,OCG06245,OCG06362,OCG06458,OCG06470,OCG06484,OCG06630,OCG06881,OCG07047,OCG07118,OCG07389,OCG07451,OCG07581,OCG08059,OCG08470,OCG08841,OCG08865,OCG09181,OCG09319,OCG09512,OCG09600,OCG09678,OCG09679,OCG09914,OCG09932,OCG09969,OCG10024,OCG10203,OCG10639,OCG11267,OCG11364,OCG11727,OCG11876,OCG11954,OCG12031,OCG12035,OCG12251,OCG…
GO:0034220	395	7073	54	665	0.00279522	0.0370058	P	ion transmembrane transport	OCG00062,OCG02629,OCG03727,OCG03948,OCG04942,OCG05204,OCG05912,OCG06109,OCG06211,OCG06245,OCG06362,OCG06458,OCG06470,OCG06484,OCG06588,OCG06630,OCG06754,OCG06881,OCG07047,OCG07118,OCG07389,OCG07451,OCG07581,OCG07915,OCG08059,OCG08391,OCG08470,OCG08841,OCG08865,OCG09181,OCG09512,OCG09600,OCG09678,OCG09914,OCG09932,OCG09969,OCG10024,OCG10203,OCG10210,OCG10408,OCG10444,OCG10543,OCG10639,OCG11090,OCG…
GO:0031090	632	7073	80	665	0.00281488	0.0370058	C	organelle membrane	OCG03088,OCG03293,OCG03603,OCG03740,OCG04842,OCG05561,OCG05894,OCG06597,OCG06633,OCG07071,OCG07249,OCG07405,OCG07414,OCG07425,OCG07513,OCG08044,OCG08075,OCG08151,OCG08629,OCG08727,OCG08953,OCG09175,OCG09295,OCG09319,OCG09470,OCG09750,OCG09852,OCG09909,OCG09914,OCG09920,OCG09928,OCG09935,OCG10041,OCG10136,OCG10203,OCG10210,OCG10223,OCG10380,OCG10393,OCG10408,OCG10426,OCG10429,OCG10492,OCG10529,OCG…
GO:0006000	4	7073	3	665	0.00307832	0.0372184	P	fructose metabolic process	OCG09513,OCG11034,OCG11382
GO:0016128	4	7073	3	665	0.00307832	0.0372184	P	phytosteroid metabolic process	OCG11268,OCG12054,OCG12353
GO:0030388	4	7073	3	665	0.00307832	0.0372184	P	fructose 1,6-bisphosphate metabolic process	OCG09513,OCG11034,OCG11382
GO:1902412	4	7073	3	665	0.00307832	0.0372184	P	regulation of mitotic cytokinesis	OCG09175,OCG10164,OCG11067
GO:1903436	4	7073	3	665	0.00307832	0.0372184	P	regulation of mitotic cytokinetic process	OCG09175,OCG10164,OCG11067
GO:0009098	4	7073	3	665	0.00307832	0.0372184	P	leucine biosynthetic process	OCG12032,OCG12050,OCG12059
GO:0070783	4	7073	3	665	0.00307832	0.0372184	P	growth of unicellular organism as a thread of attached cells	OCG09474,OCG11067,OCG12062
GO:0043936	4	7073	3	665	0.00307832	0.0372184	P	asexual sporulation resulting in formation of a cellular spore	OCG08954,OCG11067,OCG12062
GO:0051984	22	7073	7	665	0.00304653	0.0372184	P	positive regulation of chromosome segregation	OCG10863,OCG11192,OCG11842,OCG12030,OCG12036,OCG12037,OCG12038
GO:0030001	198	7073	31	665	0.00300053	0.0372184	P	metal ion transport	OCG00062,OCG02629,OCG04942,OCG05204,OCG05912,OCG06109,OCG06211,OCG06245,OCG06362,OCG06458,OCG06470,OCG06484,OCG06881,OCG07047,OCG07118,OCG07451,OCG07581,OCG08059,OCG08841,OCG08865,OCG09181,OCG09319,OCG09600,OCG09678,OCG09679,OCG09932,OCG09969,OCG10024,OCG11267,OCG12035,OCG12355
GO:0071540	4	7073	3	665	0.00307832	0.0372184	C	eukaryotic translation initiation factor 3 complex, eIF3e	OCG10538,OCG11838,OCG11857
GO:0005975	157	7073	26	665	0.00291069	0.0372184	P	carbohydrate metabolic process	OCG00277,OCG05330,OCG06517,OCG06974,OCG07526,OCG07921,OCG08564,OCG08707,OCG09175,OCG09513,OCG09601,OCG09941,OCG10036,OCG10044,OCG10068,OCG10344,OCG10646,OCG10669,OCG10790,OCG10967,OCG11034,OCG11067,OCG11382,OCG12061,OCG12240,OCG12333
GO:0042727	4	7073	3	665	0.00307832	0.0372184	P	flavin-containing compound biosynthetic process	OCG06165,OCG10262,OCG11197
GO:0016715	4	7073	3	665	0.00307832	0.0372184	F	oxidoreductase activity, acting on paired donors, with incorporation or reduction of molecular oxygen, reduced ascorbate as one donor, and incorporation of one atom of oxygen	OCG03603,OCG06597,OCG07712
GO:0004500	4	7073	3	665	0.00307832	0.0372184	F	dopamine beta-monooxygenase activity	OCG03603,OCG06597,OCG07712
GO:0001732	4	7073	3	665	0.00307832	0.0372184	P	formation of cytoplasmic translation initiation complex	OCG10538,OCG11838,OCG11857
GO:0016129	4	7073	3	665	0.00307832	0.0372184	P	phytosteroid biosynthetic process	OCG11268,OCG12054,OCG12353
GO:0015077	142	7073	24	665	0.00316421	0.0379138	F	monovalent inorganic cation transmembrane transporter activity	OCG00062,OCG03948,OCG04942,OCG06109,OCG06211,OCG06245,OCG06470,OCG06484,OCG06881,OCG07118,OCG07581,OCG08470,OCG08841,OCG09181,OCG09600,OCG09914,OCG09932,OCG10024,OCG10203,OCG11364,OCG11727,OCG11876,OCG12031,OCG12251
GO:0072521	232	7073	35	665	0.00315264	0.0379138	P	purine-containing compound metabolic process	OCG06122,OCG06517,OCG07071,OCG07219,OCG07290,OCG07345,OCG07428,OCG07714,OCG08144,OCG08451,OCG08523,OCG08564,OCG09468,OCG09474,OCG09512,OCG09513,OCG09735,OCG09914,OCG09948,OCG10406,OCG10529,OCG10610,OCG10632,OCG10646,OCG10865,OCG11194,OCG11382,OCG11807,OCG11882,OCG12007,OCG12046,OCG12061,OCG12099,OCG12156,OCG12251
GO:1990351	74	7073	15	665	0.00320625	0.038246	C	transporter complex	OCG00062,OCG00346,OCG05912,OCG06109,OCG06630,OCG07047,OCG08727,OCG09470,OCG09600,OCG09678,OCG09679,OCG09932,OCG10024,OCG10639,OCG11267
GO:0008144	96	7073	18	665	0.0032328	0.0383913	F	drug binding	OCG07283,OCG07526,OCG07553,OCG07714,OCG08044,OCG09513,OCG09601,OCG09735,OCG10262,OCG10535,OCG11426,OCG11746,OCG11839,OCG12035,OCG12050,OCG12059,OCG12091,OCG12202
GO:0002119	12	7073	5	665	0.00326908	0.03848	P	nematode larval development	OCG07714,OCG08144,OCG08425,OCG09681,OCG10164
GO:0051701	12	7073	5	665	0.00326908	0.03848	P	interaction with host	OCG07249,OCG08059,OCG09409,OCG09674,OCG09925
GO:0009179	28	7073	8	665	0.00331461	0.0385071	P	purine ribonucleoside diphosphate metabolic process	OCG06517,OCG08564,OCG09513,OCG09735,OCG09948,OCG10646,OCG11382,OCG12061
GO:0016667	28	7073	8	665	0.00331461	0.0385071	F	oxidoreductase activity, acting on a sulfur group of donors	OCG07917,OCG09067,OCG09771,OCG10393,OCG10560,OCG10865,OCG11191,OCG11820
GO:0009135	28	7073	8	665	0.00331461	0.0385071	P	purine nucleoside diphosphate metabolic process	OCG06517,OCG08564,OCG09513,OCG09735,OCG09948,OCG10646,OCG11382,OCG12061
GO:0006937	17	7073	6	665	0.00337842	0.03891	P	regulation of muscle contraction	OCG07118,OCG08425,OCG08467,OCG09681,OCG10152,OCG10235
GO:0009072	17	7073	6	665	0.00337842	0.03891	P	aromatic amino acid family metabolic process	OCG05894,OCG06633,OCG08433,OCG10593,OCG11159,OCG12427
GO:0046390	104	7073	19	665	0.00341549	0.0390008	P	ribose phosphate biosynthetic process	OCG06517,OCG07290,OCG07345,OCG07428,OCG07714,OCG08564,OCG09468,OCG09474,OCG09512,OCG09513,OCG09735,OCG10406,OCG10552,OCG10646,OCG10865,OCG11382,OCG12046,OCG12061,OCG12251
GO:0009260	104	7073	19	665	0.00341549	0.0390008	P	ribonucleotide biosynthetic process	OCG06517,OCG07290,OCG07345,OCG07428,OCG07714,OCG08564,OCG09468,OCG09474,OCG09512,OCG09513,OCG09735,OCG10406,OCG10552,OCG10646,OCG10865,OCG11382,OCG12046,OCG12061,OCG12251
GO:0005216	135	7073	23	665	0.00344424	0.0390214	F	ion channel activity	OCG03727,OCG03948,OCG05912,OCG06109,OCG06211,OCG06458,OCG06470,OCG06630,OCG06754,OCG07047,OCG07389,OCG07451,OCG07581,OCG07915,OCG08841,OCG08865,OCG09678,OCG09932,OCG09969,OCG10024,OCG10639,OCG11267,OCG12251
GO:0005887	328	7073	46	665	0.0034465	0.0390214	C	integral component of plasma membrane	OCG00062,OCG02629,OCG04352,OCG04942,OCG05204,OCG06109,OCG06211,OCG06245,OCG06249,OCG06356,OCG06426,OCG06470,OCG06484,OCG06630,OCG06712,OCG06754,OCG07183,OCG07317,OCG07428,OCG07581,OCG07767,OCG07915,OCG08308,OCG08312,OCG08391,OCG08545,OCG08552,OCG08568,OCG09040,OCG09192,OCG09405,OCG09495,OCG09526,OCG09600,OCG09678,OCG09679,OCG09724,OCG09932,OCG10024,OCG10487,OCG10766,OCG10910,OCG11846,OCG11954,OCG…
GO:0031226	346	7073	48	665	0.00353174	0.0398177	C	intrinsic component of plasma membrane	OCG00062,OCG02629,OCG04352,OCG04942,OCG05204,OCG06109,OCG06211,OCG06245,OCG06249,OCG06356,OCG06426,OCG06470,OCG06484,OCG06630,OCG06712,OCG06754,OCG07183,OCG07317,OCG07428,OCG07581,OCG07767,OCG07915,OCG08308,OCG08312,OCG08391,OCG08545,OCG08552,OCG08568,OCG08596,OCG09040,OCG09192,OCG09405,OCG09495,OCG09526,OCG09600,OCG09678,OCG09679,OCG09724,OCG09932,OCG10024,OCG10487,OCG10766,OCG10910,OCG11058,OCG…
GO:0043227	3654	7073	377	665	0.00356674	0.0400433	C	membrane-bounded organelle	OCG00062,OCG00122,OCG00217,OCG00615,OCG01108,OCG01590,OCG01598,OCG02151,OCG02437,OCG02972,OCG03088,OCG03102,OCG03111,OCG03293,OCG03603,OCG03727,OCG03740,OCG03872,OCG04148,OCG04352,OCG04553,OCG04691,OCG04842,OCG04930,OCG04955,OCG04956,OCG04958,OCG04971,OCG05204,OCG05295,OCG05322,OCG05330,OCG05339,OCG05361,OCG05443,OCG05561,OCG05824,OCG05845,OCG05867,OCG05894,OCG05906,OCG05931,OCG05968,OCG06122,OCG…
GO:0009152	97	7073	18	665	0.00363154	0.0406003	P	purine ribonucleotide biosynthetic process	OCG06517,OCG07290,OCG07345,OCG07428,OCG07714,OCG08564,OCG09468,OCG09474,OCG09512,OCG09513,OCG09735,OCG10406,OCG10646,OCG10865,OCG11382,OCG12046,OCG12061,OCG12251
GO:0006066	54	7073	12	665	0.00367648	0.0409314	P	alcohol metabolic process	OCG03102,OCG03603,OCG06597,OCG07425,OCG07526,OCG09601,OCG10062,OCG10344,OCG11268,OCG12054,OCG12061,OCG12353
GO:0035639	90	7073	17	665	0.00383832	0.042556	F	purine ribonucleoside triphosphate binding	OCG06362,OCG07249,OCG07397,OCG07526,OCG09175,OCG09488,OCG09601,OCG09735,OCG10535,OCG11058,OCG11426,OCG11839,OCG11862,OCG12035,OCG12062,OCG12202,OCG12355
GO:0019866	193	7073	30	665	0.00387727	0.0428102	C	organelle inner membrane	OCG07071,OCG07414,OCG08075,OCG08629,OCG08727,OCG09319,OCG09470,OCG09852,OCG09914,OCG09928,OCG10210,OCG10380,OCG10408,OCG10529,OCG10543,OCG10813,OCG10971,OCG11194,OCG11364,OCG11682,OCG11811,OCG11845,OCG11847,OCG12035,OCG12060,OCG12066,OCG12070,OCG12077,OCG12156,OCG12251
GO:0030437	8	7073	4	665	0.00398143	0.0434219	P	ascospore formation	OCG10429,OCG11067,OCG11841,OCG12062
GO:0044764	8	7073	4	665	0.00398143	0.0434219	P	multi-organism cellular process	OCG08954,OCG11067,OCG11262,OCG12353
GO:0071276	8	7073	4	665	0.00398143	0.0434219	P	cellular response to cadmium ion	OCG08941,OCG10641,OCG12035,OCG12046
GO:0006165	23	7073	7	665	0.0040303	0.0434232	P	nucleoside diphosphate phosphorylation	OCG06517,OCG07714,OCG08564,OCG09513,OCG10646,OCG11382,OCG12061
GO:0046939	23	7073	7	665	0.0040303	0.0434232	P	nucleotide phosphorylation	OCG06517,OCG07714,OCG08564,OCG09513,OCG10646,OCG11382,OCG12061
GO:0016126	23	7073	7	665	0.0040303	0.0434232	P	sterol biosynthetic process	OCG03102,OCG03293,OCG07425,OCG08947,OCG11268,OCG12054,OCG12353
GO:0009132	35	7073	9	665	0.00409787	0.043809	P	nucleoside diphosphate metabolic process	OCG06517,OCG07714,OCG08564,OCG09513,OCG09735,OCG09948,OCG10646,OCG11382,OCG12061
GO:0005622	5036	7073	503	665	0.0040989	0.043809	C	intracellular anatomical structure	OCG00062,OCG00122,OCG00217,OCG00277,OCG00615,OCG01108,OCG01323,OCG01590,OCG01598,OCG02114,OCG02151,OCG02437,OCG02972,OCG03088,OCG03102,OCG03111,OCG03293,OCG03603,OCG03727,OCG03740,OCG03831,OCG03872,OCG04148,OCG04352,OCG04513,OCG04553,OCG04691,OCG04842,OCG04930,OCG04955,OCG04956,OCG04958,OCG04968,OCG04971,OCG05130,OCG05204,OCG05295,OCG05322,OCG05330,OCG05339,OCG05361,OCG05368,OCG05443,OCG05557,OCG…
GO:0006936	48	7073	11	665	0.00414976	0.0441759	P	muscle contraction	OCG07019,OCG07118,OCG08425,OCG08467,OCG09363,OCG09681,OCG09989,OCG10152,OCG10235,OCG11267,OCG11382
GO:0009185	29	7073	8	665	0.00420784	0.0446165	P	ribonucleoside diphosphate metabolic process	OCG06517,OCG08564,OCG09513,OCG09735,OCG09948,OCG10646,OCG11382,OCG12061
GO:0009165	138	7073	23	665	0.00456628	0.0482257	P	nucleotide biosynthetic process	OCG06165,OCG06517,OCG07290,OCG07345,OCG07428,OCG07714,OCG08523,OCG08564,OCG09468,OCG09474,OCG09512,OCG09513,OCG09735,OCG09948,OCG10406,OCG10552,OCG10646,OCG10865,OCG11382,OCG12007,OCG12046,OCG12061,OCG12251
GO:0006757	18	7073	6	665	0.00467079	0.0485616	P	ATP generation from ADP	OCG06517,OCG08564,OCG09513,OCG10646,OCG11382,OCG12061
GO:0005743	187	7073	29	665	0.00463137	0.0485616	C	mitochondrial inner membrane	OCG07071,OCG07414,OCG08075,OCG08629,OCG08727,OCG09319,OCG09470,OCG09852,OCG09914,OCG10210,OCG10380,OCG10408,OCG10529,OCG10543,OCG10813,OCG10971,OCG11194,OCG11364,OCG11682,OCG11811,OCG11845,OCG11847,OCG12035,OCG12060,OCG12066,OCG12070,OCG12077,OCG12156,OCG12251
GO:0006096	18	7073	6	665	0.00467079	0.0485616	P	glycolytic process	OCG06517,OCG08564,OCG09513,OCG10646,OCG11382,OCG12061
GO:0031010	18	7073	6	665	0.00467079	0.0485616	C	ISWI-type complex	OCG03872,OCG06449,OCG08718,OCG10734,OCG12188,OCG12389

## Sheet: branch0_Vjavana7_Expansion
GO_Term	Pop.term	Pop.total	Study.term	Study.total	p	p.adjusted	namespace	name	Study_GenesID
GO:0043603	638	7073	43	226	1.51174e-06	0.00113257	P	cellular amide metabolic process	OCG00047,OCG00050,OCG00066,OCG00078,OCG00083,OCG00089,OCG00108,OCG00110,OCG00143,OCG00147,OCG00148,OCG00155,OCG00156,OCG00161,OCG00249,OCG00266,OCG00308,OCG00790,OCG00860,OCG00913,OCG01087,OCG01089,OCG01143,OCG01179,OCG01287,OCG01319,OCG01660,OCG01690,OCG02595,OCG02888,OCG03325,OCG03357,OCG03366,OCG04994,OCG06507,OCG06554,OCG06789,OCG06940,OCG07215,OCG07781,OCG08927,OCG09503,OCG10721
GO:0006518	578	7073	40	226	1.94266e-06	0.00113257	P	peptide metabolic process	OCG00047,OCG00050,OCG00066,OCG00078,OCG00083,OCG00089,OCG00108,OCG00110,OCG00143,OCG00147,OCG00148,OCG00155,OCG00156,OCG00161,OCG00249,OCG00266,OCG00308,OCG00790,OCG00860,OCG00913,OCG01087,OCG01089,OCG01143,OCG01179,OCG01287,OCG01319,OCG01660,OCG01690,OCG02595,OCG02888,OCG03325,OCG03357,OCG03366,OCG04994,OCG06507,OCG06554,OCG07215,OCG07781,OCG09503,OCG10721
GO:0006412	501	7073	35	226	7.65196e-06	0.00297406	P	translation	OCG00047,OCG00050,OCG00066,OCG00078,OCG00083,OCG00089,OCG00108,OCG00110,OCG00143,OCG00147,OCG00148,OCG00155,OCG00156,OCG00161,OCG00249,OCG00266,OCG00308,OCG00790,OCG00860,OCG00913,OCG01087,OCG01143,OCG01179,OCG01287,OCG01319,OCG01690,OCG02888,OCG03325,OCG03357,OCG03366,OCG04994,OCG06507,OCG07781,OCG09503,OCG10721
GO:0043043	531	7073	36	226	1.09422e-05	0.00306446	P	peptide biosynthetic process	OCG00047,OCG00050,OCG00066,OCG00078,OCG00083,OCG00089,OCG00108,OCG00110,OCG00143,OCG00147,OCG00148,OCG00155,OCG00156,OCG00161,OCG00249,OCG00266,OCG00308,OCG00790,OCG00860,OCG00913,OCG01087,OCG01143,OCG01179,OCG01287,OCG01319,OCG01690,OCG02595,OCG02888,OCG03325,OCG03357,OCG03366,OCG04994,OCG06507,OCG07781,OCG09503,OCG10721
GO:0043604	562	7073	37	226	1.57691e-05	0.00306446	P	amide biosynthetic process	OCG00047,OCG00050,OCG00066,OCG00078,OCG00083,OCG00089,OCG00108,OCG00110,OCG00143,OCG00147,OCG00148,OCG00155,OCG00156,OCG00161,OCG00249,OCG00266,OCG00308,OCG00790,OCG00860,OCG00913,OCG01087,OCG01143,OCG01179,OCG01287,OCG01319,OCG01690,OCG02595,OCG02888,OCG03325,OCG03357,OCG03366,OCG04994,OCG06507,OCG07781,OCG08927,OCG09503,OCG10721
GO:0002181	214	7073	20	226	1.44525e-05	0.00306446	P	cytoplasmic translation	OCG00047,OCG00050,OCG00066,OCG00078,OCG00089,OCG00110,OCG00143,OCG00147,OCG00148,OCG00156,OCG00161,OCG00249,OCG00266,OCG00308,OCG00790,OCG00860,OCG01087,OCG01143,OCG01179,OCG07781
GO:0003735	276	7073	23	226	2.14303e-05	0.00356968	F	structural constituent of ribosome	OCG00047,OCG00050,OCG00066,OCG00078,OCG00089,OCG00110,OCG00143,OCG00147,OCG00148,OCG00156,OCG00161,OCG00249,OCG00266,OCG00308,OCG00790,OCG00860,OCG00913,OCG01143,OCG01179,OCG01287,OCG03325,OCG03357,OCG03366
GO:0005840	302	7073	24	226	3.08768e-05	0.00400026	C	ribosome	OCG00047,OCG00050,OCG00066,OCG00078,OCG00089,OCG00110,OCG00143,OCG00147,OCG00148,OCG00156,OCG00161,OCG00249,OCG00266,OCG00308,OCG00790,OCG00860,OCG00913,OCG01143,OCG01179,OCG01287,OCG03325,OCG03357,OCG03366,OCG07781
GO:0044391	281	7073	23	226	2.85789e-05	0.00400026	C	ribosomal subunit	OCG00047,OCG00050,OCG00066,OCG00078,OCG00089,OCG00110,OCG00143,OCG00147,OCG00148,OCG00156,OCG00161,OCG00249,OCG00266,OCG00308,OCG00790,OCG00860,OCG00913,OCG01143,OCG01179,OCG01287,OCG03325,OCG03357,OCG03366
GO:0022626	218	7073	19	226	6.28092e-05	0.00732355	C	cytosolic ribosome	OCG00047,OCG00050,OCG00066,OCG00078,OCG00089,OCG00110,OCG00143,OCG00147,OCG00148,OCG00156,OCG00161,OCG00249,OCG00266,OCG00308,OCG00790,OCG00860,OCG01143,OCG01179,OCG07781

## Sheet: branch2_Vjavana2_Contraction
GO_Term	Pop.term	Pop.total	Study.term	Study.total	p	p.adjusted	namespace	name	Study_GenesID
GO:0071944	1097	7073	145	551	6.47408e-12	1.40552e-08	C	cell periphery	OCG01163,OCG01455,OCG02822,OCG03271,OCG03669,OCG03941,OCG04155,OCG04753,OCG04975,OCG05303,OCG05307,OCG05548,OCG05646,OCG05723,OCG05767,OCG05799,OCG05833,OCG05951,OCG06067,OCG06131,OCG06138,OCG06241,OCG06318,OCG06443,OCG06445,OCG06502,OCG06557,OCG06574,OCG06614,OCG06746,OCG06755,OCG06770,OCG06832,OCG06834,OCG06838,OCG06849,OCG06891,OCG07050,OCG07095,OCG07098,OCG07127,OCG07155,OCG07158,OCG07222,OCG…
GO:0005886	953	7073	121	551	8.38693e-09	9.10401e-06	C	plasma membrane	OCG01163,OCG01455,OCG02822,OCG03271,OCG03669,OCG03941,OCG04155,OCG04753,OCG04975,OCG05307,OCG05548,OCG05646,OCG05723,OCG05767,OCG05799,OCG05833,OCG05951,OCG06067,OCG06131,OCG06138,OCG06241,OCG06318,OCG06443,OCG06445,OCG06502,OCG06574,OCG06746,OCG06755,OCG06770,OCG06832,OCG06834,OCG06838,OCG06849,OCG06891,OCG07050,OCG07098,OCG07127,OCG07155,OCG07158,OCG07255,OCG07385,OCG07403,OCG07457,OCG07562,OCG…
GO:0009856	13	7073	8	551	1.16978e-06	0.000846533	P	pollination	OCG06318,OCG07628,OCG08293,OCG08362,OCG08868,OCG10013,OCG10550,OCG10551
GO:0009555	10	7073	7	551	1.63652e-06	0.000888221	P	pollen development	OCG07691,OCG08293,OCG08868,OCG08958,OCG09647,OCG10016,OCG10067
GO:0048868	12	7073	7	551	9.39977e-06	0.00340115	P	pollen tube development	OCG06318,OCG07628,OCG08293,OCG08362,OCG08868,OCG10550,OCG10551
GO:0090406	12	7073	7	551	9.39977e-06	0.00340115	C	pollen tube	OCG06318,OCG07628,OCG08362,OCG08868,OCG08969,OCG10550,OCG12158
GO:0048229	13	7073	7	551	1.90014e-05	0.00589315	P	gametophyte development	OCG07691,OCG08293,OCG08868,OCG08958,OCG09647,OCG10016,OCG10067
GO:0009932	10	7073	6	551	3.4835e-05	0.00840297	P	cell tip growth	OCG07628,OCG08293,OCG08362,OCG08868,OCG10550,OCG10551
GO:0009860	10	7073	6	551	3.4835e-05	0.00840297	P	pollen tube growth	OCG07628,OCG08293,OCG08362,OCG08868,OCG10550,OCG10551
GO:0001101	48	7073	13	551	5.11443e-05	0.0102375	P	response to acid chemical	OCG03896,OCG07444,OCG07898,OCG07958,OCG08055,OCG08681,OCG08868,OCG09608,OCG10013,OCG10121,OCG10580,OCG11030,OCG11287
GO:0030599	7	7073	5	551	5.18715e-05	0.0102375	F	pectinesterase activity	OCG05303,OCG07095,OCG07222,OCG07628,OCG09314
GO:0048046	31	7073	10	551	7.49746e-05	0.0125208	C	apoplast	OCG07153,OCG07628,OCG07691,OCG08116,OCG08599,OCG08961,OCG09300,OCG09524,OCG09860,OCG10027
GO:0005618	31	7073	10	551	7.49746e-05	0.0125208	C	cell wall	OCG06557,OCG07628,OCG07691,OCG08599,OCG08924,OCG09306,OCG10016,OCG10403,OCG10580,OCG11790
GO:0009506	26	7073	9	551	9.26922e-05	0.0134156	C	plasmodesma	OCG07691,OCG08116,OCG08387,OCG08599,OCG08700,OCG09610,OCG10026,OCG10403,OCG10550
GO:0055044	26	7073	9	551	9.26922e-05	0.0134156	C	symplast	OCG07691,OCG08116,OCG08387,OCG08599,OCG08700,OCG09610,OCG10026,OCG10403,OCG10550
GO:0051510	8	7073	5	551	0.000129453	0.0152882	P	regulation of unidimensional cell growth	OCG08293,OCG08362,OCG08868,OCG10550,OCG10551
GO:0009737	12	7073	6	551	0.000133798	0.0152882	P	response to abscisic acid	OCG07898,OCG08055,OCG08868,OCG10013,OCG11030,OCG11287
GO:0030312	39	7073	11	551	0.000129693	0.0152882	C	external encapsulating structure	OCG06557,OCG07628,OCG07691,OCG08599,OCG08924,OCG09101,OCG09306,OCG10016,OCG10403,OCG10580,OCG11790
GO:0080092	8	7073	5	551	0.000129453	0.0152882	P	regulation of pollen tube growth	OCG08293,OCG08362,OCG08868,OCG10550,OCG10551
GO:0046910	5	7073	4	551	0.000171017	0.0185638	F	pectinesterase inhibitor activity	OCG05303,OCG07095,OCG07222,OCG09314
GO:0031226	346	7073	46	551	0.000199589	0.0206337	C	intrinsic component of plasma membrane	OCG02822,OCG03271,OCG04155,OCG05833,OCG06067,OCG06131,OCG06241,OCG06443,OCG06746,OCG06755,OCG06770,OCG06891,OCG07127,OCG07255,OCG07403,OCG07566,OCG07573,OCG07640,OCG07956,OCG07961,OCG07962,OCG07966,OCG08115,OCG08116,OCG08146,OCG08205,OCG08223,OCG08886,OCG09029,OCG09089,OCG09108,OCG09190,OCG09362,OCG09415,OCG09588,OCG09767,OCG09838,OCG10039,OCG10510,OCG10692,OCG11062,OCG11134,OCG11402,OCG11419,OCG…
GO:0016020	1791	7073	175	551	0.000236516	0.0213948	C	membrane	OCG00718,OCG01163,OCG01455,OCG02822,OCG03271,OCG03669,OCG03832,OCG03941,OCG04155,OCG04532,OCG04753,OCG04806,OCG04975,OCG05150,OCG05307,OCG05446,OCG05505,OCG05548,OCG05646,OCG05723,OCG05767,OCG05773,OCG05796,OCG05799,OCG05833,OCG05951,OCG06067,OCG06131,OCG06138,OCG06241,OCG06318,OCG06418,OCG06443,OCG06445,OCG06502,OCG06574,OCG06613,OCG06746,OCG06755,OCG06770,OCG06832,OCG06834,OCG06838,OCG06849,OCG…
GO:0005887	328	7073	44	551	0.000224377	0.0213948	C	integral component of plasma membrane	OCG02822,OCG03271,OCG04155,OCG05833,OCG06067,OCG06131,OCG06241,OCG06443,OCG06746,OCG06755,OCG06770,OCG06891,OCG07127,OCG07403,OCG07566,OCG07573,OCG07640,OCG07956,OCG07961,OCG07962,OCG07966,OCG08115,OCG08146,OCG08205,OCG08223,OCG08886,OCG09029,OCG09089,OCG09108,OCG09190,OCG09362,OCG09415,OCG09588,OCG09767,OCG09838,OCG10039,OCG10510,OCG10692,OCG11062,OCG11134,OCG11402,OCG11419,OCG12197,OCG12351
GO:0050918	13	7073	6	551	0.000232196	0.0213948	P	positive chemotaxis	OCG06318,OCG07331,OCG07385,OCG09029,OCG09362,OCG10550
GO:0042221	1074	7073	112	551	0.000438543	0.0376596	P	response to chemical	OCG00294,OCG00396,OCG01030,OCG01163,OCG02822,OCG02919,OCG02923,OCG03271,OCG03896,OCG04216,OCG04344,OCG04532,OCG05203,OCG05565,OCG05697,OCG05767,OCG05911,OCG05944,OCG06067,OCG06131,OCG06241,OCG06318,OCG06323,OCG06339,OCG06507,OCG06554,OCG06574,OCG06770,OCG06832,OCG06903,OCG06985,OCG07005,OCG07051,OCG07153,OCG07215,OCG07331,OCG07385,OCG07403,OCG07444,OCG07457,OCG07522,OCG07627,OCG07635,OCG07739,OCG…
GO:0006614	38	7073	10	551	0.000485706	0.0376596	P	SRP-dependent cotranslational protein targeting to membrane	OCG09471,OCG09604,OCG09857,OCG09917,OCG10006,OCG10554,OCG11028,OCG11032,OCG11043,OCG12058
GO:0097553	6	7073	4	551	0.000481374	0.0376596	P	calcium ion transmembrane import into cytosol	OCG05307,OCG05799,OCG07627,OCG09828
GO:0009524	3	7073	3	551	0.000470392	0.0376596	C	phragmoplast	OCG09321,OCG09524,OCG11030
GO:0044706	26	7073	8	551	0.000571038	0.042749	P	multi-multicellular organism process	OCG06318,OCG07628,OCG08293,OCG08362,OCG08868,OCG10013,OCG10550,OCG10551

## Sheet: branch2_Vjavana2_Expansion
GO_Term	Pop.term	Pop.total	Study.term	Study.total	p	p.adjusted	namespace	name	Study_GenesID
GO:0044281	725	7073	73	292	1.16706e-13	1.69341e-10	P	small molecule metabolic process	OCG00037,OCG00051,OCG00053,OCG00059,OCG00060,OCG00087,OCG00115,OCG00120,OCG00131,OCG00136,OCG00139,OCG00154,OCG00167,OCG00168,OCG00210,OCG00212,OCG00217,OCG00248,OCG00277,OCG00280,OCG00316,OCG00336,OCG00375,OCG00376,OCG00503,OCG00583,OCG00612,OCG00615,OCG00767,OCG00982,OCG01235,OCG01323,OCG01380,OCG01798,OCG02541,OCG03650,OCG03891,OCG03943,OCG04083,OCG04699,OCG04842,OCG05506,OCG05917,OCG06177,OCG…
GO:0019752	356	7073	42	292	3.79138e-10	1.37532e-07	P	carboxylic acid metabolic process	OCG00037,OCG00053,OCG00059,OCG00087,OCG00115,OCG00120,OCG00139,OCG00167,OCG00168,OCG00212,OCG00217,OCG00248,OCG00280,OCG00336,OCG00376,OCG00503,OCG00615,OCG01235,OCG01380,OCG01798,OCG03891,OCG03943,OCG04083,OCG04699,OCG04842,OCG05506,OCG06348,OCG06633,OCG07421,OCG07919,OCG08564,OCG08874,OCG09163,OCG09356,OCG09611,OCG09941,OCG10011,OCG10110,OCG10421,OCG10539,OCG10865,OCG11455
GO:0006082	369	7073	43	292	3.38836e-10	1.37532e-07	P	organic acid metabolic process	OCG00037,OCG00053,OCG00059,OCG00087,OCG00115,OCG00120,OCG00139,OCG00167,OCG00168,OCG00212,OCG00217,OCG00248,OCG00280,OCG00336,OCG00376,OCG00503,OCG00583,OCG00615,OCG01235,OCG01380,OCG01798,OCG03891,OCG03943,OCG04083,OCG04699,OCG04842,OCG05506,OCG06348,OCG06633,OCG07421,OCG07919,OCG08564,OCG08874,OCG09163,OCG09356,OCG09611,OCG09941,OCG10011,OCG10110,OCG10421,OCG10539,OCG10865,OCG11455
GO:0043436	369	7073	43	292	3.38836e-10	1.37532e-07	P	oxoacid metabolic process	OCG00037,OCG00053,OCG00059,OCG00087,OCG00115,OCG00120,OCG00139,OCG00167,OCG00168,OCG00212,OCG00217,OCG00248,OCG00280,OCG00336,OCG00376,OCG00503,OCG00583,OCG00615,OCG01235,OCG01380,OCG01798,OCG03891,OCG03943,OCG04083,OCG04699,OCG04842,OCG05506,OCG06348,OCG06633,OCG07421,OCG07919,OCG08564,OCG08874,OCG09163,OCG09356,OCG09611,OCG09941,OCG10011,OCG10110,OCG10421,OCG10539,OCG10865,OCG11455
GO:0003824	2459	7073	147	292	1.71475e-08	4.97621e-06	F	catalytic activity	OCG00019,OCG00030,OCG00037,OCG00039,OCG00051,OCG00053,OCG00054,OCG00058,OCG00062,OCG00068,OCG00070,OCG00087,OCG00102,OCG00115,OCG00118,OCG00120,OCG00129,OCG00131,OCG00136,OCG00139,OCG00154,OCG00167,OCG00168,OCG00172,OCG00173,OCG00175,OCG00210,OCG00211,OCG00212,OCG00217,OCG00230,OCG00248,OCG00257,OCG00276,OCG00277,OCG00280,OCG00336,OCG00346,OCG00363,OCG00375,OCG00376,OCG00388,OCG00395,OCG00450,OCG…
GO:0055114	454	7073	44	292	6.51557e-08	1.57568e-05	P	oxidation-reduction process	OCG00053,OCG00087,OCG00131,OCG00136,OCG00139,OCG00154,OCG00168,OCG00210,OCG00217,OCG00375,OCG00612,OCG00615,OCG00767,OCG01798,OCG03872,OCG03891,OCG03943,OCG04083,OCG04294,OCG04699,OCG05231,OCG06177,OCG06633,OCG07070,OCG07076,OCG07497,OCG07712,OCG07849,OCG07919,OCG08276,OCG08564,OCG08755,OCG08874,OCG08877,OCG09163,OCG09356,OCG09611,OCG09771,OCG09925,OCG10110,OCG10421,OCG10865,OCG11268,OCG11455
GO:0006091	226	7073	27	292	5.15806e-07	0.000106919	P	generation of precursor metabolites and energy	OCG00053,OCG00087,OCG00115,OCG00131,OCG00136,OCG00154,OCG00168,OCG00210,OCG00217,OCG00375,OCG00612,OCG00615,OCG00767,OCG03943,OCG04699,OCG06177,OCG07076,OCG07497,OCG07849,OCG08276,OCG08564,OCG08755,OCG08877,OCG09163,OCG09217,OCG10610,OCG10865
GO:0044282	102	7073	17	292	7.37887e-07	0.000133834	P	small molecule catabolic process	OCG00059,OCG00139,OCG00982,OCG01235,OCG01798,OCG03891,OCG04083,OCG05506,OCG06177,OCG06633,OCG06767,OCG08564,OCG09356,OCG10011,OCG10421,OCG10865,OCG11455
GO:0044283	224	7073	26	292	1.4797e-06	0.00023856	P	small molecule biosynthetic process	OCG00037,OCG00060,OCG00115,OCG00376,OCG00503,OCG01235,OCG01323,OCG01380,OCG02541,OCG04842,OCG05506,OCG06177,OCG06209,OCG06316,OCG06348,OCG06767,OCG07421,OCG07714,OCG08564,OCG09163,OCG09611,OCG09941,OCG10011,OCG10865,OCG11197,OCG11268
GO:0016491	331	7073	33	292	1.82203e-06	0.000264376	F	oxidoreductase activity	OCG00087,OCG00131,OCG00136,OCG00168,OCG00217,OCG00375,OCG00612,OCG00767,OCG01798,OCG03872,OCG03943,OCG04083,OCG04294,OCG05231,OCG06177,OCG06633,OCG07070,OCG07076,OCG07712,OCG07849,OCG08276,OCG08755,OCG08874,OCG08877,OCG09163,OCG09611,OCG09771,OCG09925,OCG10110,OCG10421,OCG10865,OCG11268,OCG11455
GO:0055086	319	7073	32	292	2.31333e-06	0.000305149	P	nucleobase-containing small molecule metabolic process	OCG00051,OCG00087,OCG00115,OCG00120,OCG00131,OCG00136,OCG00316,OCG00336,OCG00375,OCG00376,OCG00583,OCG00612,OCG00767,OCG00982,OCG01323,OCG01380,OCG03650,OCG04083,OCG05917,OCG06316,OCG06767,OCG07497,OCG07714,OCG08276,OCG08451,OCG08564,OCG08755,OCG08877,OCG08904,OCG10110,OCG10610,OCG10865
GO:0044237	4083	7073	206	292	2.67906e-06	0.000323944	P	cellular metabolic process	OCG00009,OCG00019,OCG00029,OCG00037,OCG00039,OCG00049,OCG00051,OCG00053,OCG00054,OCG00058,OCG00059,OCG00060,OCG00068,OCG00070,OCG00081,OCG00087,OCG00092,OCG00094,OCG00102,OCG00103,OCG00115,OCG00118,OCG00120,OCG00121,OCG00129,OCG00131,OCG00136,OCG00139,OCG00154,OCG00157,OCG00167,OCG00168,OCG00172,OCG00173,OCG00175,OCG00207,OCG00210,OCG00211,OCG00212,OCG00217,OCG00248,OCG00257,OCG00277,OCG00280,OCG…
GO:0006753	263	7073	28	292	3.26747e-06	0.000364699	P	nucleoside phosphate metabolic process	OCG00051,OCG00087,OCG00115,OCG00120,OCG00131,OCG00136,OCG00316,OCG00336,OCG00375,OCG00376,OCG00583,OCG00612,OCG00767,OCG01323,OCG03650,OCG04083,OCG05917,OCG06316,OCG06767,OCG07497,OCG07714,OCG08276,OCG08451,OCG08564,OCG08755,OCG08877,OCG10610,OCG10865
GO:0009055	32	7073	9	292	3.73555e-06	0.000387163	F	electron transfer activity	OCG00087,OCG00131,OCG00136,OCG00767,OCG06177,OCG07076,OCG07849,OCG08755,OCG08877
GO:1901606	34	7073	9	292	6.49398e-06	0.000628184	P	alpha-amino acid catabolic process	OCG00059,OCG01235,OCG01798,OCG04083,OCG05506,OCG06633,OCG10011,OCG10421,OCG10865
GO:0016054	75	7073	13	292	9.78694e-06	0.000751718	P	organic acid catabolic process	OCG00059,OCG00139,OCG01235,OCG01798,OCG03891,OCG04083,OCG05506,OCG06633,OCG09356,OCG10011,OCG10421,OCG10865,OCG11455
GO:0019637	374	7073	34	292	9.8433e-06	0.000751718	P	organophosphate metabolic process	OCG00051,OCG00087,OCG00115,OCG00120,OCG00131,OCG00136,OCG00211,OCG00316,OCG00336,OCG00375,OCG00376,OCG00583,OCG00612,OCG00628,OCG00767,OCG01323,OCG01421,OCG01616,OCG03650,OCG04083,OCG05917,OCG06316,OCG06767,OCG07497,OCG07714,OCG08276,OCG08451,OCG08564,OCG08755,OCG08877,OCG09304,OCG10513,OCG10610,OCG10865
GO:0009117	262	7073	27	292	9.10444e-06	0.000751718	P	nucleotide metabolic process	OCG00051,OCG00087,OCG00115,OCG00120,OCG00131,OCG00136,OCG00316,OCG00336,OCG00375,OCG00376,OCG00583,OCG00612,OCG00767,OCG03650,OCG04083,OCG05917,OCG06316,OCG06767,OCG07497,OCG07714,OCG08276,OCG08451,OCG08564,OCG08755,OCG08877,OCG10610,OCG10865
GO:0046395	75	7073	13	292	9.78694e-06	0.000751718	P	carboxylic acid catabolic process	OCG00059,OCG00139,OCG01235,OCG01798,OCG03891,OCG04083,OCG05506,OCG06633,OCG09356,OCG10011,OCG10421,OCG10865,OCG11455
GO:0009063	37	7073	9	292	1.3807e-05	0.000953996	P	cellular amino acid catabolic process	OCG00059,OCG01235,OCG01798,OCG04083,OCG05506,OCG06633,OCG10011,OCG10421,OCG10865
GO:0006536	21	7073	7	292	1.34278e-05	0.000953996	P	glutamate metabolic process	OCG00212,OCG01235,OCG01798,OCG04083,OCG05506,OCG10011,OCG10421
GO:1901605	127	7073	17	292	1.60774e-05	0.00101427	P	alpha-amino acid metabolic process	OCG00059,OCG00212,OCG01235,OCG01380,OCG01798,OCG04083,OCG05506,OCG06348,OCG06633,OCG07421,OCG07919,OCG09163,OCG09611,OCG10011,OCG10110,OCG10421,OCG10865
GO:0006520	181	7073	21	292	1.57796e-05	0.00101427	P	cellular amino acid metabolic process	OCG00059,OCG00120,OCG00167,OCG00212,OCG00280,OCG01235,OCG01380,OCG01798,OCG04083,OCG05506,OCG06348,OCG06633,OCG07421,OCG07919,OCG09163,OCG09611,OCG10011,OCG10110,OCG10421,OCG10539,OCG10865
GO:0009532	39	7073	9	292	2.18672e-05	0.00122241	C	plastid stroma	OCG06348,OCG07046,OCG07076,OCG07421,OCG07648,OCG07849,OCG09217,OCG09771,OCG10011
GO:0008152	4333	7073	212	292	2.19039e-05	0.00122241	P	metabolic process	OCG00009,OCG00019,OCG00029,OCG00037,OCG00039,OCG00049,OCG00051,OCG00053,OCG00054,OCG00058,OCG00059,OCG00060,OCG00068,OCG00070,OCG00081,OCG00087,OCG00092,OCG00094,OCG00102,OCG00103,OCG00115,OCG00118,OCG00120,OCG00121,OCG00129,OCG00131,OCG00136,OCG00139,OCG00154,OCG00157,OCG00167,OCG00168,OCG00172,OCG00173,OCG00175,OCG00207,OCG00210,OCG00211,OCG00212,OCG00217,OCG00248,OCG00257,OCG00277,OCG00280,OCG…
GO:0009570	39	7073	9	292	2.18672e-05	0.00122241	C	chloroplast stroma	OCG06348,OCG07046,OCG07076,OCG07421,OCG07648,OCG07849,OCG09217,OCG09771,OCG10011
GO:0016836	31	7073	8	292	2.63611e-05	0.00140237	F	hydro-lyase activity	OCG00053,OCG00524,OCG03891,OCG04842,OCG05002,OCG08564,OCG09356,OCG11455
GO:0009507	94	7073	14	292	2.70616e-05	0.00140237	C	chloroplast	OCG00580,OCG05322,OCG06348,OCG07046,OCG07070,OCG07076,OCG07421,OCG07648,OCG07672,OCG07849,OCG09209,OCG09217,OCG09771,OCG10011
GO:0009536	97	7073	14	292	3.88379e-05	0.00194324	C	plastid	OCG00580,OCG05322,OCG06348,OCG07046,OCG07070,OCG07076,OCG07421,OCG07648,OCG07672,OCG07849,OCG09209,OCG09217,OCG09771,OCG10011
GO:0032787	138	7073	17	292	4.79957e-05	0.00232139	P	monocarboxylic acid metabolic process	OCG00037,OCG00115,OCG00139,OCG00217,OCG00248,OCG00336,OCG00376,OCG00503,OCG01798,OCG03891,OCG04842,OCG08564,OCG08874,OCG09356,OCG09941,OCG10865,OCG11455
GO:0005737	3552	7073	179	292	6.58492e-05	0.00308217	C	cytoplasm	OCG00009,OCG00029,OCG00039,OCG00053,OCG00058,OCG00059,OCG00070,OCG00079,OCG00081,OCG00087,OCG00094,OCG00103,OCG00115,OCG00118,OCG00120,OCG00121,OCG00129,OCG00131,OCG00136,OCG00139,OCG00154,OCG00157,OCG00163,OCG00167,OCG00168,OCG00172,OCG00173,OCG00212,OCG00217,OCG00248,OCG00257,OCG00270,OCG00277,OCG00280,OCG00288,OCG00303,OCG00316,OCG00336,OCG00363,OCG00375,OCG00376,OCG00391,OCG00408,OCG00467,OCG…
GO:0022900	90	7073	13	292	7.28027e-05	0.00330115	P	electron transport chain	OCG00087,OCG00131,OCG00136,OCG00217,OCG00375,OCG00612,OCG00767,OCG06177,OCG07076,OCG07849,OCG08276,OCG08755,OCG08877
GO:0017144	263	7073	25	292	7.68265e-05	0.00337804	P	drug metabolic process	OCG00019,OCG00053,OCG00059,OCG00087,OCG00115,OCG00131,OCG00136,OCG00168,OCG00316,OCG00612,OCG00615,OCG00767,OCG01798,OCG03943,OCG04294,OCG04699,OCG07421,OCG08276,OCG08564,OCG08755,OCG08877,OCG09941,OCG10011,OCG10865,OCG11197
GO:0043648	46	7073	9	292	8.81356e-05	0.00374177	P	dicarboxylic acid metabolic process	OCG00212,OCG01235,OCG01798,OCG04083,OCG05506,OCG08874,OCG10011,OCG10421,OCG10865
GO:0006538	7	7073	4	292	9.02564e-05	0.00374177	P	glutamate catabolic process	OCG01798,OCG04083,OCG05506,OCG10421
GO:0019693	209	7073	21	292	0.000133703	0.00535531	P	ribose phosphate metabolic process	OCG00051,OCG00087,OCG00115,OCG00131,OCG00136,OCG00316,OCG00336,OCG00376,OCG00583,OCG00612,OCG00767,OCG06316,OCG06767,OCG07497,OCG07714,OCG08276,OCG08451,OCG08564,OCG08755,OCG08877,OCG10865
GO:1990204	83	7073	12	292	0.000136559	0.00535531	C	oxidoreductase complex	OCG00087,OCG00131,OCG00168,OCG00336,OCG00612,OCG00767,OCG03943,OCG05231,OCG07919,OCG08276,OCG08755,OCG10865
GO:0009065	14	7073	5	292	0.000170595	0.00634208	P	glutamine family amino acid catabolic process	OCG01235,OCG01798,OCG04083,OCG05506,OCG10421
GO:0031233	8	7073	4	292	0.000174652	0.00634208	C	intrinsic component of external side of plasma membrane	OCG00450,OCG05231,OCG05995,OCG09779
GO:0006163	213	7073	21	292	0.000174833	0.00634208	P	purine nucleotide metabolic process	OCG00051,OCG00087,OCG00115,OCG00131,OCG00136,OCG00316,OCG00336,OCG00376,OCG00583,OCG00612,OCG00767,OCG05917,OCG06767,OCG07714,OCG08276,OCG08451,OCG08564,OCG08755,OCG08877,OCG10610,OCG10865
GO:0016835	41	7073	8	292	0.00022276	0.00788354	F	carbon-oxygen lyase activity	OCG00053,OCG00524,OCG03891,OCG04842,OCG05002,OCG08564,OCG09356,OCG11455
GO:0016053	128	7073	15	292	0.000234751	0.00792148	P	organic acid biosynthetic process	OCG00037,OCG00115,OCG00376,OCG00503,OCG01235,OCG01380,OCG04842,OCG05506,OCG06348,OCG07421,OCG08564,OCG09163,OCG09611,OCG10011,OCG10865
GO:0046394	128	7073	15	292	0.000234751	0.00792148	P	carboxylic acid biosynthetic process	OCG00037,OCG00115,OCG00376,OCG00503,OCG01235,OCG01380,OCG04842,OCG05506,OCG06348,OCG07421,OCG08564,OCG09163,OCG09611,OCG10011,OCG10865
GO:0009141	130	7073	15	292	0.000278753	0.0090523	P	nucleoside triphosphate metabolic process	OCG00087,OCG00115,OCG00131,OCG00136,OCG00316,OCG00612,OCG00767,OCG01323,OCG03650,OCG06316,OCG07714,OCG08276,OCG08564,OCG08755,OCG08877
GO:0009259	205	7073	20	292	0.000286978	0.0090523	P	ribonucleotide metabolic process	OCG00051,OCG00087,OCG00115,OCG00131,OCG00136,OCG00316,OCG00336,OCG00376,OCG00583,OCG00612,OCG00767,OCG06316,OCG06767,OCG07714,OCG08276,OCG08451,OCG08564,OCG08755,OCG08877,OCG10865
GO:0005739	684	7073	47	292	0.000284139	0.0090523	C	mitochondrion	OCG00053,OCG00058,OCG00059,OCG00081,OCG00087,OCG00120,OCG00131,OCG00136,OCG00163,OCG00168,OCG00212,OCG00217,OCG00248,OCG00316,OCG00336,OCG00375,OCG00612,OCG00615,OCG00767,OCG01235,OCG01798,OCG02541,OCG03650,OCG03943,OCG04083,OCG05119,OCG06177,OCG06209,OCG06316,OCG07070,OCG07421,OCG07839,OCG08276,OCG08755,OCG08874,OCG08877,OCG09175,OCG09611,OCG09771,OCG09779,OCG10011,OCG10110,OCG10421,OCG10610,OCG…
GO:0043649	9	7073	4	292	0.000304181	0.00939078	P	dicarboxylic acid catabolic process	OCG01798,OCG04083,OCG05506,OCG10421
GO:1901566	958	7073	60	292	0.000470428	0.0139304	P	organonitrogen compound biosynthetic process	OCG00009,OCG00029,OCG00058,OCG00115,OCG00120,OCG00121,OCG00157,OCG00167,OCG00277,OCG00280,OCG00288,OCG00316,OCG00336,OCG00376,OCG00583,OCG01235,OCG01380,OCG01598,OCG02010,OCG02172,OCG03716,OCG04842,OCG05002,OCG05506,OCG05917,OCG06316,OCG06348,OCG06841,OCG07085,OCG07100,OCG07218,OCG07421,OCG07714,OCG07839,OCG07849,OCG08051,OCG08357,OCG08420,OCG08564,OCG08755,OCG08883,OCG08904,OCG08953,OCG09070,OCG…
GO:0009150	197	7073	19	292	0.000469738	0.0139304	P	purine ribonucleotide metabolic process	OCG00051,OCG00087,OCG00115,OCG00131,OCG00136,OCG00316,OCG00336,OCG00376,OCG00583,OCG00612,OCG00767,OCG06767,OCG07714,OCG08276,OCG08451,OCG08564,OCG08755,OCG08877,OCG10865
GO:0071704	4108	7073	197	292	0.000487566	0.0141491	P	organic substance metabolic process	OCG00009,OCG00019,OCG00029,OCG00037,OCG00039,OCG00049,OCG00051,OCG00053,OCG00058,OCG00059,OCG00060,OCG00068,OCG00070,OCG00087,OCG00092,OCG00094,OCG00102,OCG00115,OCG00118,OCG00120,OCG00121,OCG00129,OCG00131,OCG00136,OCG00139,OCG00154,OCG00157,OCG00167,OCG00168,OCG00172,OCG00173,OCG00175,OCG00207,OCG00210,OCG00211,OCG00212,OCG00217,OCG00248,OCG00257,OCG00277,OCG00280,OCG00287,OCG00288,OCG00316,OCG…
GO:0072521	232	7073	21	292	0.000562066	0.0159913	P	purine-containing compound metabolic process	OCG00051,OCG00087,OCG00115,OCG00131,OCG00136,OCG00316,OCG00336,OCG00376,OCG00583,OCG00612,OCG00767,OCG05917,OCG06767,OCG07714,OCG08276,OCG08451,OCG08564,OCG08755,OCG08877,OCG10610,OCG10865
GO:0045333	126	7073	14	292	0.000651993	0.0163783	P	cellular respiration	OCG00053,OCG00087,OCG00131,OCG00136,OCG00168,OCG00217,OCG00375,OCG00612,OCG00615,OCG03943,OCG04699,OCG08276,OCG08755,OCG08877
GO:0004591	5	7073	3	292	0.00065468	0.0163783	F	oxoglutarate dehydrogenase (succinyl-transferring) activity	OCG00168,OCG03943,OCG10865
GO:0045913	5	7073	3	292	0.00065468	0.0163783	P	positive regulation of carbohydrate metabolic process	OCG00154,OCG00210,OCG09175
GO:0004550	5	7073	3	292	0.00065468	0.0163783	F	nucleoside diphosphate kinase activity	OCG03650,OCG06316,OCG07714
GO:0010676	5	7073	3	292	0.00065468	0.0163783	P	positive regulation of cellular carbohydrate metabolic process	OCG00154,OCG00210,OCG09175
GO:0015980	155	7073	16	292	0.000624772	0.0163783	P	energy derivation by oxidation of organic compounds	OCG00053,OCG00087,OCG00131,OCG00136,OCG00154,OCG00168,OCG00210,OCG00217,OCG00375,OCG00612,OCG00615,OCG03943,OCG04699,OCG08276,OCG08755,OCG08877
GO:0031362	5	7073	3	292	0.00065468	0.0163783	C	anchored component of external side of plasma membrane	OCG00450,OCG05995,OCG09779
GO:1901607	60	7073	9	292	0.000712175	0.0175147	P	alpha-amino acid biosynthetic process	OCG01235,OCG01380,OCG05506,OCG06348,OCG07421,OCG09163,OCG09611,OCG10011,OCG10865
GO:0005388	11	7073	4	292	0.000745942	0.0180394	F	calcium transmembrane transporter activity, phosphorylative mechanism	OCG00030,OCG00139,OCG01421,OCG05204
GO:0009064	49	7073	8	292	0.000789237	0.0187735	P	glutamine family amino acid metabolic process	OCG00212,OCG01235,OCG01380,OCG01798,OCG04083,OCG05506,OCG10011,OCG10421
GO:0009579	40	7073	7	292	0.00109661	0.0256641	C	thylakoid	OCG05322,OCG07046,OCG07421,OCG07648,OCG07849,OCG09209,OCG09217
GO:0005829	710	7073	46	292	0.00119635	0.027554	C	cytosol	OCG00009,OCG00029,OCG00121,OCG00136,OCG00157,OCG00277,OCG00303,OCG00376,OCG00576,OCG00580,OCG00767,OCG00982,OCG02546,OCG03872,OCG04294,OCG05002,OCG06316,OCG06348,OCG06697,OCG06841,OCG07070,OCG07085,OCG07100,OCG07218,OCG07421,OCG07676,OCG07839,OCG08051,OCG08420,OCG08564,OCG08755,OCG08874,OCG09070,OCG09248,OCG09328,OCG09337,OCG09376,OCG09585,OCG09611,OCG09688,OCG09891,OCG09941,OCG10206,OCG10271,OCG…
GO:0006103	6	7073	3	292	0.00126938	0.0278444	P	2-oxoglutarate metabolic process	OCG04083,OCG10421,OCG10865
GO:0009060	65	7073	9	292	0.00128572	0.0278444	P	aerobic respiration	OCG00053,OCG00087,OCG00131,OCG00136,OCG00168,OCG00615,OCG03943,OCG04699,OCG08877
GO:0009853	6	7073	3	292	0.00126938	0.0278444	P	photorespiration	OCG07421,OCG09925,OCG10011
GO:0008652	65	7073	9	292	0.00128572	0.0278444	P	cellular amino acid biosynthetic process	OCG01235,OCG01380,OCG05506,OCG06348,OCG07421,OCG09163,OCG09611,OCG10011,OCG10865
GO:0009199	123	7073	13	292	0.00160651	0.0342801	P	ribonucleoside triphosphate metabolic process	OCG00087,OCG00115,OCG00131,OCG00136,OCG00316,OCG00612,OCG00767,OCG06316,OCG07714,OCG08276,OCG08564,OCG08755,OCG08877
GO:0042625	43	7073	7	292	0.00170507	0.035856	F	ATPase-coupled ion transmembrane transporter activity	OCG00030,OCG00062,OCG00139,OCG00276,OCG01244,OCG01421,OCG05204
GO:0008144	96	7073	11	292	0.00189911	0.0393659	F	drug binding	OCG00019,OCG00115,OCG00154,OCG00363,OCG00580,OCG00711,OCG01380,OCG06348,OCG07714,OCG10553,OCG11426
GO:0016999	69	7073	9	292	0.00197349	0.0403315	P	antibiotic metabolic process	OCG00053,OCG00087,OCG00168,OCG00615,OCG03943,OCG04294,OCG04699,OCG09941,OCG10865
GO:0046939	23	7073	5	292	0.00211143	0.041119	P	nucleotide phosphorylation	OCG00115,OCG03650,OCG06316,OCG07714,OCG08564
GO:0006165	23	7073	5	292	0.00211143	0.041119	P	nucleoside diphosphate phosphorylation	OCG00115,OCG03650,OCG06316,OCG07714,OCG08564
GO:0044238	3897	7073	185	292	0.00213987	0.041119	P	primary metabolic process	OCG00009,OCG00029,OCG00037,OCG00039,OCG00049,OCG00051,OCG00053,OCG00058,OCG00059,OCG00060,OCG00068,OCG00070,OCG00087,OCG00092,OCG00094,OCG00102,OCG00115,OCG00118,OCG00120,OCG00121,OCG00129,OCG00131,OCG00136,OCG00139,OCG00154,OCG00157,OCG00167,OCG00168,OCG00172,OCG00173,OCG00175,OCG00207,OCG00210,OCG00211,OCG00212,OCG00257,OCG00277,OCG00280,OCG00287,OCG00288,OCG00316,OCG00322,OCG00336,OCG00363,OCG…
GO:0006085	7	7073	3	292	0.00215372	0.041119	P	acetyl-CoA biosynthetic process	OCG00336,OCG00376,OCG10865
GO:0032881	7	7073	3	292	0.00215372	0.041119	P	regulation of polysaccharide metabolic process	OCG00154,OCG00210,OCG09175
GO:0009534	34	7073	6	292	0.00237961	0.0442669	C	chloroplast thylakoid	OCG05322,OCG07046,OCG07421,OCG07849,OCG09209,OCG09217
GO:0031976	34	7073	6	292	0.00237961	0.0442669	C	plastid thylakoid	OCG05322,OCG07046,OCG07421,OCG07849,OCG09209,OCG09217
GO:0022904	72	7073	9	292	0.00266071	0.0488695	P	respiratory electron transport chain	OCG00087,OCG00131,OCG00136,OCG00217,OCG00375,OCG00612,OCG08276,OCG08755,OCG08877

## Sheet: branch4_Vjavana8_Expansion
GO_Term	Pop.term	Pop.total	Study.term	Study.total	p	p.adjusted	namespace	name	Study_GenesID
GO:0002181	214	7073	13	113	3.28127e-05	0.0233955	P	cytoplasmic translation	OCG01087,OCG05699,OCG05994,OCG06841,OCG07100,OCG07220,OCG07225,OCG07228,OCG07635,OCG07781,OCG08296,OCG09182,OCG09387

## Sheet: branch4_Vjavana8_Contraction
GO_Term	Pop.term	Pop.total	Study.term	Study.total	p	p.adjusted	namespace	name	Study_GenesID

## Sheet: branch6_Vesquiroliana_Expansion
GO_Term	Pop.term	Pop.total	Study.term	Study.total	p	p.adjusted	namespace	name	Study_GenesID
GO:0007275	2155	7073	60	119	3.57185e-06	0.0030325	P	multicellular organism development	OCG00007,OCG00019,OCG00025,OCG00035,OCG00060,OCG00062,OCG00075,OCG00154,OCG00211,OCG00395,OCG00408,OCG00499,OCG00581,OCG00606,OCG00629,OCG00721,OCG00898,OCG01247,OCG01528,OCG01590,OCG01634,OCG01936,OCG02114,OCG02307,OCG02399,OCG02862,OCG03039,OCG03102,OCG03628,OCG04280,OCG04882,OCG05378,OCG05385,OCG05491,OCG05634,OCG05821,OCG06137,OCG06198,OCG06345,OCG06445,OCG06575,OCG06849,OCG07323,OCG07580,OCG…
GO:0048731	1708	7073	50	119	1.1271e-05	0.00318969	P	system development	OCG00019,OCG00025,OCG00062,OCG00075,OCG00211,OCG00408,OCG00499,OCG00581,OCG00606,OCG00629,OCG00898,OCG01247,OCG01590,OCG01634,OCG01936,OCG02114,OCG02307,OCG02399,OCG02862,OCG03039,OCG03628,OCG04280,OCG04882,OCG05378,OCG05385,OCG05491,OCG05634,OCG05821,OCG06137,OCG06445,OCG06575,OCG06849,OCG07323,OCG07580,OCG07593,OCG07599,OCG07605,OCG07729,OCG07905,OCG08167,OCG08229,OCG08249,OCG08395,OCG08462,OCG…
GO:0048856	2440	7073	64	119	1.06296e-05	0.00318969	P	anatomical structure development	OCG00007,OCG00019,OCG00025,OCG00035,OCG00060,OCG00062,OCG00075,OCG00137,OCG00154,OCG00211,OCG00395,OCG00408,OCG00419,OCG00499,OCG00581,OCG00606,OCG00629,OCG00721,OCG00898,OCG01247,OCG01528,OCG01590,OCG01634,OCG01936,OCG02114,OCG02307,OCG02399,OCG02862,OCG03039,OCG03102,OCG03628,OCG04280,OCG04882,OCG05378,OCG05385,OCG05491,OCG05634,OCG05821,OCG06137,OCG06174,OCG06198,OCG06345,OCG06445,OCG06575,OCG…
GO:0032501	2801	7073	69	119	3.34574e-05	0.00710133	P	multicellular organismal process	OCG00007,OCG00019,OCG00025,OCG00035,OCG00060,OCG00062,OCG00075,OCG00154,OCG00211,OCG00346,OCG00395,OCG00399,OCG00408,OCG00499,OCG00581,OCG00606,OCG00629,OCG00721,OCG00898,OCG01247,OCG01528,OCG01590,OCG01634,OCG01661,OCG01936,OCG02114,OCG02307,OCG02399,OCG02862,OCG03039,OCG03102,OCG03628,OCG04221,OCG04280,OCG04882,OCG05260,OCG05378,OCG05385,OCG05491,OCG05634,OCG05821,OCG06137,OCG06198,OCG06338,OCG…
GO:0032502	2560	7073	64	119	5.92586e-05	0.0100621	P	developmental process	OCG00007,OCG00019,OCG00025,OCG00035,OCG00060,OCG00062,OCG00075,OCG00137,OCG00154,OCG00211,OCG00395,OCG00408,OCG00419,OCG00499,OCG00581,OCG00606,OCG00629,OCG00721,OCG00898,OCG01247,OCG01528,OCG01590,OCG01634,OCG01936,OCG02114,OCG02307,OCG02399,OCG02862,OCG03039,OCG03102,OCG03628,OCG04280,OCG04882,OCG05378,OCG05385,OCG05491,OCG05634,OCG05821,OCG06137,OCG06174,OCG06198,OCG06345,OCG06445,OCG06575,OCG…
GO:0048513	1153	7073	36	119	9.62326e-05	0.0136169	P	animal organ development	OCG00019,OCG00062,OCG00075,OCG00211,OCG00408,OCG00581,OCG00606,OCG00629,OCG00898,OCG01590,OCG01936,OCG02307,OCG02399,OCG03039,OCG03628,OCG04882,OCG05378,OCG05385,OCG05491,OCG05634,OCG06137,OCG06445,OCG06575,OCG06849,OCG07323,OCG07580,OCG07599,OCG07605,OCG07905,OCG08229,OCG08395,OCG08462,OCG08466,OCG08772,OCG09608,OCG10417
GO:0009791	650	7073	24	119	0.000167033	0.0202588	P	post-embryonic development	OCG00035,OCG00060,OCG00075,OCG00395,OCG00581,OCG00606,OCG00629,OCG00721,OCG00898,OCG02307,OCG03102,OCG05385,OCG05491,OCG05634,OCG06137,OCG06575,OCG06849,OCG07580,OCG07599,OCG07605,OCG08229,OCG08395,OCG08462,OCG08466
GO:0048569	472	7073	19	119	0.000302299	0.0320815	P	post-embryonic animal organ development	OCG00075,OCG00581,OCG00606,OCG00629,OCG00898,OCG02307,OCG05385,OCG05491,OCG05634,OCG06137,OCG06575,OCG06849,OCG07580,OCG07599,OCG07605,OCG08229,OCG08395,OCG08462,OCG08466
GO:0051146	137	7073	9	119	0.000470193	0.0362903	P	striated muscle cell differentiation	OCG00137,OCG00419,OCG03039,OCG04882,OCG06849,OCG07323,OCG08466,OCG08738,OCG09608
GO:0009888	1009	7073	31	119	0.000465992	0.0362903	P	tissue development	OCG00075,OCG00137,OCG00408,OCG00419,OCG00581,OCG00606,OCG00629,OCG00898,OCG01936,OCG02307,OCG02399,OCG03039,OCG03628,OCG04882,OCG05378,OCG05385,OCG05491,OCG05634,OCG06137,OCG06174,OCG06198,OCG06575,OCG06849,OCG07580,OCG07599,OCG08229,OCG08395,OCG08462,OCG08466,OCG09608,OCG10417
GO:0009653	1485	7073	41	119	0.000422778	0.0362903	P	anatomical structure morphogenesis	OCG00019,OCG00060,OCG00062,OCG00075,OCG00137,OCG00211,OCG00419,OCG00581,OCG00606,OCG00629,OCG00898,OCG01590,OCG02307,OCG02399,OCG03039,OCG03628,OCG04882,OCG05385,OCG05491,OCG05634,OCG06137,OCG06174,OCG06198,OCG06445,OCG06575,OCG06849,OCG07323,OCG07580,OCG07599,OCG07729,OCG07905,OCG08229,OCG08249,OCG08395,OCG08462,OCG08466,OCG08738,OCG08772,OCG08852,OCG09608,OCG10417
GO:0009887	756	7073	25	119	0.00065298	0.0461983	P	animal organ morphogenesis	OCG00019,OCG00062,OCG00075,OCG00211,OCG00581,OCG00606,OCG00629,OCG00898,OCG01590,OCG02307,OCG05385,OCG05491,OCG05634,OCG06137,OCG06445,OCG06575,OCG06849,OCG07580,OCG07599,OCG07905,OCG08229,OCG08395,OCG08462,OCG08466,OCG08772
GO:0061061	277	7073	13	119	0.000726804	0.0474659	P	muscle structure development	OCG00137,OCG00419,OCG00898,OCG03039,OCG03628,OCG04882,OCG06445,OCG06849,OCG07323,OCG08229,OCG08466,OCG08738,OCG09608
GO:0042692	150	7073	9	119	0.000907187	0.0492393	P	muscle cell differentiation	OCG00137,OCG00419,OCG03039,OCG04882,OCG06849,OCG07323,OCG08466,OCG08738,OCG09608
GO:0002165	554	7073	20	119	0.000844624	0.0492393	P	instar larval or pupal development	OCG00035,OCG00060,OCG00075,OCG00395,OCG00581,OCG00606,OCG00629,OCG00721,OCG00898,OCG02307,OCG03102,OCG05385,OCG05491,OCG05634,OCG06137,OCG06575,OCG07580,OCG07599,OCG08229,OCG08462
GO:0030054	436	7073	17	119	0.000927949	0.0492393	C	cell junction	OCG00025,OCG00062,OCG00499,OCG00580,OCG00606,OCG02114,OCG04280,OCG05821,OCG06174,OCG06401,OCG06445,OCG06849,OCG07593,OCG07813,OCG08466,OCG08738,OCG09608

## Sheet: branch6_vaesq_Contraction
GO_Term	Pop.term	Pop.total	Study.term	Study.total	p	p.adjusted	namespace	name	Study_GenesID

## Sheet: branch8_Vjavana1_Contraction
GO_Term	Pop.term	Pop.total	Study.term	Study.total	p	p.adjusted	namespace	name	Study_GenesID

## Sheet: branch8_Vjavana1_Expansion
GO_Term	Pop.term	Pop.total	Study.term	Study.total	p	p.adjusted	namespace	name	Study_GenesID
GO:0032501	2801	7073	41	60	5.83272e-06	0.00294552	P	multicellular organismal process	OCG00007,OCG00101,OCG00360,OCG00396,OCG00540,OCG00582,OCG00806,OCG01528,OCG01936,OCG02114,OCG02492,OCG03039,OCG03336,OCG03444,OCG03941,OCG03947,OCG04046,OCG04227,OCG04513,OCG04891,OCG05327,OCG05575,OCG05844,OCG05862,OCG05893,OCG05911,OCG06028,OCG06065,OCG06220,OCG06349,OCG06468,OCG06861,OCG07142,OCG07176,OCG07183,OCG07199,OCG07512,OCG07617,OCG09453,OCG09777,OCG10142
GO:0032502	2560	7073	37	60	4.9528e-05	0.0125058	P	developmental process	OCG00007,OCG00101,OCG00360,OCG00396,OCG00582,OCG00806,OCG01528,OCG01936,OCG02114,OCG02492,OCG03039,OCG03163,OCG03336,OCG03444,OCG03947,OCG04046,OCG04227,OCG04513,OCG04891,OCG05327,OCG05575,OCG05844,OCG05862,OCG05893,OCG05911,OCG06028,OCG06330,OCG06349,OCG06861,OCG07142,OCG07183,OCG07199,OCG07512,OCG07617,OCG09453,OCG09777,OCG10142
GO:0098772	719	7073	16	60	0.000226142	0.0380672	F	molecular function regulator	OCG00360,OCG00396,OCG00806,OCG02114,OCG03163,OCG03941,OCG04891,OCG05911,OCG06220,OCG06330,OCG06861,OCG07142,OCG07183,OCG07199,OCG09453,OCG09777
GO:0048856	2440	7073	34	60	0.000341425	0.0431049	P	anatomical structure development	OCG00007,OCG00101,OCG00360,OCG00396,OCG00582,OCG00806,OCG01528,OCG01936,OCG02114,OCG02492,OCG03039,OCG03336,OCG03444,OCG03947,OCG04227,OCG04513,OCG04891,OCG05327,OCG05575,OCG05844,OCG05862,OCG05911,OCG06028,OCG06330,OCG06349,OCG06861,OCG07142,OCG07183,OCG07199,OCG07512,OCG07617,OCG09453,OCG09777,OCG10142

[truncated: 39 more sheets: branch10_Vmedusa_Contraction, branch10_Vmedusa_Expansion, branch12_Vfillippin_Contraction, branch12_Vfillippin_Expansion, branch14_Vmalayana_Contraction, branch14_Vmalayana_Expansion, branch16_Vcompacta_Contraction, branch16_Vcompacta__Expansion, branch18_Vsp-Flangk_Contraction, branch18_Vsp-Flangk_Expansion, branch20_Psp-Fconci_Contraction, branch20_Psp-Fconci_Expansion, branch22_Pquadraticep_Expansion, branch22_plqua_Contraction, branch24_Ealtissima_Expansion, branch26_Psp-Frumphii_Expansion, branch26_Psp-Frumph_Contraction, branch28_Bsp-Fabel_Contraction, branch28_Bsp-Fabel_Expansion, branch30_Bsp-Fpyri_Contraction …]
