# Supplementary material for: Adaptation of Fig Wasps (Agaodinae) to Their Host Revealed by Large-Scale Transcriptomic Data
Source: Insects. 2021 Sep 11;12(9):815. doi: 10.3390/insects12090815 (PMC8471397; doi:10.3390/insects12090815)
Supplement: Supplementary file 1 [file insects-12-00815-s001.zip › supplementary data/Excel S4 Gene family enriched in KEGG pathways for 25 fig wasp species.xlsx]

## Sheet: branch0_Vjavana7_Contraction
KEGG_code	Descrition	Pop.term	Pop.Total	Study.term	Study.total	p	p.adjusted	Study_GenesID
ko00195	Metabolism||Energy metabolism||Photosynthesis	23	7634	16	713	3.75385e-12	9.45969e-10	OCG05322,OCG07046,OCG07849,OCG07872,OCG08573,OCG08640,OCG08890,OCG08909,OCG08915,OCG09326,OCG09512,OCG09559,OCG09926,OCG10090,OCG10091,OCG11077
ko00710	Metabolism||Energy metabolism||Carbon fixation in photosynthetic organisms	43	7634	16	713	6.75467e-07	8.51089e-05	OCG05295,OCG06517,OCG06857,OCG07497,OCG07672,OCG08702,OCG09513,OCG09941,OCG10009,OCG10011,OCG10055,OCG10935,OCG11034,OCG11382,OCG12061,OCG12306
ko00220	Metabolism||Amino acid metabolism||Arginine biosynthesis	18	7634	10	713	1.03758e-06	8.71567e-05	OCG05783,OCG07973,OCG08523,OCG08571,OCG08702,OCG08856,OCG10011,OCG10421,OCG10912,OCG10935
ko00630	Metabolism||Carbohydrate metabolism||Glyoxylate and dicarboxylate metabolism	51	7634	16	713	8.94492e-06	0.00056353	OCG00615,OCG05295,OCG07421,OCG07921,OCG08571,OCG09409,OCG09443,OCG09925,OCG10036,OCG10153,OCG10533,OCG10634,OCG10865,OCG11057,OCG11356,OCG12306
ko00196	Metabolism||Energy metabolism||Photosynthesis - antenna proteins	10	7634	6	713	9.82926e-05	0.00495395	OCG02151,OCG08597,OCG08938,OCG09209,OCG09217,OCG09238
K01539	ATP1A; sodium/potassium-transporting ATPase subunit alpha [EC:7.2.2.13]	3	7636	3	713	0.000810983	0.00729885	OCG00062,OCG09600,OCG10002
K10413	DYNC1H; dynein heavy chain 1, cytosolic	7	7636	4	713	0.00209589	0.0094315	OCG07868,OCG10138,OCG10507,OCG12114
K10693	MYCBP2, PAM; RCR-type E3 ubiquitin transferase [EC:2.3.2.33]	5	7636	3	713	0.00702035	0.0157958	OCG09593,OCG09898,OCG11220
K06115	SPTB; spectrin beta	5	7636	3	713	0.00702035	0.0157958	OCG04513,OCG06981,OCG12258
ko00250	Metabolism||Amino acid metabolism||Alanine, aspartate and glutamate metabolism	45	7634	12	713	0.000638979	0.0216083	OCG07973,OCG08571,OCG08702,OCG08856,OCG08873,OCG10011,OCG10044,OCG10421,OCG10634,OCG10935,OCG11378,OCG12046
ko04022	Environmental Information Processing||Signal transduction||cGMP-PKG signaling pathway	102	7634	20	713	0.00102897	0.0216083	OCG00062,OCG00211,OCG05204,OCG06769,OCG06966,OCG07345,OCG07428,OCG09175,OCG09270,OCG09600,OCG09694,OCG09949,OCG09989,OCG10002,OCG10380,OCG10641,OCG11267,OCG11426,OCG12011,OCG12072
ko00190	Metabolism||Energy metabolism||Oxidative phosphorylation	131	7634	24	713	0.000940724	0.0216083	OCG07414,OCG08075,OCG08423,OCG08470,OCG08629,OCG09258,OCG09512,OCG09914,OCG10007,OCG10203,OCG10813,OCG10967,OCG10971,OCG11194,OCG11364,OCG11727,OCG11847,OCG11876,OCG12017,OCG12031,OCG12070,OCG12077,OCG12156,OCG12251
ko00290	Metabolism||Amino acid metabolism||Valine, leucine and isoleucine biosynthesis	6	7634	4	713	0.000970821	0.0216083	OCG12018,OCG12032,OCG12050,OCG12059
ko00350	Metabolism||Amino acid metabolism||Tyrosine metabolism	18	7634	7	713	0.000763519	0.0216083	OCG00537,OCG03603,OCG06606,OCG06633,OCG07152,OCG10935,OCG11159
ko04723	Organismal Systems||Nervous system||Retrograde endocannabinoid signaling	86	7634	18	713	0.000818638	0.0216083	OCG00211,OCG07345,OCG08075,OCG08629,OCG09258,OCG09961,OCG10007,OCG10641,OCG10813,OCG10967,OCG10971,OCG11137,OCG11194,OCG11267,OCG11847,OCG12017,OCG12070,OCG12077
ko05010	Human Diseases||Neurodegenerative disease||Alzheimer disease	311	7634	47	713	0.000566521	0.0216083	OCG00211,OCG04691,OCG06712,OCG06966,OCG07121,OCG07414,OCG07672,OCG07995,OCG08075,OCG08285,OCG08423,OCG08523,OCG08533,OCG08629,OCG08941,OCG09258,OCG09694,OCG09914,OCG09949,OCG10007,OCG10380,OCG10641,OCG10813,OCG10863,OCG10967,OCG10971,OCG11192,OCG11194,OCG11267,OCG11426,OCG11692,OCG11842,OCG11847,OCG12017,OCG12030,OCG12036,OCG12037,OCG12038,OCG12070,OCG12072,OCG12077,OCG12156,OCG12240,OCG12251,OCG…
K01312	PRSS1_2_3; trypsin [EC:3.4.21.4]	20	7636	5	713	0.0332074	0.0498112	OCG05977,OCG08875,OCG09461,OCG10352,OCG11863
K05673	ABCC4; ATP-binding cassette, subfamily C (CFTR/MRP), member 4	8	7636	3	713	0.0317533	0.0498112	OCG00219,OCG04951,OCG06282

## Sheet: branch0_Vjavana7_Expansion
KEGG_code	Descrition	Pop.term	Pop.Total	Study.term	Study.total	p	p.adjusted	Study_GenesID
K13356	FAR; alcohol-forming fatty acyl-CoA reductase [EC:1.2.1.84]	17	7636	3	255	0.0176916	0.0207164	OCG06789,OCG06940,OCG07702
K10380	ANK; ankyrin	18	7636	3	255	0.0207164	0.0207164	OCG05646,OCG06800,OCG08409
ko04713	Organismal Systems||Environmental adaptation||Circadian entrainment	62	7634	9	255	0.000193589	0.0254002	OCG00015,OCG00285,OCG00606,OCG00725,OCG04739,OCG05008,OCG07627,OCG07640,OCG08653
ko03030	Genetic Information Processing||Replication and repair||DNA replication	40	7634	7	255	0.000309759	0.0254002	OCG00162,OCG00164,OCG00426,OCG01652,OCG02946,OCG07092,OCG08753

## Sheet: branch2_Vjavana2_Contraction
KEGG_code	Descrition	Pop.term	Pop.Total	Study.term	Study.total	p	p.adjusted	Study_GenesID
K01051	E3.1.1.11; pectinesterase [EC:3.1.1.11]	6	7636	4	566	0.000397147	0.00357433	OCG07095,OCG07222,OCG07628,OCG09314
K04079	HSP90A, htpG; molecular chaperone HtpG	5	7636	3	566	0.00361729	0.0108519	OCG03896,OCG07051,OCG09174
K07374	TUBA; tubulin alpha	5	7636	3	566	0.00361729	0.0108519	OCG00241,OCG06778,OCG12339
K05759	PFN; profilin	6	7636	3	566	0.00683744	0.0153842	OCG09524,OCG09713,OCG11214
K00108	betA, CHDH; choline dehydrogenase [EC:1.1.99.1]	8	7636	3	566	0.0171124	0.0308023	OCG07417,OCG09043,OCG10545

## Sheet: branch2_Vjavana2_Expansion
KEGG_code	Descrition	Pop.term	Pop.Total	Study.term	Study.total	p	p.adjusted	Study_GenesID
ko03010	Genetic Information Processing||Translation||Ribosome	310	7634	41	357	9.61509e-10	1.58649e-07	OCG00029,OCG00157,OCG04020,OCG06841,OCG07085,OCG07100,OCG07218,OCG07839,OCG08051,OCG08405,OCG08420,OCG08421,OCG08463,OCG08489,OCG08689,OCG09008,OCG09010,OCG09013,OCG09036,OCG09053,OCG09070,OCG09325,OCG09328,OCG09336,OCG09337,OCG09375,OCG09376,OCG09682,OCG09684,OCG09688,OCG09719,OCG09855,OCG10147,OCG10149,OCG10165,OCG10166,OCG10206,OCG10271,OCG10703,OCG10720,OCG11451
K00940	ndk, NME; nucleoside-diphosphate kinase [EC:2.7.4.6]	5	7636	3	357	0.000944507	0.000944507	OCG03650,OCG06316,OCG07714
ko00010	Metabolism||Carbohydrate metabolism||Glycolysis / Gluconeogenesis	70	7634	13	357	1.72836e-05	0.0014259	OCG00037,OCG00115,OCG00225,OCG00336,OCG00450,OCG00697,OCG05995,OCG06857,OCG07672,OCG08564,OCG08707,OCG09941,OCG10865
ko00020	Metabolism||Carbohydrate metabolism||Citrate cycle (TCA cycle)	54	7634	11	357	3.13056e-05	0.00172181	OCG00053,OCG00087,OCG00168,OCG00248,OCG00336,OCG00376,OCG00524,OCG00615,OCG03943,OCG09941,OCG10865
ko00720	Metabolism||Energy metabolism||Carbon fixation pathways in prokaryotes	18	7634	6	357	0.00011531	0.00437706	OCG00037,OCG00053,OCG00248,OCG00376,OCG00524,OCG09611
ko00710	Metabolism||Energy metabolism||Carbon fixation in photosynthetic organisms	43	7634	9	357	0.000132638	0.00437706	OCG00115,OCG01134,OCG06857,OCG07497,OCG07672,OCG08874,OCG09941,OCG10011,OCG10055
ko00250	Metabolism||Amino acid metabolism||Alanine, aspartate and glutamate metabolism	45	7634	9	357	0.000191869	0.0052764	OCG00212,OCG01235,OCG01380,OCG01798,OCG04083,OCG05506,OCG07039,OCG10011,OCG10421
ko00680	Metabolism||Energy metabolism||Methane metabolism	30	7634	7	357	0.000368954	0.00869677	OCG00037,OCG00651,OCG05305,OCG06857,OCG07421,OCG08564,OCG08707
ko00630	Metabolism||Carbohydrate metabolism||Glyoxylate and dicarboxylate metabolism	51	7634	9	357	0.000514064	0.00928411	OCG00037,OCG00053,OCG00059,OCG00524,OCG00615,OCG05506,OCG07421,OCG09925,OCG10865
ko00640	Metabolism||Carbohydrate metabolism||Propanoate metabolism	32	7634	7	357	0.000562673	0.00928411	OCG00037,OCG00212,OCG00225,OCG09356,OCG10110,OCG10865,OCG11455
ko01523	Human Diseases||Drug resistance: antineoplastic||Antifolate resistance	32	7634	7	357	0.000562673	0.00928411	OCG00180,OCG00276,OCG02259,OCG02646,OCG06282,OCG07421,OCG09611
ko00620	Metabolism||Carbohydrate metabolism||Pyruvate metabolism	53	7634	9	357	0.000689524	0.0103429	OCG00037,OCG00217,OCG00225,OCG00248,OCG00336,OCG00697,OCG08874,OCG09941,OCG10865
ko04972	Organismal Systems||Digestive system||Pancreatic secretion	89	7634	12	357	0.000831511	0.0114333	OCG00014,OCG00062,OCG00139,OCG00211,OCG01025,OCG02237,OCG05204,OCG06270,OCG09175,OCG09249,OCG09461,OCG10002
ko00350	Metabolism||Amino acid metabolism||Tyrosine metabolism	18	7634	5	357	0.00112433	0.013251	OCG00537,OCG01798,OCG03755,OCG06606,OCG06633
ko00220	Metabolism||Amino acid metabolism||Arginine biosynthesis	18	7634	5	357	0.00112433	0.013251	OCG01235,OCG04083,OCG05506,OCG10011,OCG10421
ko00280	Metabolism||Amino acid metabolism||Valine, leucine and isoleucine degradation	48	7634	8	357	0.00154381	0.0169819	OCG00212,OCG00379,OCG00697,OCG09245,OCG10110,OCG10293,OCG10865,OCG11455

## Sheet: branch4_Vjavana8_Expansion
KEGG_code	Descrition	Pop.term	Pop.Total	Study.term	Study.total	p	p.adjusted	Study_GenesID

## Sheet: branch4_Vjavana8_Contraction
KEGG_code	Descrition	Pop.term	Pop.Total	Study.term	Study.total	p	p.adjusted	Study_GenesID

## Sheet: branch6_Vesquirolia_Contraction
KEGG_code	Descrition	Pop.term	Pop.Total	Study.term	Study.total	p	p.adjusted	Study_GenesID

## Sheet: branch6_Vesquiroliana_Expansion
KEGG_code	Descrition	Pop.term	Pop.Total	Study.term	Study.total	p	p.adjusted	Study_GenesID
ko04022	Environmental Information Processing||Signal transduction||cGMP-PKG signaling pathway	102	7634	8	126	0.000263999	0.0118799	OCG00062,OCG00105,OCG00211,OCG00606,OCG03039,OCG04221,OCG06560,OCG07428
ko04961	Organismal Systems||Excretory system||Endocrine and other factor-regulated calcium reabsorption	34	7634	5	126	0.000214443	0.0118799	OCG00062,OCG00211,OCG00581,OCG01590,OCG04221
ko04976	Organismal Systems||Digestive system||Bile secretion	45	7634	5	126	0.000814564	0.0153166	OCG00062,OCG00219,OCG00346,OCG00581,OCG04221
ko04261	Organismal Systems||Circulatory system||Adrenergic signaling in cardiomyocytes	88	7634	7	126	0.000591997	0.0153166	OCG00062,OCG00211,OCG00581,OCG00606,OCG03039,OCG04221,OCG07323
ko04213	Organismal Systems||Aging||Longevity regulating pathway - multiple species	68	7634	6	126	0.000850921	0.0153166	OCG00007,OCG00581,OCG01661,OCG04437,OCG07300,OCG08738
ko04919	Organismal Systems||Endocrine system||Thyroid hormone signaling pathway	97	7634	7	126	0.00106002	0.0155089	OCG00062,OCG00211,OCG00581,OCG00606,OCG03039,OCG04221,OCG06076
ko04928	Organismal Systems||Endocrine system||Parathyroid hormone synthesis, secretion and action	49	7634	5	126	0.00120625	0.0155089	OCG00211,OCG00581,OCG00606,OCG03628,OCG06079
ko04915	Organismal Systems||Endocrine system||Estrogen signaling pathway	79	7634	6	126	0.00186496	0.0209808	OCG00007,OCG00211,OCG00581,OCG00606,OCG01661,OCG10417
ko04964	Organismal Systems||Excretory system||Proximal tubule bicarbonate reclamation	16	7634	3	126	0.00210105	0.0210105	OCG00062,OCG04083,OCG04221
ko04971	Organismal Systems||Digestive system||Gastric acid secretion	58	7634	5	126	0.0025759	0.0231831	OCG00062,OCG00105,OCG00211,OCG00581,OCG04221
ko04371	Environmental Information Processing||Signal transduction||Apelin signaling pathway	91	7634	6	126	0.00381005	0.0311731	OCG00105,OCG00211,OCG00581,OCG00606,OCG03628,OCG08738
ko04925	Organismal Systems||Endocrine system||Aldosterone synthesis and secretion	69	7634	5	126	0.00547205	0.0351774	OCG00062,OCG00211,OCG00581,OCG04221,OCG07428
ko04742	Organismal Systems||Sensory system||Taste transduction	22	7634	3	126	0.00537572	0.0351774	OCG00211,OCG00581,OCG07180
ko04973	Organismal Systems||Digestive system||Carbohydrate digestion and absorption	21	7634	3	126	0.00469872	0.0351774	OCG00062,OCG00211,OCG04221
ko05226	Human Diseases||Cancer: specific types||Gastric cancer	71	7634	5	126	0.00617627	0.0370576	OCG00346,OCG00606,OCG06076,OCG06541,OCG08738
ko04960	Organismal Systems||Excretory system||Aldosterone-regulated sodium reabsorption	25	7634	3	126	0.0077452	0.041004	OCG00062,OCG00606,OCG04221
ko04918	Organismal Systems||Endocrine system||Thyroid hormone synthesis	47	7634	4	126	0.00729702	0.041004	OCG00062,OCG00211,OCG00581,OCG04221

## Sheet: branch8_Vjavana1_Contraction
KEGG_code	Descrition	Pop.term	Pop.Total	Study.term	Study.total	p	p.adjusted	Study_GenesID

## Sheet: branch8_Vjavana1_Expansion
KEGG_code	Descrition	Pop.term	Pop.Total	Study.term	Study.total	p	p.adjusted	Study_GenesID
ko01523	Human Diseases||Drug resistance: antineoplastic||Antifolate resistance	32	7634	3	61	0.00204181	0.0183763	OCG00180,OCG00219,OCG05010

[truncated: 40 more sheets: branch10_Vmedusa_Contraction, branch10_Vmedusa_Expansion, branch12_Vfilippina_Expansion, branch12_Vfilippina_Contraction, branch14_Vmalayana_Contraction, branch14_Vmalayana_Expansion, branch16_Vcompacta_Contraction, branch16_Vcompacta_Expansion, branch18_Vsp-Flangk_Contraction, branch18_Vsp-Flangk_Expansion, branch20_Psp-Fconcinn_Expansion, branch20_Psp-Fconci_Contraction, branch22_Pquadrati_Expansion, branch22_Pquadrati__Contraction, branch24_Ealtsimma_Expansion, branch26_Psp-Frumph_Expansion, branch26_Psp-Frumph_Contraction, branch28_Bsp-Fabeli_Expansion, branch28_Bsp-Fabeli_Contraction, branch30_Bsp-Fpyrifor_Expansion …]
