# Supplementary material for: Adaptation of Fig Wasps (Agaodinae) to Their Host Revealed by Large-Scale Transcriptomic Data
Source: Insects. 2021 Sep 11;12(9):815. doi: 10.3390/insects12090815 (PMC8471397; doi:10.3390/insects12090815)
Supplement: Supplementary file 1 [file insects-12-00815-s001.zip › supplementary data/Excel S5 REGs enriched in GO for fig wasp with the level of species, genus and Agaonidae.xlsx]

## Sheet: branchValisia
GO_Term	Pop.term	Pop.total	Study.term	Study.total	p	p.adjusted	namespace	name	Study_GenesID
GO:0140053	135	6408	61	1412	1.30298e-09	4.77934e-06	P	mitochondrial gene expression	OCG00120,OCG00141,OCG00329,OCG00372,OCG00473,OCG00637,OCG00641,OCG00653,OCG00663,OCG00706,OCG00709,OCG00756,OCG00799,OCG00842,OCG00905,OCG00932,OCG00999,OCG01065,OCG01173,OCG01233,OCG01295,OCG01414,OCG01482,OCG01596,OCG01631,OCG01858,OCG01903,OCG01922,OCG02069,OCG02108,OCG02252,OCG02306,OCG02371,OCG02395,OCG02667,OCG02715,OCG02723,OCG02804,OCG02807,OCG02888,OCG03272,OCG03325,OCG03366,OCG03448,OCG…
GO:0032543	124	6408	54	1412	5.55162e-08	0.000101817	P	mitochondrial translation	OCG00120,OCG00329,OCG00372,OCG00473,OCG00637,OCG00641,OCG00653,OCG00663,OCG00706,OCG00709,OCG00756,OCG00799,OCG00842,OCG00905,OCG00999,OCG01065,OCG01173,OCG01233,OCG01295,OCG01414,OCG01482,OCG01596,OCG01631,OCG01858,OCG01903,OCG01922,OCG02069,OCG02108,OCG02252,OCG02306,OCG02371,OCG02395,OCG02667,OCG02715,OCG02723,OCG02888,OCG03272,OCG03325,OCG03366,OCG03448,OCG03668,OCG03769,OCG03785,OCG04060,OCG…
GO:0005739	791	6408	230	1412	4.27479e-07	0.000522665	C	mitochondrion	OCG00072,OCG00083,OCG00120,OCG00136,OCG00141,OCG00169,OCG00188,OCG00190,OCG00240,OCG00248,OCG00305,OCG00314,OCG00319,OCG00325,OCG00329,OCG00336,OCG00344,OCG00365,OCG00368,OCG00371,OCG00372,OCG00420,OCG00426,OCG00454,OCG00473,OCG00498,OCG00512,OCG00515,OCG00527,OCG00542,OCG00563,OCG00565,OCG00566,OCG00605,OCG00612,OCG00613,OCG00615,OCG00633,OCG00637,OCG00641,OCG00653,OCG00663,OCG00670,OCG00698,OCG…
GO:0043233	1068	6408	294	1412	2.00869e-06	0.000920983	C	organelle lumen	OCG00001,OCG00089,OCG00136,OCG00145,OCG00169,OCG00171,OCG00184,OCG00186,OCG00188,OCG00201,OCG00232,OCG00248,OCG00265,OCG00287,OCG00295,OCG00314,OCG00329,OCG00335,OCG00336,OCG00365,OCG00372,OCG00391,OCG00403,OCG00411,OCG00426,OCG00445,OCG00454,OCG00473,OCG00498,OCG00542,OCG00563,OCG00566,OCG00572,OCG00605,OCG00615,OCG00617,OCG00623,OCG00637,OCG00641,OCG00653,OCG00663,OCG00673,OCG00692,OCG00706,OCG…
GO:0070013	1067	6408	294	1412	1.83519e-06	0.000920983	C	intracellular organelle lumen	OCG00001,OCG00089,OCG00136,OCG00145,OCG00169,OCG00171,OCG00184,OCG00186,OCG00188,OCG00201,OCG00232,OCG00248,OCG00265,OCG00287,OCG00295,OCG00314,OCG00329,OCG00335,OCG00336,OCG00365,OCG00372,OCG00391,OCG00403,OCG00411,OCG00426,OCG00445,OCG00454,OCG00473,OCG00498,OCG00542,OCG00563,OCG00566,OCG00572,OCG00605,OCG00615,OCG00617,OCG00623,OCG00637,OCG00641,OCG00653,OCG00663,OCG00673,OCG00692,OCG00706,OCG…
GO:0031974	1068	6408	294	1412	2.00869e-06	0.000920983	C	membrane-enclosed lumen	OCG00001,OCG00089,OCG00136,OCG00145,OCG00169,OCG00171,OCG00184,OCG00186,OCG00188,OCG00201,OCG00232,OCG00248,OCG00265,OCG00287,OCG00295,OCG00314,OCG00329,OCG00335,OCG00336,OCG00365,OCG00372,OCG00391,OCG00403,OCG00411,OCG00426,OCG00445,OCG00454,OCG00473,OCG00498,OCG00542,OCG00563,OCG00566,OCG00572,OCG00605,OCG00615,OCG00617,OCG00623,OCG00637,OCG00641,OCG00653,OCG00663,OCG00673,OCG00692,OCG00706,OCG…
GO:0005761	97	6408	42	1412	2.00597e-06	0.000920983	C	mitochondrial ribosome	OCG00329,OCG00372,OCG00473,OCG00637,OCG00641,OCG00653,OCG00663,OCG00706,OCG00709,OCG00756,OCG00842,OCG00905,OCG00999,OCG01065,OCG01173,OCG01233,OCG01295,OCG01414,OCG01482,OCG01596,OCG01631,OCG01858,OCG01922,OCG02069,OCG02108,OCG02252,OCG02306,OCG02395,OCG02667,OCG02715,OCG02723,OCG03272,OCG03325,OCG03366,OCG03668,OCG03769,OCG03785,OCG04372,OCG04788,OCG04841,OCG05172,OCG12064
GO:0000313	97	6408	42	1412	2.00597e-06	0.000920983	C	organellar ribosome	OCG00329,OCG00372,OCG00473,OCG00637,OCG00641,OCG00653,OCG00663,OCG00706,OCG00709,OCG00756,OCG00842,OCG00905,OCG00999,OCG01065,OCG01173,OCG01233,OCG01295,OCG01414,OCG01482,OCG01596,OCG01631,OCG01858,OCG01922,OCG02069,OCG02108,OCG02252,OCG02306,OCG02395,OCG02667,OCG02715,OCG02723,OCG03272,OCG03325,OCG03366,OCG03668,OCG03769,OCG03785,OCG04372,OCG04788,OCG04841,OCG05172,OCG12064
GO:0034660	358	6408	113	1412	1.08585e-05	0.00409465	P	ncRNA metabolic process	OCG00010,OCG00078,OCG00120,OCG00141,OCG00156,OCG00161,OCG00171,OCG00301,OCG00334,OCG00368,OCG00384,OCG00400,OCG00411,OCG00445,OCG00641,OCG00865,OCG00932,OCG01093,OCG01173,OCG01179,OCG01284,OCG01301,OCG01319,OCG01397,OCG01514,OCG01582,OCG01659,OCG01749,OCG01943,OCG02036,OCG02038,OCG02105,OCG02146,OCG02158,OCG02172,OCG02190,OCG02288,OCG02333,OCG02410,OCG02441,OCG02444,OCG02635,OCG02688,OCG02804,OCG…
GO:0005759	235	6408	80	1412	1.11632e-05	0.00409465	C	mitochondrial matrix	OCG00169,OCG00188,OCG00248,OCG00314,OCG00329,OCG00336,OCG00365,OCG00372,OCG00426,OCG00454,OCG00473,OCG00498,OCG00542,OCG00563,OCG00566,OCG00605,OCG00615,OCG00637,OCG00641,OCG00653,OCG00663,OCG00706,OCG00709,OCG00756,OCG00799,OCG00842,OCG00905,OCG00908,OCG00923,OCG00999,OCG01065,OCG01082,OCG01173,OCG01233,OCG01295,OCG01407,OCG01414,OCG01482,OCG01596,OCG01631,OCG01782,OCG01858,OCG01917,OCG01922,OCG…
GO:0098798	247	6408	83	1412	1.33669e-05	0.00445724	C	mitochondrial protein complex	OCG00141,OCG00190,OCG00240,OCG00329,OCG00336,OCG00371,OCG00372,OCG00420,OCG00454,OCG00473,OCG00515,OCG00563,OCG00566,OCG00605,OCG00612,OCG00613,OCG00637,OCG00641,OCG00653,OCG00663,OCG00670,OCG00706,OCG00709,OCG00756,OCG00763,OCG00808,OCG00842,OCG00896,OCG00905,OCG00923,OCG00989,OCG00999,OCG01065,OCG01082,OCG01173,OCG01233,OCG01295,OCG01339,OCG01414,OCG01482,OCG01596,OCG01631,OCG01858,OCG01922,OCG…
GO:0006399	127	6408	49	1412	1.50471e-05	0.0045994	P	tRNA metabolic process	OCG00010,OCG00120,OCG00141,OCG00368,OCG00400,OCG00865,OCG00932,OCG01943,OCG02172,OCG02288,OCG02333,OCG02410,OCG02804,OCG02807,OCG03048,OCG03210,OCG03324,OCG03448,OCG03596,OCG03615,OCG03618,OCG03695,OCG03698,OCG03746,OCG03761,OCG04060,OCG04239,OCG04328,OCG04359,OCG04665,OCG04718,OCG04729,OCG04759,OCG04890,OCG05267,OCG05859,OCG05923,OCG06201,OCG06760,OCG07063,OCG07445,OCG07777,OCG08666,OCG13603,OCG…
GO:0000737	7	6408	7	1412	2.4931e-05	0.00703438	P	DNA catabolic process, endonucleolytic	OCG02633,OCG03649,OCG04249,OCG05030,OCG07242,OCG13722,OCG15590
GO:0006259	289	6408	93	1412	2.90887e-05	0.00762124	P	DNA metabolic process	OCG00184,OCG00426,OCG00568,OCG00586,OCG00623,OCG00634,OCG00673,OCG00712,OCG00751,OCG00761,OCG00862,OCG00868,OCG00935,OCG01141,OCG01267,OCG01319,OCG01509,OCG01523,OCG01741,OCG01749,OCG01820,OCG01842,OCG01995,OCG02043,OCG02057,OCG02072,OCG02120,OCG02164,OCG02404,OCG02421,OCG02510,OCG02537,OCG02633,OCG02695,OCG02744,OCG02786,OCG02978,OCG03036,OCG03074,OCG03102,OCG03118,OCG03223,OCG03224,OCG03356,OCG…
GO:0034641	2421	6408	595	1412	7.92687e-05	0.0193838	P	cellular nitrogen compound metabolic process	OCG00010,OCG00029,OCG00032,OCG00041,OCG00050,OCG00064,OCG00075,OCG00078,OCG00080,OCG00083,OCG00089,OCG00095,OCG00115,OCG00120,OCG00136,OCG00141,OCG00148,OCG00156,OCG00161,OCG00171,OCG00184,OCG00186,OCG00190,OCG00191,OCG00201,OCG00227,OCG00228,OCG00240,OCG00243,OCG00265,OCG00266,OCG00269,OCG00272,OCG00287,OCG00290,OCG00301,OCG00311,OCG00329,OCG00334,OCG00335,OCG00336,OCG00345,OCG00348,OCG00354,OCG…
GO:0140097	81	6408	33	1412	0.000107673	0.0246839	F	catalytic activity, acting on DNA	OCG00184,OCG00586,OCG00634,OCG00673,OCG01995,OCG02057,OCG02421,OCG02633,OCG02786,OCG02978,OCG03074,OCG03356,OCG03649,OCG04249,OCG04287,OCG04576,OCG04771,OCG05030,OCG05436,OCG05560,OCG06481,OCG07008,OCG07092,OCG07242,OCG07807,OCG08000,OCG08020,OCG10651,OCG12188,OCG13385,OCG14983,OCG15590,OCG18286
GO:0140098	208	6408	68	1412	0.000204075	0.0440321	F	catalytic activity, acting on RNA	OCG00010,OCG00032,OCG00041,OCG00120,OCG00368,OCG00400,OCG00411,OCG00445,OCG00617,OCG00623,OCG00865,OCG01010,OCG01319,OCG01447,OCG01613,OCG01659,OCG01943,OCG01959,OCG02105,OCG02146,OCG02172,OCG02190,OCG02333,OCG02441,OCG02537,OCG02633,OCG02807,OCG02934,OCG02935,OCG03048,OCG03210,OCG03286,OCG03448,OCG03467,OCG03574,OCG03596,OCG03615,OCG03618,OCG03735,OCG03746,OCG03871,OCG04060,OCG04127,OCG04328,OCG…

## Sheet: branchEuPl
GO_Term	Pop.term	Pop.total	Study.term	Study.total	p	p.adjusted	namespace	name	Study_GenesID
GO:0005739	794	6418	294	1684	5.39269e-13	2.18404e-09	C	mitochondrion	OCG00053,OCG00072,OCG00083,OCG00120,OCG00136,OCG00141,OCG00169,OCG00188,OCG00245,OCG00255,OCG00305,OCG00325,OCG00329,OCG00356,OCG00365,OCG00372,OCG00413,OCG00420,OCG00426,OCG00454,OCG00459,OCG00480,OCG00498,OCG00547,OCG00565,OCG00605,OCG00615,OCG00625,OCG00633,OCG00637,OCG00641,OCG00653,OCG00663,OCG00667,OCG00683,OCG00706,OCG00735,OCG00756,OCG00763,OCG00767,OCG00780,OCG00785,OCG00799,OCG00842,OCG…
GO:0140053	135	6418	72	1684	1.26369e-11	2.55897e-08	P	mitochondrial gene expression	OCG00120,OCG00141,OCG00329,OCG00372,OCG00625,OCG00637,OCG00641,OCG00653,OCG00663,OCG00706,OCG00756,OCG00799,OCG00842,OCG00859,OCG00932,OCG00999,OCG01173,OCG01233,OCG01295,OCG01414,OCG01482,OCG01587,OCG01596,OCG01631,OCG01858,OCG01903,OCG01922,OCG02047,OCG02069,OCG02108,OCG02252,OCG02306,OCG02371,OCG02395,OCG02626,OCG02667,OCG02723,OCG02804,OCG02807,OCG02888,OCG03084,OCG03272,OCG03325,OCG03366,OCG…
GO:0032543	124	6418	66	1684	1.03233e-10	1.39364e-07	P	mitochondrial translation	OCG00120,OCG00329,OCG00372,OCG00625,OCG00637,OCG00641,OCG00653,OCG00663,OCG00706,OCG00756,OCG00799,OCG00842,OCG00859,OCG00999,OCG01173,OCG01233,OCG01295,OCG01414,OCG01482,OCG01587,OCG01596,OCG01631,OCG01858,OCG01903,OCG01922,OCG02047,OCG02069,OCG02108,OCG02252,OCG02306,OCG02371,OCG02395,OCG02626,OCG02667,OCG02723,OCG02888,OCG03084,OCG03272,OCG03325,OCG03366,OCG03668,OCG03785,OCG03825,OCG04060,OCG…
GO:0005759	235	6418	97	1684	2.33e-07	0.000157728	C	mitochondrial matrix	OCG00169,OCG00188,OCG00255,OCG00329,OCG00365,OCG00372,OCG00426,OCG00454,OCG00498,OCG00605,OCG00615,OCG00625,OCG00637,OCG00641,OCG00653,OCG00663,OCG00706,OCG00735,OCG00756,OCG00767,OCG00799,OCG00842,OCG00859,OCG00869,OCG00908,OCG00999,OCG01173,OCG01233,OCG01243,OCG01275,OCG01295,OCG01407,OCG01414,OCG01482,OCG01543,OCG01587,OCG01596,OCG01631,OCG01782,OCG01858,OCG01922,OCG01966,OCG02047,OCG02069,OCG…
GO:0000313	97	6418	49	1684	2.33671e-07	0.000157728	C	organellar ribosome	OCG00329,OCG00372,OCG00625,OCG00637,OCG00641,OCG00653,OCG00663,OCG00706,OCG00756,OCG00842,OCG00859,OCG00999,OCG01173,OCG01233,OCG01295,OCG01414,OCG01482,OCG01587,OCG01596,OCG01631,OCG01858,OCG01922,OCG02047,OCG02069,OCG02108,OCG02252,OCG02306,OCG02395,OCG02626,OCG02667,OCG02723,OCG03272,OCG03325,OCG03366,OCG03668,OCG03785,OCG03825,OCG04788,OCG04841,OCG08169,OCG10341,OCG12067,OCG13749,OCG14067,OCG…
GO:0005761	97	6418	49	1684	2.33671e-07	0.000157728	C	mitochondrial ribosome	OCG00329,OCG00372,OCG00625,OCG00637,OCG00641,OCG00653,OCG00663,OCG00706,OCG00756,OCG00842,OCG00859,OCG00999,OCG01173,OCG01233,OCG01295,OCG01414,OCG01482,OCG01587,OCG01596,OCG01631,OCG01858,OCG01922,OCG02047,OCG02069,OCG02108,OCG02252,OCG02306,OCG02395,OCG02626,OCG02667,OCG02723,OCG03272,OCG03325,OCG03366,OCG03668,OCG03785,OCG03825,OCG04788,OCG04841,OCG08169,OCG10341,OCG12067,OCG13749,OCG14067,OCG…
GO:0034660	358	6418	129	1684	1.66698e-05	0.00964468	P	ncRNA metabolic process	OCG00010,OCG00078,OCG00120,OCG00141,OCG00171,OCG00193,OCG00334,OCG00400,OCG00411,OCG00435,OCG00445,OCG00549,OCG00641,OCG00772,OCG00865,OCG00932,OCG01042,OCG01173,OCG01179,OCG01319,OCG01351,OCG01354,OCG01374,OCG01403,OCG01442,OCG01500,OCG01555,OCG01659,OCG01719,OCG01749,OCG01969,OCG02032,OCG02036,OCG02042,OCG02105,OCG02158,OCG02172,OCG02190,OCG02333,OCG02361,OCG02410,OCG02441,OCG02444,OCG02480,OCG…
GO:0070013	1072	6418	335	1684	3.262e-05	0.0110932	C	intracellular organelle lumen	OCG00001,OCG00089,OCG00136,OCG00145,OCG00169,OCG00171,OCG00186,OCG00188,OCG00193,OCG00197,OCG00198,OCG00201,OCG00232,OCG00255,OCG00287,OCG00295,OCG00329,OCG00335,OCG00362,OCG00365,OCG00372,OCG00387,OCG00391,OCG00411,OCG00426,OCG00445,OCG00454,OCG00498,OCG00549,OCG00598,OCG00605,OCG00615,OCG00623,OCG00625,OCG00637,OCG00641,OCG00653,OCG00663,OCG00673,OCG00676,OCG00683,OCG00692,OCG00706,OCG00735,OCG…
GO:0006399	126	6418	54	1684	3.28032e-05	0.0110932	P	tRNA metabolic process	OCG00010,OCG00120,OCG00141,OCG00400,OCG00865,OCG00932,OCG01403,OCG01555,OCG02172,OCG02333,OCG02361,OCG02410,OCG02804,OCG02807,OCG03210,OCG03220,OCG03324,OCG03477,OCG03618,OCG03695,OCG03698,OCG03957,OCG04030,OCG04060,OCG04199,OCG04309,OCG04328,OCG04359,OCG04718,OCG04759,OCG04890,OCG05267,OCG05395,OCG05923,OCG06201,OCG06958,OCG07063,OCG07445,OCG07606,OCG07777,OCG08666,OCG10192,OCG11468,OCG13336,OCG…
GO:0003824	2399	6418	698	1684	3.5273e-05	0.0110932	F	catalytic activity	OCG00010,OCG00031,OCG00032,OCG00035,OCG00041,OCG00052,OCG00053,OCG00057,OCG00064,OCG00083,OCG00120,OCG00136,OCG00139,OCG00141,OCG00154,OCG00159,OCG00169,OCG00188,OCG00234,OCG00245,OCG00274,OCG00275,OCG00282,OCG00283,OCG00286,OCG00305,OCG00307,OCG00315,OCG00320,OCG00325,OCG00328,OCG00359,OCG00365,OCG00395,OCG00400,OCG00411,OCG00413,OCG00420,OCG00429,OCG00445,OCG00454,OCG00459,OCG00460,OCG00475,OCG…
GO:0043233	1073	6418	335	1684	3.56079e-05	0.0110932	C	organelle lumen	OCG00001,OCG00089,OCG00136,OCG00145,OCG00169,OCG00171,OCG00186,OCG00188,OCG00193,OCG00197,OCG00198,OCG00201,OCG00232,OCG00255,OCG00287,OCG00295,OCG00329,OCG00335,OCG00362,OCG00365,OCG00372,OCG00387,OCG00391,OCG00411,OCG00426,OCG00445,OCG00454,OCG00498,OCG00549,OCG00598,OCG00605,OCG00615,OCG00623,OCG00625,OCG00637,OCG00641,OCG00653,OCG00663,OCG00673,OCG00676,OCG00683,OCG00692,OCG00706,OCG00735,OCG…
GO:0140098	207	6418	81	1684	2.56086e-05	0.0110932	F	catalytic activity, acting on RNA	OCG00010,OCG00032,OCG00041,OCG00052,OCG00120,OCG00400,OCG00411,OCG00413,OCG00445,OCG00598,OCG00623,OCG00676,OCG00865,OCG00951,OCG00957,OCG01319,OCG01374,OCG01381,OCG01403,OCG01555,OCG01613,OCG01659,OCG01775,OCG01959,OCG02047,OCG02105,OCG02172,OCG02190,OCG02333,OCG02361,OCG02441,OCG02443,OCG02537,OCG02576,OCG02597,OCG02751,OCG02807,OCG02873,OCG02934,OCG03084,OCG03210,OCG03220,OCG03286,OCG03467,OCG…
GO:0031974	1073	6418	335	1684	3.56079e-05	0.0110932	C	membrane-enclosed lumen	OCG00001,OCG00089,OCG00136,OCG00145,OCG00169,OCG00171,OCG00186,OCG00188,OCG00193,OCG00197,OCG00198,OCG00201,OCG00232,OCG00255,OCG00287,OCG00295,OCG00329,OCG00335,OCG00362,OCG00365,OCG00372,OCG00387,OCG00391,OCG00411,OCG00426,OCG00445,OCG00454,OCG00498,OCG00549,OCG00598,OCG00605,OCG00615,OCG00623,OCG00625,OCG00637,OCG00641,OCG00653,OCG00663,OCG00673,OCG00676,OCG00683,OCG00692,OCG00706,OCG00735,OCG…
GO:0098798	249	6418	91	1684	0.0001678	0.048542	C	mitochondrial protein complex	OCG00141,OCG00245,OCG00329,OCG00372,OCG00420,OCG00454,OCG00459,OCG00547,OCG00605,OCG00625,OCG00637,OCG00641,OCG00653,OCG00663,OCG00667,OCG00706,OCG00735,OCG00756,OCG00763,OCG00767,OCG00780,OCG00842,OCG00859,OCG00989,OCG00999,OCG01022,OCG01060,OCG01173,OCG01212,OCG01233,OCG01295,OCG01414,OCG01482,OCG01587,OCG01596,OCG01631,OCG01858,OCG01922,OCG02047,OCG02069,OCG02108,OCG02234,OCG02252,OCG02306,OCG…

## Sheet: branchBlastophaga
GO_Term	Pop.term	Pop.total	Study.term	Study.total	p	p.adjusted	namespace	name	Study_GenesID
GO:0099023	34	6197	20	1420	6.73148e-06	0.0239708	C	vesicle tethering complex	OCG01221,OCG01833,OCG02070,OCG02374,OCG02512,OCG02566,OCG02666,OCG02953,OCG03018,OCG03839,OCG04307,OCG04681,OCG04835,OCG04837,OCG05018,OCG05445,OCG05477,OCG05587,OCG05902,OCG18327

## Sheet: branchCeratosolen
GO_Term	Pop.term	Pop.total	Study.term	Study.total	p	p.adjusted	namespace	name	Study_GenesID
GO:0002808	9	6200	8	1401	4.81933e-05	0.0434944	P	regulation of antibacterial peptide biosynthetic process	OCG01933,OCG02352,OCG03265,OCG04276,OCG04992,OCG05527,OCG05596,OCG06757
GO:0002780	9	6200	8	1401	4.81933e-05	0.0434944	P	antibacterial peptide biosynthetic process	OCG01933,OCG02352,OCG03265,OCG04276,OCG04992,OCG05527,OCG05596,OCG06757
GO:0002778	9	6200	8	1401	4.81933e-05	0.0434944	P	antibacterial peptide production	OCG01933,OCG02352,OCG03265,OCG04276,OCG04992,OCG05527,OCG05596,OCG06757
GO:0002786	9	6200	8	1401	4.81933e-05	0.0434944	P	regulation of antibacterial peptide production	OCG01933,OCG02352,OCG03265,OCG04276,OCG04992,OCG05527,OCG05596,OCG06757

## Sheet: branchAgaonidae
GO_Term	Pop.term	Pop.total	Study.term	Study.total	p	p.adjusted	namespace	name	Study_GenesID
GO:0050789	1802	4250	343	624	5.47812e-12	8.5553e-09	P	regulation of biological process	OCG00060,OCG00062,OCG00064,OCG00094,OCG00102,OCG00106,OCG00121,OCG00139,OCG00154,OCG00191,OCG00246,OCG00247,OCG00282,OCG00311,OCG00314,OCG00330,OCG00332,OCG00352,OCG00360,OCG00402,OCG00458,OCG00606,OCG00614,OCG00654,OCG00679,OCG00713,OCG00734,OCG00769,OCG00771,OCG00773,OCG00805,OCG00820,OCG00838,OCG00864,OCG00889,OCG00935,OCG00962,OCG00974,OCG00977,OCG00984,OCG01055,OCG01090,OCG01100,OCG01104,OCG…
GO:0023052	861	4250	192	624	8.48594e-12	8.5553e-09	P	signaling	OCG00062,OCG00064,OCG00094,OCG00139,OCG00246,OCG00247,OCG00282,OCG00311,OCG00314,OCG00330,OCG00402,OCG00606,OCG00679,OCG00713,OCG00734,OCG00769,OCG00805,OCG00889,OCG00962,OCG00974,OCG01055,OCG01174,OCG01333,OCG01393,OCG01395,OCG01410,OCG01502,OCG01548,OCG01633,OCG01637,OCG01682,OCG01712,OCG01770,OCG01909,OCG01933,OCG01944,OCG02008,OCG02010,OCG02046,OCG02053,OCG02062,OCG02166,OCG02173,OCG02217,OCG…
GO:0030182	400	4250	108	624	9.97122e-12	8.5553e-09	P	neuron differentiation	OCG00094,OCG00102,OCG00282,OCG00341,OCG00352,OCG00606,OCG00713,OCG00734,OCG00820,OCG00889,OCG00962,OCG01174,OCG01548,OCG01633,OCG01678,OCG01682,OCG01846,OCG01933,OCG01944,OCG02053,OCG02062,OCG02166,OCG02173,OCG02217,OCG02241,OCG02276,OCG02283,OCG02337,OCG02406,OCG02464,OCG02492,OCG02501,OCG02711,OCG02746,OCG02914,OCG02959,OCG02984,OCG02988,OCG03108,OCG03162,OCG03275,OCG03389,OCG03500,OCG03524,OCG…
GO:0007399	602	4250	145	624	2.21248e-11	9.52338e-09	P	nervous system development	OCG00062,OCG00094,OCG00102,OCG00282,OCG00341,OCG00352,OCG00458,OCG00606,OCG00713,OCG00734,OCG00820,OCG00889,OCG00962,OCG00984,OCG01174,OCG01228,OCG01356,OCG01548,OCG01633,OCG01678,OCG01682,OCG01846,OCG01933,OCG01944,OCG01960,OCG02053,OCG02062,OCG02166,OCG02173,OCG02217,OCG02241,OCG02276,OCG02283,OCG02337,OCG02406,OCG02455,OCG02464,OCG02492,OCG02501,OCG02527,OCG02665,OCG02685,OCG02711,OCG02746,OCG…
GO:0000902	324	4250	92	624	2.21568e-11	9.52338e-09	P	cell morphogenesis	OCG00062,OCG00094,OCG00282,OCG00341,OCG00352,OCG00713,OCG00734,OCG00820,OCG00889,OCG00962,OCG01174,OCG01356,OCG01548,OCG01633,OCG01679,OCG01682,OCG01846,OCG01933,OCG02062,OCG02173,OCG02217,OCG02241,OCG02276,OCG02283,OCG02337,OCG02406,OCG02492,OCG02746,OCG02760,OCG02914,OCG02984,OCG02986,OCG03108,OCG03162,OCG03204,OCG03389,OCG03500,OCG03524,OCG03531,OCG03593,OCG03599,OCG03604,OCG03639,OCG03763,OCG…
GO:0007154	881	4250	194	624	2.2199e-11	9.52338e-09	P	cell communication	OCG00062,OCG00064,OCG00094,OCG00139,OCG00246,OCG00247,OCG00282,OCG00311,OCG00314,OCG00330,OCG00402,OCG00606,OCG00679,OCG00713,OCG00734,OCG00769,OCG00805,OCG00889,OCG00962,OCG00974,OCG01055,OCG01174,OCG01333,OCG01393,OCG01395,OCG01410,OCG01502,OCG01548,OCG01633,OCG01637,OCG01682,OCG01712,OCG01770,OCG01909,OCG01933,OCG01944,OCG02008,OCG02010,OCG02046,OCG02053,OCG02062,OCG02166,OCG02173,OCG02217,OCG…
GO:0030154	912	4250	199	624	2.65416e-11	9.75974e-09	P	cell differentiation	OCG00060,OCG00094,OCG00102,OCG00139,OCG00195,OCG00247,OCG00282,OCG00303,OCG00341,OCG00352,OCG00360,OCG00606,OCG00679,OCG00713,OCG00734,OCG00769,OCG00771,OCG00805,OCG00820,OCG00864,OCG00889,OCG00935,OCG00962,OCG00974,OCG01019,OCG01132,OCG01174,OCG01228,OCG01289,OCG01447,OCG01548,OCG01621,OCG01632,OCG01633,OCG01677,OCG01678,OCG01682,OCG01741,OCG01846,OCG01933,OCG01944,OCG02031,OCG02053,OCG02062,OCG…
GO:0009653	794	4250	178	624	4.51899e-11	1.22665e-08	P	anatomical structure morphogenesis	OCG00060,OCG00062,OCG00094,OCG00102,OCG00119,OCG00195,OCG00247,OCG00282,OCG00341,OCG00352,OCG00360,OCG00606,OCG00713,OCG00734,OCG00769,OCG00771,OCG00805,OCG00820,OCG00889,OCG00935,OCG00962,OCG01019,OCG01162,OCG01174,OCG01356,OCG01393,OCG01447,OCG01458,OCG01548,OCG01633,OCG01677,OCG01679,OCG01682,OCG01846,OCG01933,OCG01944,OCG02053,OCG02062,OCG02166,OCG02173,OCG02217,OCG02241,OCG02276,OCG02283,OCG…
GO:0048869	941	4250	203	624	4.76555e-11	1.22665e-08	P	cellular developmental process	OCG00060,OCG00094,OCG00102,OCG00139,OCG00195,OCG00247,OCG00282,OCG00303,OCG00341,OCG00352,OCG00360,OCG00606,OCG00679,OCG00713,OCG00734,OCG00769,OCG00771,OCG00805,OCG00820,OCG00864,OCG00889,OCG00935,OCG00962,OCG00974,OCG01019,OCG01132,OCG01174,OCG01228,OCG01289,OCG01356,OCG01447,OCG01548,OCG01621,OCG01632,OCG01633,OCG01677,OCG01678,OCG01679,OCG01682,OCG01741,OCG01846,OCG01933,OCG01944,OCG02031,OCG…
GO:0010646	461	4250	118	624	4.36837e-11	1.22665e-08	P	regulation of cell communication	OCG00064,OCG00094,OCG00247,OCG00314,OCG00402,OCG00606,OCG00679,OCG00734,OCG00805,OCG00889,OCG00962,OCG01055,OCG01174,OCG01333,OCG01393,OCG01395,OCG01502,OCG01548,OCG01633,OCG01637,OCG01682,OCG01712,OCG01770,OCG01909,OCG01933,OCG01944,OCG02008,OCG02062,OCG02166,OCG02173,OCG02217,OCG02307,OCG02326,OCG02337,OCG02455,OCG02476,OCG02492,OCG02630,OCG02665,OCG02757,OCG02760,OCG02803,OCG02889,OCG02914,OCG…
GO:0023051	463	4250	118	624	5.94026e-11	1.39002e-08	P	regulation of signaling	OCG00064,OCG00094,OCG00247,OCG00314,OCG00402,OCG00606,OCG00679,OCG00734,OCG00805,OCG00889,OCG00962,OCG01055,OCG01174,OCG01333,OCG01393,OCG01395,OCG01502,OCG01548,OCG01633,OCG01637,OCG01682,OCG01712,OCG01770,OCG01909,OCG01933,OCG01944,OCG02008,OCG02062,OCG02166,OCG02173,OCG02217,OCG02307,OCG02326,OCG02337,OCG02455,OCG02476,OCG02492,OCG02630,OCG02665,OCG02757,OCG02760,OCG02803,OCG02889,OCG02914,OCG…
GO:0007165	732	4250	166	624	1.03403e-10	2.21799e-08	P	signal transduction	OCG00064,OCG00094,OCG00246,OCG00247,OCG00282,OCG00311,OCG00314,OCG00330,OCG00402,OCG00606,OCG00679,OCG00713,OCG00734,OCG00769,OCG00805,OCG00889,OCG00962,OCG00974,OCG01055,OCG01174,OCG01333,OCG01393,OCG01395,OCG01410,OCG01502,OCG01548,OCG01633,OCG01637,OCG01682,OCG01712,OCG01770,OCG01909,OCG01933,OCG01944,OCG02008,OCG02010,OCG02053,OCG02062,OCG02166,OCG02217,OCG02241,OCG02283,OCG02307,OCG02323,OCG…
GO:0048731	938	4250	201	624	1.23929e-10	2.27852e-08	P	system development	OCG00062,OCG00094,OCG00102,OCG00119,OCG00247,OCG00282,OCG00306,OCG00341,OCG00352,OCG00458,OCG00606,OCG00679,OCG00713,OCG00734,OCG00820,OCG00889,OCG00962,OCG00984,OCG01019,OCG01162,OCG01174,OCG01228,OCG01333,OCG01356,OCG01393,OCG01447,OCG01458,OCG01548,OCG01554,OCG01633,OCG01677,OCG01678,OCG01682,OCG01846,OCG01933,OCG01944,OCG01960,OCG02053,OCG02062,OCG02166,OCG02173,OCG02217,OCG02241,OCG02276,OCG…
GO:0048513	620	4250	146	624	1.16052e-10	2.27852e-08	P	animal organ development	OCG00062,OCG00102,OCG00247,OCG00282,OCG00306,OCG00352,OCG00606,OCG00679,OCG00713,OCG00734,OCG00820,OCG00889,OCG00962,OCG00984,OCG01019,OCG01174,OCG01228,OCG01333,OCG01447,OCG01458,OCG01548,OCG01554,OCG01633,OCG01677,OCG01682,OCG01846,OCG01933,OCG01944,OCG02053,OCG02166,OCG02217,OCG02241,OCG02283,OCG02307,OCG02326,OCG02337,OCG02406,OCG02464,OCG02492,OCG02501,OCG02519,OCG02527,OCG02726,OCG02746,OCG…
GO:0050794	1651	4250	314	624	1.96359e-10	3.36951e-08	P	regulation of cellular process	OCG00062,OCG00064,OCG00094,OCG00102,OCG00139,OCG00154,OCG00191,OCG00246,OCG00247,OCG00282,OCG00311,OCG00314,OCG00330,OCG00332,OCG00352,OCG00360,OCG00402,OCG00458,OCG00606,OCG00614,OCG00654,OCG00679,OCG00713,OCG00734,OCG00769,OCG00771,OCG00773,OCG00805,OCG00820,OCG00838,OCG00864,OCG00889,OCG00935,OCG00962,OCG00974,OCG00977,OCG01055,OCG01090,OCG01100,OCG01104,OCG01119,OCG01132,OCG01174,OCG01228,OCG…
GO:0022008	479	4250	118	624	6.23136e-10	1.00247e-07	P	neurogenesis	OCG00094,OCG00102,OCG00282,OCG00341,OCG00352,OCG00606,OCG00713,OCG00734,OCG00820,OCG00889,OCG00962,OCG01174,OCG01228,OCG01548,OCG01633,OCG01678,OCG01682,OCG01846,OCG01933,OCG01944,OCG02053,OCG02062,OCG02166,OCG02173,OCG02217,OCG02241,OCG02276,OCG02283,OCG02337,OCG02406,OCG02464,OCG02492,OCG02501,OCG02711,OCG02746,OCG02914,OCG02959,OCG02984,OCG02988,OCG03108,OCG03162,OCG03168,OCG03275,OCG03389,OCG…
GO:0048468	778	4250	171	624	7.42856e-10	1.12477e-07	P	cell development	OCG00060,OCG00094,OCG00102,OCG00139,OCG00195,OCG00247,OCG00282,OCG00303,OCG00341,OCG00352,OCG00360,OCG00606,OCG00679,OCG00713,OCG00734,OCG00769,OCG00771,OCG00820,OCG00864,OCG00889,OCG00935,OCG00962,OCG00974,OCG01019,OCG01174,OCG01228,OCG01289,OCG01447,OCG01548,OCG01621,OCG01632,OCG01633,OCG01678,OCG01682,OCG01741,OCG01846,OCG01933,OCG01944,OCG02031,OCG02053,OCG02062,OCG02166,OCG02173,OCG02217,OCG…
GO:0032989	381	4250	99	624	9.19814e-10	1.27229e-07	P	cellular component morphogenesis	OCG00094,OCG00195,OCG00282,OCG00341,OCG00352,OCG00713,OCG00820,OCG00889,OCG00935,OCG00962,OCG01174,OCG01356,OCG01548,OCG01633,OCG01679,OCG01846,OCG01933,OCG02062,OCG02173,OCG02217,OCG02241,OCG02276,OCG02283,OCG02326,OCG02337,OCG02406,OCG02455,OCG02519,OCG02746,OCG02760,OCG02914,OCG02932,OCG02948,OCG02984,OCG03108,OCG03162,OCG03204,OCG03349,OCG03389,OCG03500,OCG03524,OCG03531,OCG03593,OCG03599,OCG…
GO:0048519	728	4250	162	624	9.39142e-10	1.27229e-07	P	negative regulation of biological process	OCG00094,OCG00106,OCG00246,OCG00247,OCG00282,OCG00360,OCG00402,OCG00606,OCG00679,OCG00713,OCG00734,OCG00769,OCG00773,OCG00805,OCG00889,OCG00935,OCG00962,OCG01055,OCG01090,OCG01100,OCG01228,OCG01284,OCG01333,OCG01431,OCG01447,OCG01502,OCG01637,OCG01677,OCG01682,OCG01712,OCG01741,OCG01770,OCG01829,OCG01846,OCG01944,OCG02009,OCG02010,OCG02030,OCG02053,OCG02062,OCG02166,OCG02173,OCG02217,OCG02245,OCG…
GO:0009966	413	4250	105	624	1.00642e-09	1.29526e-07	P	regulation of signal transduction	OCG00064,OCG00094,OCG00247,OCG00314,OCG00402,OCG00679,OCG00734,OCG00805,OCG00889,OCG00962,OCG01055,OCG01174,OCG01333,OCG01393,OCG01395,OCG01502,OCG01548,OCG01633,OCG01637,OCG01682,OCG01712,OCG01770,OCG01909,OCG01933,OCG01944,OCG02008,OCG02062,OCG02166,OCG02217,OCG02307,OCG02326,OCG02337,OCG02476,OCG02492,OCG02630,OCG02757,OCG02760,OCG02803,OCG02889,OCG02929,OCG02931,OCG03017,OCG03037,OCG03108,OCG…
GO:0048583	500	4250	121	624	1.20229e-09	1.40667e-07	P	regulation of response to stimulus	OCG00064,OCG00094,OCG00247,OCG00314,OCG00332,OCG00402,OCG00606,OCG00679,OCG00734,OCG00805,OCG00889,OCG00962,OCG01055,OCG01174,OCG01333,OCG01393,OCG01395,OCG01502,OCG01548,OCG01633,OCG01637,OCG01682,OCG01712,OCG01770,OCG01829,OCG01909,OCG01933,OCG01944,OCG02008,OCG02062,OCG02166,OCG02217,OCG02307,OCG02326,OCG02337,OCG02476,OCG02492,OCG02630,OCG02757,OCG02760,OCG02803,OCG02889,OCG02929,OCG02931,OCG…
GO:0048856	1394	4250	271	624	1.18532e-09	1.40667e-07	P	anatomical structure development	OCG00007,OCG00018,OCG00060,OCG00062,OCG00094,OCG00102,OCG00119,OCG00139,OCG00154,OCG00195,OCG00247,OCG00282,OCG00303,OCG00306,OCG00341,OCG00352,OCG00360,OCG00402,OCG00458,OCG00566,OCG00594,OCG00606,OCG00679,OCG00713,OCG00734,OCG00769,OCG00771,OCG00805,OCG00820,OCG00864,OCG00889,OCG00935,OCG00962,OCG00974,OCG00984,OCG01019,OCG01038,OCG01091,OCG01162,OCG01174,OCG01228,OCG01289,OCG01333,OCG01356,OCG…
GO:0048699	458	4250	113	624	1.43103e-09	1.60085e-07	P	generation of neurons	OCG00094,OCG00102,OCG00282,OCG00341,OCG00352,OCG00606,OCG00713,OCG00734,OCG00820,OCG00889,OCG00962,OCG01174,OCG01228,OCG01548,OCG01633,OCG01678,OCG01682,OCG01846,OCG01933,OCG01944,OCG02053,OCG02062,OCG02166,OCG02173,OCG02217,OCG02241,OCG02276,OCG02283,OCG02337,OCG02406,OCG02464,OCG02492,OCG02501,OCG02711,OCG02746,OCG02914,OCG02959,OCG02984,OCG02988,OCG03108,OCG03162,OCG03168,OCG03275,OCG03389,OCG…
GO:0060429	518	4250	124	624	1.49263e-09	1.60085e-07	P	epithelium development	OCG00139,OCG00282,OCG00303,OCG00352,OCG00606,OCG00679,OCG00713,OCG00734,OCG00805,OCG00864,OCG00935,OCG01019,OCG01162,OCG01174,OCG01228,OCG01333,OCG01393,OCG01458,OCG01632,OCG01633,OCG01682,OCG01846,OCG01944,OCG02053,OCG02166,OCG02173,OCG02217,OCG02241,OCG02283,OCG02307,OCG02326,OCG02337,OCG02343,OCG02406,OCG02455,OCG02464,OCG02492,OCG02501,OCG02519,OCG02527,OCG02670,OCG02746,OCG02760,OCG02803,OCG…
GO:0048667	230	4250	68	624	1.93728e-09	1.99462e-07	P	cell morphogenesis involved in neuron differentiation	OCG00094,OCG00341,OCG00820,OCG00889,OCG00962,OCG01548,OCG01633,OCG01846,OCG01933,OCG02062,OCG02173,OCG02217,OCG02241,OCG02276,OCG02283,OCG02337,OCG02406,OCG02746,OCG02914,OCG03108,OCG03162,OCG03389,OCG03500,OCG03524,OCG03531,OCG03593,OCG03599,OCG03604,OCG03639,OCG03763,OCG03998,OCG04158,OCG04227,OCG04247,OCG04269,OCG04271,OCG04385,OCG04683,OCG04687,OCG05083,OCG05251,OCG05277,OCG05327,OCG05512,OCG…
GO:0009888	548	4250	129	624	2.05337e-09	2.03284e-07	P	tissue development	OCG00139,OCG00282,OCG00303,OCG00352,OCG00594,OCG00606,OCG00679,OCG00713,OCG00734,OCG00805,OCG00864,OCG00935,OCG01019,OCG01162,OCG01174,OCG01228,OCG01333,OCG01393,OCG01458,OCG01632,OCG01633,OCG01682,OCG01846,OCG01944,OCG02053,OCG02166,OCG02173,OCG02217,OCG02241,OCG02283,OCG02307,OCG02326,OCG02337,OCG02343,OCG02406,OCG02455,OCG02464,OCG02492,OCG02501,OCG02519,OCG02527,OCG02670,OCG02746,OCG02760,OCG…
GO:0032502	1470	4250	281	624	3.22422e-09	2.63104e-07	P	developmental process	OCG00007,OCG00018,OCG00060,OCG00062,OCG00094,OCG00102,OCG00119,OCG00139,OCG00154,OCG00195,OCG00247,OCG00282,OCG00303,OCG00306,OCG00341,OCG00352,OCG00360,OCG00402,OCG00458,OCG00566,OCG00594,OCG00606,OCG00679,OCG00713,OCG00734,OCG00769,OCG00771,OCG00773,OCG00805,OCG00820,OCG00864,OCG00889,OCG00935,OCG00962,OCG00974,OCG00984,OCG01019,OCG01038,OCG01091,OCG01132,OCG01162,OCG01174,OCG01228,OCG01289,OCG…
GO:0009887	384	4250	98	624	3.27091e-09	2.63104e-07	P	animal organ morphogenesis	OCG00062,OCG00102,OCG00247,OCG00282,OCG00352,OCG00606,OCG00713,OCG00734,OCG00962,OCG01019,OCG01447,OCG01458,OCG01548,OCG01633,OCG01677,OCG01682,OCG02053,OCG02166,OCG02217,OCG02241,OCG02307,OCG02326,OCG02337,OCG02406,OCG02464,OCG02492,OCG02501,OCG02519,OCG02527,OCG02746,OCG02803,OCG02914,OCG02929,OCG02932,OCG02959,OCG02986,OCG02988,OCG03599,OCG03604,OCG03639,OCG03838,OCG03875,OCG04007,OCG04136,OCG…
GO:0030030	337	4250	89	624	3.13646e-09	2.63104e-07	P	cell projection organization	OCG00094,OCG00341,OCG00352,OCG00771,OCG00820,OCG00889,OCG00962,OCG01174,OCG01356,OCG01548,OCG01633,OCG01679,OCG01682,OCG01846,OCG01933,OCG02062,OCG02173,OCG02217,OCG02241,OCG02283,OCG02337,OCG02406,OCG02492,OCG02501,OCG02527,OCG02746,OCG02760,OCG02803,OCG02914,OCG02959,OCG02984,OCG03108,OCG03162,OCG03389,OCG03500,OCG03524,OCG03531,OCG03593,OCG03599,OCG03604,OCG03639,OCG03763,OCG03998,OCG04158,OCG…
GO:0048666	332	4250	88	624	3.20292e-09	2.63104e-07	P	neuron development	OCG00094,OCG00102,OCG00282,OCG00341,OCG00820,OCG00889,OCG00962,OCG01174,OCG01548,OCG01633,OCG01678,OCG01682,OCG01846,OCG01933,OCG01944,OCG02053,OCG02062,OCG02173,OCG02217,OCG02241,OCG02276,OCG02283,OCG02337,OCG02406,OCG02711,OCG02746,OCG02914,OCG02959,OCG02984,OCG03108,OCG03162,OCG03275,OCG03389,OCG03500,OCG03524,OCG03531,OCG03593,OCG03599,OCG03604,OCG03639,OCG03763,OCG03907,OCG03998,OCG04158,OCG…
GO:0007275	1222	4250	242	624	3.11308e-09	2.63104e-07	P	multicellular organism development	OCG00007,OCG00018,OCG00060,OCG00062,OCG00094,OCG00102,OCG00119,OCG00154,OCG00247,OCG00282,OCG00306,OCG00341,OCG00352,OCG00360,OCG00402,OCG00458,OCG00566,OCG00606,OCG00679,OCG00713,OCG00734,OCG00769,OCG00771,OCG00805,OCG00820,OCG00889,OCG00962,OCG00974,OCG00984,OCG01019,OCG01091,OCG01162,OCG01174,OCG01228,OCG01289,OCG01333,OCG01356,OCG01393,OCG01407,OCG01447,OCG01458,OCG01548,OCG01554,OCG01633,OCG…
GO:0048523	618	4250	141	624	2.9249e-09	2.63104e-07	P	negative regulation of cellular process	OCG00094,OCG00246,OCG00247,OCG00282,OCG00360,OCG00402,OCG00606,OCG00713,OCG00734,OCG00769,OCG00773,OCG00805,OCG00889,OCG00935,OCG00962,OCG01055,OCG01090,OCG01100,OCG01228,OCG01333,OCG01502,OCG01637,OCG01677,OCG01682,OCG01712,OCG01741,OCG01770,OCG01829,OCG01846,OCG01944,OCG02009,OCG02030,OCG02053,OCG02062,OCG02166,OCG02173,OCG02217,OCG02245,OCG02283,OCG02307,OCG02326,OCG02337,OCG02394,OCG02406,OCG…
GO:0048858	238	4250	69	624	3.67119e-09	2.6999e-07	P	cell projection morphogenesis	OCG00094,OCG00341,OCG00820,OCG00889,OCG00962,OCG01548,OCG01633,OCG01846,OCG01933,OCG02062,OCG02173,OCG02217,OCG02241,OCG02283,OCG02337,OCG02406,OCG02746,OCG02914,OCG02984,OCG03108,OCG03162,OCG03389,OCG03500,OCG03524,OCG03531,OCG03593,OCG03599,OCG03604,OCG03639,OCG03763,OCG03998,OCG04158,OCG04201,OCG04227,OCG04247,OCG04269,OCG04271,OCG04385,OCG04610,OCG04683,OCG04687,OCG05083,OCG05251,OCG05277,OCG…
GO:0048812	238	4250	69	624	3.67119e-09	2.6999e-07	P	neuron projection morphogenesis	OCG00094,OCG00341,OCG00820,OCG00889,OCG00962,OCG01548,OCG01633,OCG01846,OCG01933,OCG02062,OCG02173,OCG02217,OCG02241,OCG02283,OCG02337,OCG02406,OCG02746,OCG02914,OCG02984,OCG03108,OCG03162,OCG03389,OCG03500,OCG03524,OCG03531,OCG03593,OCG03599,OCG03604,OCG03639,OCG03763,OCG03998,OCG04158,OCG04201,OCG04227,OCG04247,OCG04269,OCG04271,OCG04385,OCG04610,OCG04683,OCG04687,OCG05083,OCG05251,OCG05277,OCG…
GO:0120039	238	4250	69	624	3.67119e-09	2.6999e-07	P	plasma membrane bounded cell projection morphogenesis	OCG00094,OCG00341,OCG00820,OCG00889,OCG00962,OCG01548,OCG01633,OCG01846,OCG01933,OCG02062,OCG02173,OCG02217,OCG02241,OCG02283,OCG02337,OCG02406,OCG02746,OCG02914,OCG02984,OCG03108,OCG03162,OCG03389,OCG03500,OCG03524,OCG03531,OCG03593,OCG03599,OCG03604,OCG03639,OCG03763,OCG03998,OCG04158,OCG04201,OCG04227,OCG04247,OCG04269,OCG04271,OCG04385,OCG04610,OCG04683,OCG04687,OCG05083,OCG05251,OCG05277,OCG…
GO:0031175	253	4250	72	624	3.96457e-09	2.83467e-07	P	neuron projection development	OCG00094,OCG00341,OCG00820,OCG00889,OCG00962,OCG01174,OCG01548,OCG01633,OCG01682,OCG01846,OCG01933,OCG02062,OCG02173,OCG02217,OCG02241,OCG02283,OCG02337,OCG02406,OCG02746,OCG02914,OCG02984,OCG03108,OCG03162,OCG03389,OCG03500,OCG03524,OCG03531,OCG03593,OCG03599,OCG03604,OCG03639,OCG03763,OCG03998,OCG04158,OCG04201,OCG04227,OCG04247,OCG04269,OCG04271,OCG04385,OCG04610,OCG04651,OCG04683,OCG04687,OCG…
GO:0040011	344	4250	90	624	4.22285e-09	2.93774e-07	P	locomotion	OCG00246,OCG00282,OCG00341,OCG00352,OCG00679,OCG00734,OCG00771,OCG00805,OCG00889,OCG00962,OCG01633,OCG01677,OCG01682,OCG01933,OCG01944,OCG02062,OCG02113,OCG02173,OCG02216,OCG02217,OCG02241,OCG02283,OCG02326,OCG02337,OCG02406,OCG02527,OCG02746,OCG02760,OCG02803,OCG02914,OCG02932,OCG02959,OCG03108,OCG03162,OCG03275,OCG03389,OCG03531,OCG03763,OCG03875,OCG03998,OCG04007,OCG04158,OCG04227,OCG04247,OCG…
GO:0065007	2025	4250	363	624	7.63332e-09	5.17057e-07	P	biological regulation	OCG00060,OCG00062,OCG00064,OCG00094,OCG00102,OCG00106,OCG00121,OCG00139,OCG00154,OCG00191,OCG00195,OCG00246,OCG00247,OCG00282,OCG00311,OCG00314,OCG00330,OCG00332,OCG00352,OCG00360,OCG00402,OCG00458,OCG00606,OCG00614,OCG00654,OCG00679,OCG00713,OCG00734,OCG00769,OCG00771,OCG00773,OCG00805,OCG00820,OCG00838,OCG00864,OCG00889,OCG00935,OCG00962,OCG00974,OCG00977,OCG00984,OCG01036,OCG01055,OCG01090,OCG…
GO:0000904	257	4250	72	624	8.34446e-09	5.50734e-07	P	cell morphogenesis involved in differentiation	OCG00094,OCG00341,OCG00352,OCG00820,OCG00889,OCG00962,OCG01174,OCG01548,OCG01633,OCG01846,OCG01933,OCG02062,OCG02173,OCG02217,OCG02241,OCG02276,OCG02283,OCG02337,OCG02406,OCG02746,OCG02914,OCG03108,OCG03162,OCG03389,OCG03500,OCG03524,OCG03531,OCG03593,OCG03599,OCG03604,OCG03639,OCG03763,OCG03998,OCG04158,OCG04227,OCG04247,OCG04269,OCG04271,OCG04385,OCG04683,OCG04687,OCG04826,OCG05083,OCG05251,OCG…
GO:0120036	330	4250	86	624	1.21023e-08	7.78781e-07	P	plasma membrane bounded cell projection organization	OCG00094,OCG00341,OCG00352,OCG00771,OCG00820,OCG00889,OCG00962,OCG01174,OCG01356,OCG01548,OCG01633,OCG01682,OCG01846,OCG01933,OCG02062,OCG02173,OCG02217,OCG02241,OCG02283,OCG02337,OCG02406,OCG02492,OCG02501,OCG02527,OCG02746,OCG02760,OCG02914,OCG02959,OCG02984,OCG03108,OCG03162,OCG03389,OCG03500,OCG03524,OCG03531,OCG03593,OCG03599,OCG03604,OCG03639,OCG03763,OCG03998,OCG04158,OCG04201,OCG04227,OCG…
GO:0061564	187	4250	57	624	1.30149e-08	8.17081e-07	P	axon development	OCG00341,OCG00889,OCG00962,OCG01174,OCG01548,OCG01633,OCG01682,OCG01846,OCG01933,OCG02062,OCG02173,OCG02217,OCG02241,OCG02337,OCG02406,OCG02746,OCG02914,OCG03108,OCG03162,OCG03389,OCG03524,OCG03531,OCG03593,OCG03763,OCG03998,OCG04158,OCG04227,OCG04247,OCG04269,OCG04271,OCG04651,OCG04683,OCG04687,OCG05277,OCG05327,OCG05512,OCG05767,OCG06067,OCG06131,OCG06339,OCG06565,OCG06654,OCG06712,OCG06832,OCG…
GO:0032990	247	4250	69	624	2.00904e-08	1.23125e-06	P	cell part morphogenesis	OCG00094,OCG00341,OCG00820,OCG00889,OCG00962,OCG01548,OCG01633,OCG01846,OCG01933,OCG02062,OCG02173,OCG02217,OCG02241,OCG02283,OCG02337,OCG02406,OCG02746,OCG02914,OCG02984,OCG03108,OCG03162,OCG03389,OCG03500,OCG03524,OCG03531,OCG03593,OCG03599,OCG03604,OCG03639,OCG03763,OCG03998,OCG04158,OCG04201,OCG04227,OCG04247,OCG04269,OCG04271,OCG04385,OCG04610,OCG04683,OCG04687,OCG05083,OCG05251,OCG05277,OCG…
GO:0010648	195	4250	58	624	2.60423e-08	1.52347e-06	P	negative regulation of cell communication	OCG00094,OCG00247,OCG00402,OCG00734,OCG00805,OCG00962,OCG01055,OCG01502,OCG01637,OCG01682,OCG01712,OCG01770,OCG01944,OCG02062,OCG02166,OCG02217,OCG02307,OCG02337,OCG02630,OCG02757,OCG02760,OCG02889,OCG02929,OCG03017,OCG03349,OCG03524,OCG03531,OCG03571,OCG03907,OCG03998,OCG04007,OCG04385,OCG04686,OCG04687,OCG04826,OCG05277,OCG05564,OCG06131,OCG06263,OCG06339,OCG06355,OCG06494,OCG06502,OCG06632,OCG…
GO:0023057	195	4250	58	624	2.60423e-08	1.52347e-06	P	negative regulation of signaling	OCG00094,OCG00247,OCG00402,OCG00734,OCG00805,OCG00962,OCG01055,OCG01502,OCG01637,OCG01682,OCG01712,OCG01770,OCG01944,OCG02062,OCG02166,OCG02217,OCG02307,OCG02337,OCG02630,OCG02757,OCG02760,OCG02889,OCG02929,OCG03017,OCG03349,OCG03524,OCG03531,OCG03571,OCG03907,OCG03998,OCG04007,OCG04385,OCG04686,OCG04687,OCG04826,OCG05277,OCG05564,OCG06131,OCG06263,OCG06339,OCG06355,OCG06494,OCG06502,OCG06632,OCG…
GO:0032501	1621	4250	300	624	2.7835e-08	1.59216e-06	P	multicellular organismal process	OCG00007,OCG00018,OCG00060,OCG00062,OCG00094,OCG00102,OCG00106,OCG00119,OCG00139,OCG00154,OCG00246,OCG00247,OCG00282,OCG00303,OCG00306,OCG00330,OCG00341,OCG00352,OCG00360,OCG00402,OCG00458,OCG00566,OCG00606,OCG00679,OCG00713,OCG00734,OCG00769,OCG00771,OCG00773,OCG00805,OCG00820,OCG00864,OCG00889,OCG00895,OCG00935,OCG00962,OCG00974,OCG00984,OCG01019,OCG01091,OCG01162,OCG01174,OCG01228,OCG01289,OCG…
GO:0030707	182	4250	55	624	3.33216e-08	1.86456e-06	P	ovarian follicle cell development	OCG00139,OCG00282,OCG00303,OCG00352,OCG00679,OCG00734,OCG00864,OCG00935,OCG01174,OCG01632,OCG01633,OCG01682,OCG01846,OCG01944,OCG02173,OCG02217,OCG02283,OCG02326,OCG02343,OCG02455,OCG02527,OCG02746,OCG02760,OCG02803,OCG02914,OCG02932,OCG02948,OCG02959,OCG03162,OCG03275,OCG03339,OCG03349,OCG03501,OCG04007,OCG04627,OCG04826,OCG05190,OCG05910,OCG05975,OCG06131,OCG06247,OCG06502,OCG06565,OCG06605,OCG…
GO:0007409	178	4250	54	624	3.86518e-08	2.10377e-06	P	axonogenesis	OCG00341,OCG00889,OCG00962,OCG01548,OCG01633,OCG01846,OCG01933,OCG02062,OCG02173,OCG02217,OCG02241,OCG02337,OCG02406,OCG02746,OCG02914,OCG03108,OCG03162,OCG03389,OCG03524,OCG03531,OCG03593,OCG03763,OCG03998,OCG04158,OCG04227,OCG04247,OCG04269,OCG04271,OCG04683,OCG04687,OCG05277,OCG05327,OCG05512,OCG05767,OCG06067,OCG06131,OCG06339,OCG06565,OCG06654,OCG06712,OCG06832,OCG06910,OCG06984,OCG07522,OCG…
GO:0035295	364	4250	91	624	3.92311e-08	2.10377e-06	P	tube development	OCG00119,OCG00352,OCG00606,OCG00679,OCG00713,OCG00820,OCG01019,OCG01162,OCG01228,OCG01333,OCG01393,OCG01458,OCG02053,OCG02166,OCG02217,OCG02241,OCG02307,OCG02337,OCG02464,OCG02492,OCG02501,OCG02519,OCG02630,OCG02746,OCG02760,OCG02803,OCG02929,OCG02932,OCG02948,OCG02959,OCG02986,OCG02988,OCG03168,OCG03599,OCG03604,OCG03639,OCG03710,OCG04007,OCG04136,OCG04227,OCG04568,OCG04826,OCG04975,OCG05190,OCG…
GO:0002066	183	4250	55	624	4.11641e-08	2.16237e-06	P	columnar/cuboidal epithelial cell development	OCG00139,OCG00282,OCG00303,OCG00352,OCG00679,OCG00734,OCG00864,OCG00935,OCG01174,OCG01632,OCG01633,OCG01682,OCG01846,OCG01944,OCG02173,OCG02217,OCG02283,OCG02326,OCG02343,OCG02455,OCG02527,OCG02746,OCG02760,OCG02803,OCG02914,OCG02932,OCG02948,OCG02959,OCG03162,OCG03275,OCG03339,OCG03349,OCG03501,OCG04007,OCG04627,OCG04826,OCG05190,OCG05910,OCG05975,OCG06131,OCG06247,OCG06502,OCG06565,OCG06605,OCG…
GO:0002065	189	4250	56	624	5.34718e-08	2.75273e-06	P	columnar/cuboidal epithelial cell differentiation	OCG00139,OCG00282,OCG00303,OCG00352,OCG00679,OCG00734,OCG00864,OCG00935,OCG01174,OCG01632,OCG01633,OCG01682,OCG01846,OCG01944,OCG02173,OCG02217,OCG02283,OCG02326,OCG02343,OCG02455,OCG02527,OCG02746,OCG02760,OCG02803,OCG02914,OCG02932,OCG02948,OCG02959,OCG03162,OCG03275,OCG03339,OCG03349,OCG03501,OCG04007,OCG04627,OCG04826,OCG05190,OCG05910,OCG05975,OCG06131,OCG06247,OCG06502,OCG06565,OCG06605,OCG…
GO:0005515	1088	4250	215	624	5.72991e-08	2.89192e-06	F	protein binding	OCG00007,OCG00018,OCG00064,OCG00094,OCG00102,OCG00106,OCG00119,OCG00139,OCG00154,OCG00195,OCG00255,OCG00282,OCG00303,OCG00314,OCG00330,OCG00352,OCG00360,OCG00458,OCG00606,OCG00654,OCG00713,OCG00727,OCG00734,OCG00769,OCG00805,OCG00807,OCG00889,OCG00929,OCG00962,OCG01023,OCG01038,OCG01090,OCG01119,OCG01228,OCG01333,OCG01395,OCG01410,OCG01548,OCG01608,OCG01632,OCG01637,OCG01677,OCG01679,OCG01682,OCG…
GO:0048477	373	4250	92	624	6.59317e-08	3.26362e-06	P	oogenesis	OCG00094,OCG00102,OCG00139,OCG00282,OCG00303,OCG00352,OCG00360,OCG00679,OCG00713,OCG00734,OCG00769,OCG00864,OCG00889,OCG00935,OCG00974,OCG01019,OCG01174,OCG01228,OCG01289,OCG01447,OCG01621,OCG01632,OCG01633,OCG01682,OCG01741,OCG01846,OCG01933,OCG01944,OCG02031,OCG02166,OCG02173,OCG02217,OCG02245,OCG02283,OCG02326,OCG02343,OCG02406,OCG02455,OCG02464,OCG02527,OCG02630,OCG02670,OCG02746,OCG02760,OCG…
GO:0048518	766	4250	161	624	9.0736e-08	4.32508e-06	P	positive regulation of biological process	OCG00064,OCG00094,OCG00121,OCG00139,OCG00154,OCG00282,OCG00332,OCG00458,OCG00606,OCG00614,OCG00654,OCG00713,OCG00771,OCG00805,OCG00820,OCG00864,OCG00889,OCG00962,OCG00974,OCG01090,OCG01119,OCG01174,OCG01296,OCG01356,OCG01395,OCG01431,OCG01447,OCG01548,OCG01679,OCG01682,OCG01708,OCG01829,OCG01878,OCG01909,OCG01933,OCG02008,OCG02010,OCG02062,OCG02166,OCG02173,OCG02217,OCG02245,OCG02283,OCG02307,OCG…
GO:0007389	281	4250	74	624	9.05338e-08	4.32508e-06	P	pattern specification process	OCG00094,OCG00282,OCG00352,OCG00360,OCG00606,OCG00679,OCG00713,OCG00769,OCG00820,OCG00889,OCG00974,OCG01289,OCG01333,OCG01677,OCG01933,OCG01944,OCG02031,OCG02053,OCG02062,OCG02166,OCG02217,OCG02307,OCG02406,OCG02455,OCG02464,OCG02746,OCG02929,OCG02932,OCG02959,OCG03168,OCG03275,OCG03501,OCG03599,OCG03639,OCG03834,OCG03875,OCG03998,OCG04158,OCG04189,OCG04227,OCG04269,OCG04568,OCG04647,OCG04826,OCG…
GO:0007292	399	4250	96	624	1.2096e-07	5.66091e-06	P	female gamete generation	OCG00094,OCG00102,OCG00139,OCG00282,OCG00303,OCG00352,OCG00360,OCG00679,OCG00713,OCG00734,OCG00769,OCG00864,OCG00889,OCG00935,OCG00974,OCG01019,OCG01174,OCG01228,OCG01289,OCG01447,OCG01621,OCG01632,OCG01633,OCG01682,OCG01741,OCG01846,OCG01933,OCG01944,OCG02031,OCG02046,OCG02166,OCG02173,OCG02217,OCG02245,OCG02283,OCG02326,OCG02343,OCG02406,OCG02455,OCG02464,OCG02527,OCG02630,OCG02670,OCG02746,OCG…
GO:0042221	538	4250	121	624	1.30301e-07	5.9892e-06	P	response to chemical	OCG00247,OCG00255,OCG00312,OCG00330,OCG00341,OCG00360,OCG00606,OCG00866,OCG00889,OCG00893,OCG00943,OCG00962,OCG00974,OCG01362,OCG01393,OCG01415,OCG01431,OCG01447,OCG01633,OCG01682,OCG01933,OCG01944,OCG02062,OCG02166,OCG02173,OCG02217,OCG02241,OCG02283,OCG02307,OCG02326,OCG02337,OCG02343,OCG02415,OCG02492,OCG02544,OCG02606,OCG02630,OCG02746,OCG02754,OCG02803,OCG02914,OCG02931,OCG03162,OCG03204,OCG…
GO:0007417	133	4250	43	624	1.37644e-07	6.21573e-06	P	central nervous system development	OCG00458,OCG00984,OCG01633,OCG01944,OCG02173,OCG02217,OCG02241,OCG02283,OCG02527,OCG02746,OCG02803,OCG02914,OCG02988,OCG03387,OCG03500,OCG03599,OCG03639,OCG03998,OCG04406,OCG04687,OCG04822,OCG04915,OCG05251,OCG05327,OCG05512,OCG05602,OCG05910,OCG05913,OCG05975,OCG06632,OCG06832,OCG06877,OCG07812,OCG08167,OCG09444,OCG09472,OCG09843,OCG09863,OCG09879,OCG10330,OCG10910,OCG11726,OCG16531
GO:0048522	702	4250	149	624	1.72753e-07	7.66664e-06	P	positive regulation of cellular process	OCG00064,OCG00094,OCG00139,OCG00154,OCG00282,OCG00332,OCG00458,OCG00606,OCG00614,OCG00654,OCG00713,OCG00771,OCG00805,OCG00820,OCG00864,OCG00889,OCG00962,OCG01090,OCG01119,OCG01174,OCG01296,OCG01356,OCG01395,OCG01431,OCG01447,OCG01548,OCG01679,OCG01682,OCG01708,OCG01878,OCG01909,OCG01933,OCG02008,OCG02010,OCG02166,OCG02173,OCG02217,OCG02245,OCG02283,OCG02307,OCG02326,OCG02337,OCG02343,OCG02406,OCG…
GO:0060255	928	4250	186	624	2.63091e-07	1.14779e-05	P	regulation of macromolecule metabolic process	OCG00094,OCG00106,OCG00121,OCG00154,OCG00191,OCG00246,OCG00247,OCG00360,OCG00402,OCG00458,OCG00606,OCG00614,OCG00713,OCG00734,OCG00769,OCG00773,OCG00805,OCG00838,OCG00889,OCG00935,OCG00974,OCG00977,OCG01090,OCG01100,OCG01119,OCG01132,OCG01284,OCG01296,OCG01395,OCG01431,OCG01447,OCG01608,OCG01632,OCG01677,OCG01682,OCG01708,OCG01712,OCG01829,OCG01846,OCG01878,OCG01944,OCG02009,OCG02010,OCG02030,OCG…
GO:0007281	428	4250	100	624	2.98857e-07	1.26108e-05	P	germ cell development	OCG00060,OCG00094,OCG00102,OCG00139,OCG00282,OCG00303,OCG00352,OCG00360,OCG00679,OCG00713,OCG00734,OCG00769,OCG00771,OCG00864,OCG00889,OCG00935,OCG00974,OCG01019,OCG01174,OCG01228,OCG01289,OCG01447,OCG01621,OCG01632,OCG01633,OCG01682,OCG01741,OCG01846,OCG01933,OCG01944,OCG02031,OCG02166,OCG02173,OCG02217,OCG02245,OCG02283,OCG02326,OCG02343,OCG02406,OCG02455,OCG02464,OCG02527,OCG02606,OCG02630,OCG…
GO:0007166	368	4250	89	624	2.94727e-07	1.26108e-05	P	cell surface receptor signaling pathway	OCG00094,OCG00311,OCG00606,OCG00679,OCG00713,OCG00734,OCG00769,OCG00889,OCG01055,OCG01174,OCG01333,OCG01393,OCG01395,OCG01548,OCG01633,OCG01682,OCG01770,OCG01933,OCG01944,OCG02008,OCG02053,OCG02062,OCG02166,OCG02241,OCG02307,OCG02326,OCG02337,OCG02476,OCG02492,OCG02630,OCG02803,OCG02914,OCG02931,OCG03149,OCG03168,OCG03206,OCG03275,OCG03361,OCG03427,OCG03531,OCG03571,OCG03875,OCG03907,OCG03998,OCG…
GO:0030855	228	4250	62	624	3.25356e-07	1.35075e-05	P	epithelial cell differentiation	OCG00139,OCG00282,OCG00303,OCG00352,OCG00679,OCG00734,OCG00864,OCG00935,OCG01174,OCG01632,OCG01633,OCG01682,OCG01846,OCG01944,OCG02173,OCG02217,OCG02283,OCG02326,OCG02343,OCG02455,OCG02492,OCG02501,OCG02527,OCG02746,OCG02760,OCG02803,OCG02914,OCG02932,OCG02948,OCG02959,OCG03162,OCG03275,OCG03339,OCG03349,OCG03501,OCG04007,OCG04269,OCG04627,OCG04826,OCG05190,OCG05910,OCG05928,OCG05975,OCG06131,OCG…
GO:0007411	146	4250	45	624	3.35966e-07	1.37266e-05	P	axon guidance	OCG00341,OCG00889,OCG00962,OCG01633,OCG01933,OCG02062,OCG02173,OCG02217,OCG02241,OCG02337,OCG02746,OCG02914,OCG03162,OCG03389,OCG03531,OCG03763,OCG03998,OCG04158,OCG04227,OCG04247,OCG04271,OCG04683,OCG04687,OCG05277,OCG05327,OCG05767,OCG06067,OCG06131,OCG06339,OCG06565,OCG06654,OCG06712,OCG06832,OCG06984,OCG07522,OCG07796,OCG08005,OCG08214,OCG08852,OCG09444,OCG09472,OCG09814,OCG09879,OCG10910,OCG…
GO:0006928	365	4250	88	624	4.03186e-07	1.62157e-05	P	movement of cell or subcellular component	OCG00282,OCG00341,OCG00352,OCG00679,OCG00727,OCG00734,OCG00771,OCG00889,OCG00962,OCG01633,OCG01677,OCG01682,OCG01933,OCG01944,OCG02062,OCG02173,OCG02217,OCG02241,OCG02283,OCG02326,OCG02337,OCG02406,OCG02527,OCG02746,OCG02760,OCG02803,OCG02914,OCG02932,OCG02959,OCG03108,OCG03162,OCG03275,OCG03389,OCG03531,OCG03593,OCG03763,OCG03875,OCG03998,OCG04007,OCG04158,OCG04227,OCG04247,OCG04269,OCG04271,OCG…
GO:0007423	260	4250	68	624	4.22084e-07	1.67145e-05	P	sensory organ development	OCG00102,OCG00282,OCG00606,OCG00713,OCG00734,OCG00889,OCG00962,OCG01019,OCG01174,OCG01548,OCG01554,OCG01677,OCG01682,OCG01846,OCG02053,OCG02166,OCG02326,OCG02406,OCG02464,OCG02492,OCG02527,OCG02726,OCG02746,OCG02988,OCG03162,OCG03168,OCG03838,OCG03875,OCG03907,OCG04007,OCG04189,OCG04227,OCG04269,OCG04276,OCG04295,OCG04568,OCG04687,OCG04822,OCG04826,OCG05144,OCG05190,OCG05251,OCG05277,OCG05327,OCG…
GO:0051173	378	4250	90	624	5.33619e-07	2.08112e-05	P	positive regulation of nitrogen compound metabolic process	OCG00094,OCG00332,OCG00458,OCG00614,OCG00713,OCG00805,OCG01090,OCG01119,OCG01296,OCG01395,OCG01431,OCG01708,OCG01878,OCG01933,OCG02010,OCG02245,OCG02283,OCG02343,OCG02406,OCG02492,OCG02606,OCG02685,OCG02803,OCG02889,OCG02914,OCG02931,OCG02932,OCG02948,OCG02976,OCG03017,OCG03037,OCG03108,OCG03149,OCG03254,OCG03275,OCG03317,OCG03339,OCG03389,OCG03501,OCG03599,OCG03639,OCG03710,OCG03715,OCG03788,OCG…
GO:0009893	424	4250	98	624	6.94373e-07	2.66764e-05	P	positive regulation of metabolic process	OCG00094,OCG00121,OCG00154,OCG00332,OCG00458,OCG00614,OCG00713,OCG00805,OCG01090,OCG01119,OCG01296,OCG01395,OCG01431,OCG01708,OCG01878,OCG01933,OCG02010,OCG02217,OCG02245,OCG02283,OCG02307,OCG02337,OCG02343,OCG02406,OCG02492,OCG02606,OCG02685,OCG02803,OCG02889,OCG02914,OCG02931,OCG02932,OCG02948,OCG02976,OCG03017,OCG03037,OCG03108,OCG03149,OCG03254,OCG03275,OCG03317,OCG03339,OCG03389,OCG03501,OCG…
GO:0051171	837	4250	169	624	7.34226e-07	2.77926e-05	P	regulation of nitrogen compound metabolic process	OCG00094,OCG00191,OCG00246,OCG00247,OCG00332,OCG00360,OCG00402,OCG00458,OCG00606,OCG00614,OCG00713,OCG00734,OCG00769,OCG00773,OCG00805,OCG00838,OCG00889,OCG00935,OCG00974,OCG00977,OCG01090,OCG01100,OCG01119,OCG01132,OCG01296,OCG01395,OCG01431,OCG01608,OCG01632,OCG01677,OCG01682,OCG01708,OCG01712,OCG01829,OCG01846,OCG01878,OCG01933,OCG01944,OCG02009,OCG02010,OCG02030,OCG02062,OCG02113,OCG02166,OCG…
GO:0002064	203	4250	56	624	7.58566e-07	2.78936e-05	P	epithelial cell development	OCG00139,OCG00282,OCG00303,OCG00352,OCG00679,OCG00734,OCG00864,OCG00935,OCG01174,OCG01632,OCG01633,OCG01682,OCG01846,OCG01944,OCG02173,OCG02217,OCG02283,OCG02326,OCG02343,OCG02455,OCG02527,OCG02746,OCG02760,OCG02803,OCG02914,OCG02932,OCG02948,OCG02959,OCG03162,OCG03275,OCG03339,OCG03349,OCG03501,OCG04007,OCG04269,OCG04627,OCG04826,OCG05190,OCG05910,OCG05975,OCG06131,OCG06247,OCG06502,OCG06565,OCG…
GO:0009790	295	4250	74	624	7.5021e-07	2.78936e-05	P	embryo development	OCG00062,OCG00094,OCG00282,OCG00352,OCG00360,OCG00713,OCG00734,OCG00769,OCG00805,OCG01174,OCG01228,OCG01548,OCG01677,OCG01933,OCG02031,OCG02115,OCG02217,OCG02326,OCG02406,OCG02630,OCG02746,OCG02803,OCG02914,OCG02929,OCG02932,OCG02986,OCG03168,OCG03275,OCG03501,OCG03531,OCG03599,OCG03834,OCG03907,OCG03951,OCG03998,OCG04136,OCG04158,OCG04227,OCG04269,OCG04647,OCG04683,OCG04687,OCG04826,OCG04975,OCG…
GO:0007297	83	4250	30	624	8.10766e-07	2.82015e-05	P	ovarian follicle cell migration	OCG00282,OCG00352,OCG00679,OCG00734,OCG01633,OCG01944,OCG02217,OCG02283,OCG02326,OCG02527,OCG02746,OCG02760,OCG02803,OCG02959,OCG03162,OCG03275,OCG04007,OCG04627,OCG05190,OCG05910,OCG05975,OCG06502,OCG06632,OCG06712,OCG06856,OCG07796,OCG08205,OCG08512,OCG10359,OCG16531
GO:0031325	392	4250	92	624	7.84507e-07	2.82015e-05	P	positive regulation of cellular metabolic process	OCG00094,OCG00154,OCG00332,OCG00458,OCG00614,OCG00713,OCG00805,OCG01090,OCG01119,OCG01296,OCG01395,OCG01431,OCG01708,OCG01878,OCG01933,OCG02010,OCG02217,OCG02245,OCG02283,OCG02307,OCG02337,OCG02343,OCG02406,OCG02492,OCG02606,OCG02803,OCG02889,OCG02914,OCG02931,OCG02976,OCG03017,OCG03037,OCG03108,OCG03149,OCG03254,OCG03275,OCG03317,OCG03339,OCG03389,OCG03501,OCG03599,OCG03639,OCG03710,OCG03715,OCG…
GO:0048646	285	4250	72	624	8.04547e-07	2.82015e-05	P	anatomical structure formation involved in morphogenesis	OCG00060,OCG00094,OCG00195,OCG00282,OCG00352,OCG00360,OCG00713,OCG00769,OCG00771,OCG00820,OCG00935,OCG01174,OCG01458,OCG01677,OCG01846,OCG01944,OCG02173,OCG02217,OCG02276,OCG02326,OCG02337,OCG02406,OCG02455,OCG02464,OCG02519,OCG02630,OCG02670,OCG02746,OCG02914,OCG02932,OCG02948,OCG03108,OCG03349,OCG03501,OCG03838,OCG03875,OCG03907,OCG04189,OCG04269,OCG04307,OCG04568,OCG04687,OCG04822,OCG04930,OCG…
GO:0097485	150	4250	45	624	7.92156e-07	2.82015e-05	P	neuron projection guidance	OCG00341,OCG00889,OCG00962,OCG01633,OCG01933,OCG02062,OCG02173,OCG02217,OCG02241,OCG02337,OCG02746,OCG02914,OCG03162,OCG03389,OCG03531,OCG03763,OCG03998,OCG04158,OCG04227,OCG04247,OCG04271,OCG04683,OCG04687,OCG05277,OCG05327,OCG05767,OCG06067,OCG06131,OCG06339,OCG06565,OCG06654,OCG06712,OCG06832,OCG06984,OCG07522,OCG07796,OCG08005,OCG08214,OCG08852,OCG09444,OCG09472,OCG09814,OCG09879,OCG10910,OCG…
GO:0009968	184	4250	52	624	8.58012e-07	2.9447e-05	P	negative regulation of signal transduction	OCG00094,OCG00247,OCG00402,OCG00734,OCG00805,OCG00962,OCG01055,OCG01502,OCG01637,OCG01682,OCG01712,OCG01770,OCG01944,OCG02062,OCG02166,OCG02217,OCG02307,OCG02337,OCG02630,OCG02757,OCG02760,OCG02889,OCG02929,OCG03017,OCG03349,OCG03524,OCG03531,OCG03571,OCG03907,OCG03998,OCG04007,OCG04385,OCG04687,OCG04826,OCG05277,OCG05564,OCG06131,OCG06263,OCG06339,OCG06355,OCG06494,OCG06502,OCG06632,OCG06656,OCG…
GO:0003006	499	4250	111	624	8.93533e-07	2.98695e-05	P	developmental process involved in reproduction	OCG00060,OCG00094,OCG00102,OCG00139,OCG00282,OCG00303,OCG00352,OCG00360,OCG00679,OCG00713,OCG00734,OCG00769,OCG00771,OCG00864,OCG00889,OCG00935,OCG00974,OCG01019,OCG01174,OCG01228,OCG01289,OCG01447,OCG01621,OCG01632,OCG01633,OCG01682,OCG01741,OCG01846,OCG01933,OCG01944,OCG02031,OCG02166,OCG02173,OCG02217,OCG02245,OCG02283,OCG02326,OCG02343,OCG02406,OCG02455,OCG02464,OCG02527,OCG02606,OCG02630,OCG…
GO:0010604	393	4250	92	624	8.86278e-07	2.98695e-05	P	positive regulation of macromolecule metabolic process	OCG00094,OCG00121,OCG00154,OCG00458,OCG00614,OCG00713,OCG00805,OCG01090,OCG01119,OCG01296,OCG01395,OCG01431,OCG01708,OCG01878,OCG02010,OCG02217,OCG02245,OCG02283,OCG02337,OCG02343,OCG02406,OCG02492,OCG02606,OCG02685,OCG02803,OCG02889,OCG02914,OCG02931,OCG02932,OCG02948,OCG02976,OCG03017,OCG03037,OCG03108,OCG03149,OCG03254,OCG03275,OCG03317,OCG03339,OCG03389,OCG03501,OCG03599,OCG03639,OCG03710,OCG…
GO:0003002	267	4250	68	624	1.22325e-06	3.98563e-05	P	regionalization	OCG00094,OCG00282,OCG00352,OCG00606,OCG00679,OCG00713,OCG00769,OCG00820,OCG00889,OCG01289,OCG01333,OCG01677,OCG01933,OCG01944,OCG02031,OCG02053,OCG02062,OCG02166,OCG02307,OCG02406,OCG02455,OCG02464,OCG02746,OCG02932,OCG02959,OCG03168,OCG03275,OCG03501,OCG03599,OCG03639,OCG03834,OCG03998,OCG04158,OCG04189,OCG04227,OCG04269,OCG04568,OCG04647,OCG04826,OCG04975,OCG05051,OCG05083,OCG05185,OCG05767,OCG…
GO:0007298	76	4250	28	624	1.21502e-06	3.98563e-05	P	border follicle cell migration	OCG00282,OCG00352,OCG00679,OCG00734,OCG01633,OCG01944,OCG02217,OCG02283,OCG02326,OCG02527,OCG02746,OCG02760,OCG02803,OCG02959,OCG03162,OCG03275,OCG04007,OCG04627,OCG05190,OCG05910,OCG05975,OCG06502,OCG06632,OCG06712,OCG06856,OCG08205,OCG08512,OCG16531
GO:0022412	491	4250	109	624	1.276e-06	4.10553e-05	P	cellular process involved in reproduction in multicellular organism	OCG00060,OCG00094,OCG00102,OCG00139,OCG00282,OCG00303,OCG00352,OCG00360,OCG00679,OCG00713,OCG00734,OCG00769,OCG00771,OCG00864,OCG00889,OCG00935,OCG00974,OCG01019,OCG01174,OCG01228,OCG01289,OCG01447,OCG01458,OCG01621,OCG01632,OCG01633,OCG01677,OCG01682,OCG01741,OCG01846,OCG01933,OCG01944,OCG02031,OCG02046,OCG02166,OCG02173,OCG02217,OCG02245,OCG02283,OCG02326,OCG02343,OCG02406,OCG02455,OCG02464,OCG…
GO:0010631	98	4250	33	624	1.47138e-06	4.67573e-05	P	epithelial cell migration	OCG00282,OCG00352,OCG00679,OCG00734,OCG01633,OCG01944,OCG02217,OCG02283,OCG02326,OCG02527,OCG02746,OCG02760,OCG02803,OCG02959,OCG03162,OCG03275,OCG04007,OCG04627,OCG05190,OCG05471,OCG05910,OCG05975,OCG06502,OCG06632,OCG06712,OCG06856,OCG07796,OCG08205,OCG08512,OCG09814,OCG09863,OCG10359,OCG16531
GO:0019222	995	4250	193	624	1.80565e-06	5.66799e-05	P	regulation of metabolic process	OCG00094,OCG00106,OCG00121,OCG00154,OCG00191,OCG00246,OCG00247,OCG00332,OCG00360,OCG00402,OCG00458,OCG00606,OCG00614,OCG00713,OCG00734,OCG00769,OCG00773,OCG00805,OCG00838,OCG00889,OCG00935,OCG00974,OCG00977,OCG00984,OCG01090,OCG01100,OCG01119,OCG01132,OCG01284,OCG01296,OCG01395,OCG01431,OCG01447,OCG01608,OCG01632,OCG01677,OCG01682,OCG01708,OCG01712,OCG01829,OCG01846,OCG01878,OCG01933,OCG01944,OCG…
GO:0080090	848	4250	169	624	1.83166e-06	5.68037e-05	P	regulation of primary metabolic process	OCG00094,OCG00154,OCG00191,OCG00246,OCG00247,OCG00360,OCG00402,OCG00458,OCG00606,OCG00614,OCG00713,OCG00734,OCG00769,OCG00773,OCG00805,OCG00838,OCG00889,OCG00935,OCG00974,OCG00977,OCG00984,OCG01090,OCG01100,OCG01119,OCG01132,OCG01296,OCG01395,OCG01431,OCG01608,OCG01632,OCG01677,OCG01682,OCG01708,OCG01712,OCG01829,OCG01846,OCG01878,OCG01944,OCG02009,OCG02010,OCG02030,OCG02062,OCG02113,OCG02166,OCG…
GO:0090132	99	4250	33	624	1.90612e-06	5.84089e-05	P	epithelium migration	OCG00282,OCG00352,OCG00679,OCG00734,OCG01633,OCG01944,OCG02217,OCG02283,OCG02326,OCG02527,OCG02746,OCG02760,OCG02803,OCG02959,OCG03162,OCG03275,OCG04007,OCG04627,OCG05190,OCG05471,OCG05910,OCG05975,OCG06502,OCG06632,OCG06712,OCG06856,OCG07796,OCG08205,OCG08512,OCG09814,OCG09863,OCG10359,OCG16531
GO:0016477	174	4250	49	624	2.02072e-06	6.11923e-05	P	cell migration	OCG00282,OCG00352,OCG00679,OCG00734,OCG01633,OCG01677,OCG01682,OCG01944,OCG02217,OCG02283,OCG02326,OCG02406,OCG02527,OCG02746,OCG02760,OCG02803,OCG02914,OCG02932,OCG02959,OCG03108,OCG03162,OCG03275,OCG03389,OCG03875,OCG04007,OCG04627,OCG04683,OCG04687,OCG05190,OCG05471,OCG05609,OCG05767,OCG05910,OCG05975,OCG06494,OCG06502,OCG06632,OCG06712,OCG06856,OCG07522,OCG07773,OCG07796,OCG08205,OCG08512,OCG…
GO:0022414	617	4250	130	624	2.11242e-06	6.32252e-05	P	reproductive process	OCG00060,OCG00094,OCG00102,OCG00139,OCG00282,OCG00303,OCG00314,OCG00352,OCG00360,OCG00679,OCG00713,OCG00734,OCG00769,OCG00771,OCG00864,OCG00889,OCG00935,OCG00974,OCG01019,OCG01100,OCG01141,OCG01174,OCG01228,OCG01289,OCG01447,OCG01458,OCG01508,OCG01621,OCG01632,OCG01633,OCG01677,OCG01682,OCG01741,OCG01846,OCG01933,OCG01944,OCG02031,OCG02046,OCG02113,OCG02166,OCG02173,OCG02217,OCG02245,OCG02283,OCG…
GO:0006935	160	4250	46	624	2.2512e-06	6.66044e-05	P	chemotaxis	OCG00341,OCG00889,OCG00962,OCG01633,OCG01933,OCG02062,OCG02173,OCG02217,OCG02241,OCG02337,OCG02746,OCG02914,OCG03162,OCG03389,OCG03531,OCG03763,OCG03998,OCG04158,OCG04227,OCG04247,OCG04271,OCG04683,OCG04687,OCG05277,OCG05327,OCG05767,OCG06067,OCG06131,OCG06339,OCG06565,OCG06654,OCG06712,OCG06832,OCG06877,OCG06984,OCG07522,OCG07796,OCG08005,OCG08214,OCG08852,OCG09444,OCG09472,OCG09814,OCG09879,OCG…
GO:0051716	980	4250	190	624	2.36584e-06	6.92007e-05	P	cellular response to stimulus	OCG00064,OCG00094,OCG00106,OCG00119,OCG00246,OCG00247,OCG00282,OCG00311,OCG00312,OCG00314,OCG00330,OCG00402,OCG00606,OCG00679,OCG00713,OCG00734,OCG00769,OCG00805,OCG00866,OCG00889,OCG00962,OCG00974,OCG01055,OCG01174,OCG01333,OCG01393,OCG01395,OCG01410,OCG01431,OCG01502,OCG01548,OCG01633,OCG01637,OCG01682,OCG01712,OCG01741,OCG01770,OCG01909,OCG01933,OCG01944,OCG02008,OCG02010,OCG02053,OCG02062,OCG…
GO:0048749	205	4250	55	624	2.49564e-06	7.21771e-05	P	compound eye development	OCG00102,OCG00282,OCG00606,OCG00713,OCG00734,OCG00889,OCG00962,OCG01019,OCG01548,OCG01677,OCG01682,OCG01846,OCG02053,OCG02166,OCG02326,OCG02406,OCG02464,OCG02492,OCG02726,OCG02746,OCG02988,OCG03838,OCG03875,OCG03907,OCG04007,OCG04227,OCG04568,OCG04687,OCG04822,OCG05190,OCG05251,OCG05277,OCG05327,OCG05333,OCG05512,OCG05609,OCG05767,OCG05952,OCG06113,OCG06588,OCG06632,OCG06656,OCG06693,OCG06712,OCG…
GO:0050896	1355	4250	249	624	2.80157e-06	8.0125e-05	P	response to stimulus	OCG00007,OCG00018,OCG00062,OCG00064,OCG00094,OCG00106,OCG00119,OCG00246,OCG00247,OCG00255,OCG00282,OCG00311,OCG00312,OCG00314,OCG00330,OCG00332,OCG00341,OCG00352,OCG00360,OCG00402,OCG00566,OCG00606,OCG00679,OCG00713,OCG00734,OCG00769,OCG00805,OCG00866,OCG00889,OCG00893,OCG00943,OCG00962,OCG00974,OCG01038,OCG01055,OCG01174,OCG01284,OCG01296,OCG01333,OCG01362,OCG01393,OCG01395,OCG01402,OCG01410,OCG…
GO:0005488	1750	4250	309	624	3.1854e-06	9.01015e-05	F	binding	OCG00007,OCG00018,OCG00039,OCG00064,OCG00083,OCG00094,OCG00102,OCG00106,OCG00108,OCG00119,OCG00121,OCG00139,OCG00154,OCG00195,OCG00255,OCG00265,OCG00282,OCG00303,OCG00311,OCG00314,OCG00330,OCG00352,OCG00360,OCG00426,OCG00455,OCG00458,OCG00469,OCG00542,OCG00606,OCG00654,OCG00679,OCG00713,OCG00727,OCG00734,OCG00769,OCG00773,OCG00805,OCG00807,OCG00852,OCG00889,OCG00929,OCG00935,OCG00955,OCG00962,OCG…
GO:0004888	71	4250	26	624	3.34752e-06	9.36578e-05	F	transmembrane signaling receptor activity	OCG00246,OCG02241,OCG02803,OCG03763,OCG04170,OCG05767,OCG05952,OCG05969,OCG06067,OCG06131,OCG06245,OCG06632,OCG06654,OCG06712,OCG06832,OCG06933,OCG06948,OCG07522,OCG07767,OCG07796,OCG08205,OCG08214,OCG09412,OCG09847,OCG10910,OCG16531
GO:0009892	405	4250	92	624	3.60257e-06	9.97098e-05	P	negative regulation of metabolic process	OCG00106,OCG00246,OCG00247,OCG00360,OCG00402,OCG00606,OCG00713,OCG00734,OCG00769,OCG00773,OCG00889,OCG00935,OCG01090,OCG01100,OCG01284,OCG01431,OCG01447,OCG01677,OCG01682,OCG01712,OCG01829,OCG01846,OCG02009,OCG02010,OCG02030,OCG02166,OCG02217,OCG02245,OCG02283,OCG02326,OCG02394,OCG02406,OCG02471,OCG02492,OCG02582,OCG02606,OCG02630,OCG02685,OCG02760,OCG02835,OCG02929,OCG02988,OCG03339,OCG03349,OCG…
GO:0007276	519	4250	112	624	3.89942e-06	0.000106778	P	gamete generation	OCG00060,OCG00094,OCG00102,OCG00139,OCG00282,OCG00303,OCG00352,OCG00360,OCG00679,OCG00713,OCG00734,OCG00769,OCG00771,OCG00864,OCG00889,OCG00935,OCG00974,OCG01019,OCG01174,OCG01228,OCG01289,OCG01447,OCG01458,OCG01621,OCG01632,OCG01633,OCG01677,OCG01682,OCG01741,OCG01846,OCG01933,OCG01944,OCG02031,OCG02046,OCG02166,OCG02173,OCG02217,OCG02245,OCG02283,OCG02326,OCG02343,OCG02406,OCG02455,OCG02464,OCG…
GO:0090130	102	4250	33	624	4.02396e-06	0.000109028	P	tissue migration	OCG00282,OCG00352,OCG00679,OCG00734,OCG01633,OCG01944,OCG02217,OCG02283,OCG02326,OCG02527,OCG02746,OCG02760,OCG02803,OCG02959,OCG03162,OCG03275,OCG04007,OCG04627,OCG05190,OCG05471,OCG05910,OCG05975,OCG06502,OCG06632,OCG06712,OCG06856,OCG07796,OCG08205,OCG08512,OCG09814,OCG09863,OCG10359,OCG16531
GO:0048870	188	4250	51	624	4.16263e-06	0.000111611	P	cell motility	OCG00282,OCG00352,OCG00679,OCG00734,OCG00771,OCG01633,OCG01677,OCG01682,OCG01944,OCG02217,OCG02283,OCG02326,OCG02406,OCG02527,OCG02746,OCG02760,OCG02803,OCG02914,OCG02932,OCG02959,OCG03108,OCG03162,OCG03275,OCG03389,OCG03875,OCG04007,OCG04627,OCG04683,OCG04687,OCG05190,OCG05471,OCG05609,OCG05767,OCG05910,OCG05975,OCG06494,OCG06502,OCG06632,OCG06712,OCG06856,OCG07522,OCG07773,OCG07796,OCG08205,OCG…
GO:0010605	379	4250	87	624	4.39415e-06	0.000116604	P	negative regulation of macromolecule metabolic process	OCG00106,OCG00246,OCG00247,OCG00360,OCG00402,OCG00713,OCG00734,OCG00769,OCG00773,OCG00889,OCG00935,OCG01090,OCG01100,OCG01284,OCG01431,OCG01447,OCG01677,OCG01682,OCG01712,OCG01829,OCG01846,OCG02009,OCG02030,OCG02166,OCG02217,OCG02245,OCG02283,OCG02326,OCG02394,OCG02406,OCG02471,OCG02492,OCG02582,OCG02606,OCG02630,OCG02685,OCG02760,OCG02835,OCG02929,OCG02988,OCG03339,OCG03349,OCG03500,OCG03501,OCG…
GO:0002009	320	4250	76	624	5.08185e-06	0.000133476	P	morphogenesis of an epithelium	OCG00282,OCG00352,OCG00606,OCG00713,OCG00734,OCG00805,OCG01019,OCG01162,OCG01393,OCG01458,OCG01682,OCG01846,OCG02053,OCG02217,OCG02307,OCG02326,OCG02337,OCG02406,OCG02464,OCG02492,OCG02501,OCG02519,OCG02670,OCG02746,OCG02803,OCG02914,OCG02929,OCG02932,OCG02959,OCG02986,OCG02988,OCG03501,OCG03599,OCG03604,OCG03639,OCG03875,OCG04007,OCG04136,OCG04227,OCG04568,OCG04683,OCG04687,OCG04826,OCG04930,OCG…
GO:0031323	874	4250	171	624	5.434e-06	0.000141284	P	regulation of cellular metabolic process	OCG00094,OCG00154,OCG00191,OCG00246,OCG00247,OCG00332,OCG00360,OCG00402,OCG00458,OCG00606,OCG00614,OCG00713,OCG00734,OCG00769,OCG00773,OCG00805,OCG00838,OCG00889,OCG00935,OCG00974,OCG00977,OCG01090,OCG01100,OCG01119,OCG01132,OCG01296,OCG01395,OCG01431,OCG01608,OCG01632,OCG01677,OCG01682,OCG01708,OCG01712,OCG01829,OCG01846,OCG01878,OCG01933,OCG01944,OCG02009,OCG02010,OCG02030,OCG02062,OCG02113,OCG…
GO:0051674	190	4250	51	624	5.81223e-06	0.000149607	P	localization of cell	OCG00282,OCG00352,OCG00679,OCG00734,OCG00771,OCG01633,OCG01677,OCG01682,OCG01944,OCG02217,OCG02283,OCG02326,OCG02406,OCG02527,OCG02746,OCG02760,OCG02803,OCG02914,OCG02932,OCG02959,OCG03108,OCG03162,OCG03275,OCG03389,OCG03875,OCG04007,OCG04627,OCG04683,OCG04687,OCG05190,OCG05471,OCG05609,OCG05767,OCG05910,OCG05975,OCG06494,OCG06502,OCG06632,OCG06712,OCG06856,OCG07522,OCG07773,OCG07796,OCG08205,OCG…
GO:0048609	564	4250	119	624	5.9917e-06	0.000152699	P	multicellular organismal reproductive process	OCG00060,OCG00094,OCG00102,OCG00139,OCG00282,OCG00303,OCG00352,OCG00360,OCG00679,OCG00713,OCG00734,OCG00769,OCG00771,OCG00864,OCG00889,OCG00935,OCG00974,OCG01019,OCG01174,OCG01228,OCG01289,OCG01447,OCG01458,OCG01508,OCG01621,OCG01632,OCG01633,OCG01677,OCG01682,OCG01741,OCG01846,OCG01933,OCG01944,OCG02031,OCG02046,OCG02113,OCG02166,OCG02173,OCG02217,OCG02245,OCG02283,OCG02326,OCG02343,OCG02406,OCG…
GO:0048729	327	4250	77	624	6.17106e-06	0.000154851	P	tissue morphogenesis	OCG00282,OCG00352,OCG00606,OCG00713,OCG00734,OCG00805,OCG01019,OCG01162,OCG01393,OCG01458,OCG01682,OCG01846,OCG02053,OCG02217,OCG02307,OCG02326,OCG02337,OCG02406,OCG02464,OCG02492,OCG02501,OCG02519,OCG02670,OCG02746,OCG02803,OCG02914,OCG02929,OCG02932,OCG02959,OCG02986,OCG02988,OCG03501,OCG03599,OCG03604,OCG03639,OCG03875,OCG04007,OCG04136,OCG04227,OCG04568,OCG04683,OCG04687,OCG04826,OCG04930,OCG…
GO:0045944	146	4250	42	624	6.19646e-06	0.000154851	P	positive regulation of transcription by RNA polymerase II	OCG00458,OCG00614,OCG00713,OCG01119,OCG01708,OCG02010,OCG02343,OCG02606,OCG03149,OCG03254,OCG03339,OCG03599,OCG03715,OCG03788,OCG03858,OCG03998,OCG04069,OCG04158,OCG04227,OCG04295,OCG04406,OCG04568,OCG05083,OCG05190,OCG05273,OCG05290,OCG05798,OCG05906,OCG06058,OCG06449,OCG06681,OCG06763,OCG07348,OCG07365,OCG07773,OCG08167,OCG08464,OCG09050,OCG09472,OCG09863,OCG10373,OCG16531
GO:0000003	629	4250	130	624	6.26745e-06	0.000155119	P	reproduction	OCG00060,OCG00094,OCG00102,OCG00139,OCG00282,OCG00303,OCG00314,OCG00352,OCG00360,OCG00679,OCG00713,OCG00734,OCG00769,OCG00771,OCG00864,OCG00889,OCG00935,OCG00974,OCG01019,OCG01100,OCG01141,OCG01174,OCG01228,OCG01289,OCG01447,OCG01458,OCG01508,OCG01621,OCG01632,OCG01633,OCG01677,OCG01682,OCG01741,OCG01846,OCG01933,OCG01944,OCG02031,OCG02046,OCG02113,OCG02166,OCG02173,OCG02217,OCG02245,OCG02283,OCG…
GO:0001667	104	4250	33	624	6.46936e-06	0.000155627	P	ameboidal-type cell migration	OCG00282,OCG00352,OCG00679,OCG00734,OCG01633,OCG01944,OCG02217,OCG02283,OCG02326,OCG02527,OCG02746,OCG02760,OCG02803,OCG02959,OCG03162,OCG03275,OCG04007,OCG04627,OCG05190,OCG05471,OCG05910,OCG05975,OCG06502,OCG06632,OCG06712,OCG06856,OCG07796,OCG08205,OCG08512,OCG09814,OCG09863,OCG10359,OCG16531
GO:0019953	559	4250	118	624	6.46754e-06	0.000155627	P	sexual reproduction	OCG00060,OCG00094,OCG00102,OCG00139,OCG00282,OCG00303,OCG00314,OCG00352,OCG00360,OCG00679,OCG00713,OCG00734,OCG00769,OCG00771,OCG00864,OCG00889,OCG00935,OCG00974,OCG01019,OCG01100,OCG01174,OCG01228,OCG01289,OCG01447,OCG01458,OCG01621,OCG01632,OCG01633,OCG01677,OCG01682,OCG01741,OCG01846,OCG01933,OCG01944,OCG02031,OCG02046,OCG02113,OCG02166,OCG02173,OCG02217,OCG02245,OCG02283,OCG02326,OCG02343,OCG…
GO:0044703	559	4250	118	624	6.46754e-06	0.000155627	P	multi-organism reproductive process	OCG00060,OCG00094,OCG00102,OCG00139,OCG00282,OCG00303,OCG00314,OCG00352,OCG00360,OCG00679,OCG00713,OCG00734,OCG00769,OCG00771,OCG00864,OCG00889,OCG00935,OCG00974,OCG01019,OCG01100,OCG01174,OCG01228,OCG01289,OCG01447,OCG01458,OCG01621,OCG01632,OCG01633,OCG01677,OCG01682,OCG01741,OCG01846,OCG01933,OCG01944,OCG02031,OCG02046,OCG02113,OCG02166,OCG02173,OCG02217,OCG02245,OCG02283,OCG02326,OCG02343,OCG…
GO:0098609	53	4250	21	624	7.09141e-06	0.000169012	P	cell-cell adhesion	OCG00341,OCG00713,OCG00820,OCG01333,OCG02276,OCG02746,OCG02914,OCG02959,OCG05327,OCG06565,OCG06632,OCG06712,OCG07796,OCG08205,OCG09814,OCG09846,OCG10289,OCG10359,OCG10910,OCG11752,OCG16531
GO:0009605	480	4250	104	624	7.71104e-06	0.000180773	P	response to external stimulus	OCG00007,OCG00018,OCG00062,OCG00094,OCG00246,OCG00247,OCG00282,OCG00332,OCG00341,OCG00566,OCG00606,OCG00734,OCG00805,OCG00889,OCG00962,OCG01038,OCG01284,OCG01296,OCG01502,OCG01633,OCG01637,OCG01678,OCG01682,OCG01829,OCG01933,OCG01944,OCG02062,OCG02113,OCG02173,OCG02217,OCG02241,OCG02283,OCG02326,OCG02337,OCG02746,OCG02803,OCG02914,OCG02948,OCG02950,OCG03162,OCG03275,OCG03339,OCG03349,OCG03389,OCG…
GO:0035239	259	4250	64	624	7.72535e-06	0.000180773	P	tube morphogenesis	OCG00119,OCG00352,OCG00606,OCG00713,OCG00820,OCG01019,OCG01162,OCG01393,OCG01458,OCG02053,OCG02217,OCG02307,OCG02337,OCG02464,OCG02492,OCG02501,OCG02519,OCG02630,OCG02746,OCG02803,OCG02929,OCG02932,OCG02959,OCG02986,OCG02988,OCG03599,OCG03604,OCG03639,OCG04007,OCG04136,OCG04227,OCG04568,OCG04826,OCG05190,OCG05333,OCG05471,OCG05602,OCG05609,OCG05913,OCG05928,OCG05952,OCG06355,OCG06502,OCG06588,OCG…
GO:0001654	218	4250	56	624	8.6384e-06	0.000196772	P	eye development	OCG00102,OCG00282,OCG00606,OCG00713,OCG00734,OCG00889,OCG00962,OCG01019,OCG01548,OCG01677,OCG01682,OCG01846,OCG02053,OCG02166,OCG02326,OCG02406,OCG02464,OCG02492,OCG02726,OCG02746,OCG02988,OCG03838,OCG03875,OCG03907,OCG04007,OCG04227,OCG04568,OCG04687,OCG04822,OCG05190,OCG05251,OCG05277,OCG05327,OCG05333,OCG05512,OCG05609,OCG05767,OCG05952,OCG06113,OCG06355,OCG06588,OCG06632,OCG06656,OCG06693,OCG…
GO:0048880	218	4250	56	624	8.6384e-06	0.000196772	P	sensory system development	OCG00102,OCG00282,OCG00606,OCG00713,OCG00734,OCG00889,OCG00962,OCG01019,OCG01548,OCG01677,OCG01682,OCG01846,OCG02053,OCG02166,OCG02326,OCG02406,OCG02464,OCG02492,OCG02726,OCG02746,OCG02988,OCG03838,OCG03875,OCG03907,OCG04007,OCG04227,OCG04568,OCG04687,OCG04822,OCG05190,OCG05251,OCG05277,OCG05327,OCG05333,OCG05512,OCG05609,OCG05767,OCG05952,OCG06113,OCG06355,OCG06588,OCG06632,OCG06656,OCG06693,OCG…
GO:0150063	218	4250	56	624	8.6384e-06	0.000196772	P	visual system development	OCG00102,OCG00282,OCG00606,OCG00713,OCG00734,OCG00889,OCG00962,OCG01019,OCG01548,OCG01677,OCG01682,OCG01846,OCG02053,OCG02166,OCG02326,OCG02406,OCG02464,OCG02492,OCG02726,OCG02746,OCG02988,OCG03838,OCG03875,OCG03907,OCG04007,OCG04227,OCG04568,OCG04687,OCG04822,OCG05190,OCG05251,OCG05277,OCG05327,OCG05333,OCG05512,OCG05609,OCG05767,OCG05952,OCG06113,OCG06355,OCG06588,OCG06632,OCG06656,OCG06693,OCG…
GO:0048585	203	4250	53	624	9.18647e-06	0.000207421	P	negative regulation of response to stimulus	OCG00094,OCG00247,OCG00402,OCG00734,OCG00805,OCG00962,OCG01055,OCG01502,OCG01637,OCG01682,OCG01712,OCG01770,OCG01944,OCG02062,OCG02166,OCG02217,OCG02307,OCG02337,OCG02630,OCG02757,OCG02760,OCG02889,OCG02929,OCG03017,OCG03349,OCG03524,OCG03531,OCG03571,OCG03816,OCG03907,OCG03998,OCG04007,OCG04385,OCG04687,OCG04826,OCG05277,OCG05564,OCG06131,OCG06263,OCG06339,OCG06355,OCG06494,OCG06502,OCG06632,OCG…
GO:0001745	163	4250	45	624	9.53035e-06	0.000213314	P	compound eye morphogenesis	OCG00102,OCG00282,OCG00606,OCG00713,OCG00734,OCG00962,OCG01019,OCG01548,OCG01677,OCG01682,OCG02053,OCG02166,OCG02326,OCG02406,OCG02464,OCG02492,OCG02746,OCG02988,OCG03838,OCG03875,OCG04007,OCG04568,OCG04687,OCG04822,OCG05190,OCG05251,OCG05277,OCG05327,OCG05609,OCG05952,OCG06113,OCG06588,OCG06632,OCG06656,OCG06693,OCG06712,OCG06856,OCG06910,OCG07796,OCG08005,OCG08214,OCG09879,OCG10354,OCG10910,OCG…
GO:0035041	6	4250	6	624	9.81379e-06	0.000215903	P	sperm chromatin decondensation	OCG00314,OCG01100,OCG02606,OCG04897,OCG06647,OCG07794
GO:0035039	6	4250	6	624	9.81379e-06	0.000215903	P	male pronucleus assembly	OCG00314,OCG01100,OCG02606,OCG04897,OCG06647,OCG07794
GO:0038023	88	4250	29	624	1.03953e-05	0.000226759	F	signaling receptor activity	OCG00246,OCG02241,OCG02283,OCG02803,OCG03763,OCG04170,OCG05767,OCG05952,OCG05969,OCG06067,OCG06131,OCG06245,OCG06632,OCG06654,OCG06712,OCG06832,OCG06933,OCG06948,OCG07522,OCG07767,OCG07796,OCG08205,OCG08214,OCG09412,OCG09807,OCG09817,OCG09847,OCG10910,OCG16531
GO:0051704	665	4250	135	624	1.07881e-05	0.00023335	P	multi-organism process	OCG00060,OCG00094,OCG00102,OCG00139,OCG00282,OCG00303,OCG00314,OCG00332,OCG00352,OCG00360,OCG00606,OCG00679,OCG00713,OCG00734,OCG00769,OCG00771,OCG00864,OCG00889,OCG00935,OCG00974,OCG01019,OCG01038,OCG01100,OCG01174,OCG01228,OCG01284,OCG01289,OCG01296,OCG01447,OCG01458,OCG01502,OCG01621,OCG01632,OCG01633,OCG01677,OCG01678,OCG01682,OCG01741,OCG01829,OCG01846,OCG01933,OCG01944,OCG02031,OCG02046,OCG…
GO:0051239	393	4250	88	624	1.12335e-05	0.000240196	P	regulation of multicellular organismal process	OCG00094,OCG00102,OCG00282,OCG00606,OCG00769,OCG00820,OCG01174,OCG01228,OCG01333,OCG01356,OCG01407,OCG01633,OCG01682,OCG01689,OCG01944,OCG02062,OCG02166,OCG02173,OCG02217,OCG02283,OCG02337,OCG02406,OCG02455,OCG02492,OCG02685,OCG02760,OCG02803,OCG02914,OCG02940,OCG02986,OCG03108,OCG03168,OCG03443,OCG03524,OCG03593,OCG03834,OCG03875,OCG03967,OCG04007,OCG04136,OCG04189,OCG04227,OCG04269,OCG04385,OCG…
GO:0045935	225	4250	57	624	1.12913e-05	0.000240196	P	positive regulation of nucleobase-containing compound metabolic process	OCG00458,OCG00614,OCG00713,OCG01119,OCG01395,OCG01431,OCG01708,OCG01878,OCG02010,OCG02245,OCG02283,OCG02343,OCG02606,OCG02931,OCG03149,OCG03254,OCG03317,OCG03339,OCG03389,OCG03599,OCG03639,OCG03715,OCG03788,OCG03858,OCG03998,OCG04069,OCG04158,OCG04227,OCG04295,OCG04406,OCG04568,OCG05083,OCG05190,OCG05273,OCG05290,OCG05798,OCG05906,OCG05913,OCG06058,OCG06067,OCG06386,OCG06449,OCG06494,OCG06681,OCG…
GO:0007420	63	4250	23	624	1.31162e-05	0.000272736	P	brain development	OCG00984,OCG02217,OCG02241,OCG02283,OCG02527,OCG02746,OCG02914,OCG02988,OCG03387,OCG03500,OCG03599,OCG03639,OCG04406,OCG04915,OCG05327,OCG05512,OCG05913,OCG06632,OCG06877,OCG09843,OCG09863,OCG09879,OCG10910
GO:0042330	190	4250	50	624	1.31388e-05	0.000272736	P	taxis	OCG00246,OCG00341,OCG00805,OCG00889,OCG00962,OCG01633,OCG01933,OCG02062,OCG02113,OCG02173,OCG02217,OCG02241,OCG02337,OCG02746,OCG02914,OCG03162,OCG03389,OCG03531,OCG03763,OCG03998,OCG04158,OCG04227,OCG04247,OCG04271,OCG04683,OCG04687,OCG05277,OCG05327,OCG05767,OCG06067,OCG06131,OCG06339,OCG06565,OCG06654,OCG06712,OCG06832,OCG06877,OCG06984,OCG07522,OCG07796,OCG08005,OCG08214,OCG08852,OCG09444,OCG…
GO:0007552	247	4250	61	624	1.3063e-05	0.000272736	P	metamorphosis	OCG00094,OCG00247,OCG00352,OCG00606,OCG00713,OCG00962,OCG01019,OCG01447,OCG01682,OCG02053,OCG02217,OCG02283,OCG02307,OCG02337,OCG02464,OCG02492,OCG02501,OCG02519,OCG02746,OCG02803,OCG02929,OCG02932,OCG02959,OCG02986,OCG03599,OCG03604,OCG03639,OCG04007,OCG04136,OCG04227,OCG04466,OCG04568,OCG04826,OCG05251,OCG05333,OCG05602,OCG05609,OCG05913,OCG05928,OCG05952,OCG06177,OCG06238,OCG06355,OCG06502,OCG…
GO:0060322	76	4250	26	624	1.40601e-05	0.000289525	P	head development	OCG00984,OCG02217,OCG02241,OCG02283,OCG02527,OCG02746,OCG02914,OCG02988,OCG03387,OCG03500,OCG03599,OCG03639,OCG04406,OCG04915,OCG05327,OCG05512,OCG05913,OCG06632,OCG06877,OCG07365,OCG09472,OCG09832,OCG09843,OCG09863,OCG09879,OCG10910
GO:0032774	521	4250	110	624	1.42268e-05	0.000290634	P	RNA biosynthetic process	OCG00012,OCG00246,OCG00458,OCG00606,OCG00614,OCG00713,OCG00773,OCG00838,OCG00889,OCG00935,OCG01100,OCG01119,OCG01132,OCG01395,OCG01708,OCG01829,OCG01846,OCG01878,OCG01909,OCG01944,OCG02009,OCG02010,OCG02030,OCG02062,OCG02113,OCG02194,OCG02216,OCG02245,OCG02283,OCG02307,OCG02343,OCG02394,OCG02493,OCG02606,OCG02630,OCG02679,OCG02835,OCG02931,OCG03149,OCG03254,OCG03266,OCG03317,OCG03339,OCG03349,OCG…
GO:0007444	291	4250	69	624	1.53328e-05	0.00031076	P	imaginal disc development	OCG00352,OCG00606,OCG00679,OCG00713,OCG01019,OCG01333,OCG02053,OCG02166,OCG02217,OCG02241,OCG02307,OCG02337,OCG02464,OCG02492,OCG02501,OCG02519,OCG02746,OCG02760,OCG02803,OCG02929,OCG02932,OCG02948,OCG02959,OCG02986,OCG02988,OCG03168,OCG03599,OCG03604,OCG03639,OCG03710,OCG04007,OCG04136,OCG04227,OCG04568,OCG04826,OCG04975,OCG05333,OCG05433,OCG05602,OCG05609,OCG05913,OCG05928,OCG05952,OCG06113,OCG…
GO:2000026	302	4250	71	624	1.5627e-05	0.000314249	P	regulation of multicellular organismal development	OCG00094,OCG00102,OCG00282,OCG00606,OCG00769,OCG00820,OCG01174,OCG01228,OCG01356,OCG01407,OCG01633,OCG01682,OCG01944,OCG02062,OCG02166,OCG02173,OCG02217,OCG02337,OCG02406,OCG02455,OCG02685,OCG02760,OCG02914,OCG02986,OCG03108,OCG03168,OCG03524,OCG03593,OCG03834,OCG03875,OCG03967,OCG04007,OCG04189,OCG04227,OCG04269,OCG04385,OCG04568,OCG04651,OCG04683,OCG04826,OCG04930,OCG04975,OCG05051,OCG05190,OCG…
GO:0051254	212	4250	54	624	1.64257e-05	0.000327749	P	positive regulation of RNA metabolic process	OCG00458,OCG00614,OCG00713,OCG01119,OCG01395,OCG01431,OCG01708,OCG01878,OCG02010,OCG02283,OCG02343,OCG02606,OCG02931,OCG03149,OCG03254,OCG03317,OCG03339,OCG03389,OCG03599,OCG03639,OCG03715,OCG03788,OCG03858,OCG03998,OCG04069,OCG04158,OCG04227,OCG04295,OCG04406,OCG04568,OCG05083,OCG05190,OCG05273,OCG05290,OCG05798,OCG05906,OCG05913,OCG06058,OCG06386,OCG06449,OCG06494,OCG06681,OCG06763,OCG07348,OCG…
GO:0032504	576	4250	119	624	1.76106e-05	0.000348689	P	multicellular organism reproduction	OCG00060,OCG00094,OCG00102,OCG00139,OCG00282,OCG00303,OCG00352,OCG00360,OCG00679,OCG00713,OCG00734,OCG00769,OCG00771,OCG00864,OCG00889,OCG00935,OCG00974,OCG01019,OCG01174,OCG01228,OCG01289,OCG01447,OCG01458,OCG01508,OCG01621,OCG01632,OCG01633,OCG01677,OCG01682,OCG01741,OCG01846,OCG01933,OCG01944,OCG02031,OCG02046,OCG02113,OCG02166,OCG02173,OCG02217,OCG02245,OCG02283,OCG02326,OCG02343,OCG02406,OCG…
GO:0007431	60	4250	22	624	1.86809e-05	0.000361538	P	salivary gland development	OCG00247,OCG00962,OCG01447,OCG01458,OCG01682,OCG02241,OCG02326,OCG02746,OCG02803,OCG02914,OCG04158,OCG04466,OCG05251,OCG05767,OCG06632,OCG06712,OCG06751,OCG07522,OCG07773,OCG09814,OCG10354,OCG10359
GO:0035272	60	4250	22	624	1.86809e-05	0.000361538	P	exocrine system development	OCG00247,OCG00962,OCG01447,OCG01458,OCG01682,OCG02241,OCG02326,OCG02746,OCG02803,OCG02914,OCG04158,OCG04466,OCG05251,OCG05767,OCG06632,OCG06712,OCG06751,OCG07522,OCG07773,OCG09814,OCG10354,OCG10359
GO:0097659	518	4250	109	624	1.84145e-05	0.000361538	P	nucleic acid-templated transcription	OCG00012,OCG00246,OCG00458,OCG00606,OCG00614,OCG00713,OCG00773,OCG00838,OCG00889,OCG00935,OCG01100,OCG01119,OCG01132,OCG01395,OCG01708,OCG01829,OCG01846,OCG01878,OCG01909,OCG01944,OCG02009,OCG02010,OCG02030,OCG02062,OCG02113,OCG02194,OCG02216,OCG02245,OCG02283,OCG02307,OCG02343,OCG02394,OCG02493,OCG02606,OCG02630,OCG02679,OCG02835,OCG02931,OCG03149,OCG03254,OCG03266,OCG03317,OCG03339,OCG03349,OCG…
GO:0005886	472	4250	101	624	1.89066e-05	0.000363176	C	plasma membrane	OCG00062,OCG00282,OCG00352,OCG00713,OCG00734,OCG00864,OCG00943,OCG01036,OCG01053,OCG01162,OCG01198,OCG01282,OCG01333,OCG01393,OCG01502,OCG01508,OCG01954,OCG02046,OCG02173,OCG02241,OCG02326,OCG02337,OCG02415,OCG02492,OCG02527,OCG02726,OCG02746,OCG02763,OCG02796,OCG02803,OCG02914,OCG02959,OCG03005,OCG03240,OCG03264,OCG03427,OCG03604,OCG03816,OCG03834,OCG03838,OCG03875,OCG03940,OCG04136,OCG04169,OCG…
GO:0009880	128	4250	37	624	1.98415e-05	0.000376219	P	embryonic pattern specification	OCG00094,OCG00282,OCG00713,OCG00769,OCG01933,OCG02031,OCG02406,OCG02746,OCG02929,OCG02932,OCG03275,OCG03501,OCG03599,OCG03834,OCG03998,OCG04158,OCG04227,OCG04647,OCG04826,OCG04975,OCG05051,OCG05083,OCG05952,OCG06355,OCG06494,OCG06502,OCG06588,OCG06632,OCG06644,OCG06693,OCG06712,OCG07365,OCG07773,OCG09472,OCG09832,OCG10910,OCG16531
GO:1903508	203	4250	52	624	2.00241e-05	0.000376219	P	positive regulation of nucleic acid-templated transcription	OCG00458,OCG00614,OCG00713,OCG01119,OCG01395,OCG01708,OCG01878,OCG02010,OCG02283,OCG02343,OCG02606,OCG02931,OCG03149,OCG03254,OCG03317,OCG03339,OCG03389,OCG03599,OCG03639,OCG03715,OCG03788,OCG03858,OCG03998,OCG04069,OCG04158,OCG04227,OCG04295,OCG04406,OCG04568,OCG05083,OCG05190,OCG05273,OCG05290,OCG05798,OCG05906,OCG05913,OCG06058,OCG06386,OCG06449,OCG06681,OCG06763,OCG07348,OCG07365,OCG07773,OCG…
GO:1902680	203	4250	52	624	2.00241e-05	0.000376219	P	positive regulation of RNA biosynthetic process	OCG00458,OCG00614,OCG00713,OCG01119,OCG01395,OCG01708,OCG01878,OCG02010,OCG02283,OCG02343,OCG02606,OCG02931,OCG03149,OCG03254,OCG03317,OCG03339,OCG03389,OCG03599,OCG03639,OCG03715,OCG03788,OCG03858,OCG03998,OCG04069,OCG04158,OCG04227,OCG04295,OCG04406,OCG04568,OCG05083,OCG05190,OCG05273,OCG05290,OCG05798,OCG05906,OCG05913,OCG06058,OCG06386,OCG06449,OCG06681,OCG06763,OCG07348,OCG07365,OCG07773,OCG…
GO:0060089	91	4250	29	624	2.153e-05	0.000398693	F	molecular transducer activity	OCG00246,OCG02241,OCG02283,OCG02803,OCG03763,OCG04170,OCG05767,OCG05952,OCG05969,OCG06067,OCG06131,OCG06245,OCG06632,OCG06654,OCG06712,OCG06832,OCG06933,OCG06948,OCG07522,OCG07767,OCG07796,OCG08205,OCG08214,OCG09412,OCG09807,OCG09817,OCG09847,OCG10910,OCG16531
GO:0071944	543	4250	113	624	2.13801e-05	0.000398693	C	cell periphery	OCG00062,OCG00282,OCG00352,OCG00654,OCG00679,OCG00713,OCG00734,OCG00864,OCG00943,OCG01036,OCG01053,OCG01162,OCG01198,OCG01282,OCG01333,OCG01393,OCG01502,OCG01508,OCG01954,OCG02046,OCG02053,OCG02173,OCG02241,OCG02276,OCG02326,OCG02337,OCG02415,OCG02492,OCG02527,OCG02685,OCG02726,OCG02746,OCG02763,OCG02796,OCG02803,OCG02914,OCG02932,OCG02959,OCG03005,OCG03162,OCG03240,OCG03264,OCG03427,OCG03604,OCG…
GO:0048592	168	4250	45	624	2.22417e-05	0.000406029	P	eye morphogenesis	OCG00102,OCG00282,OCG00606,OCG00713,OCG00734,OCG00962,OCG01019,OCG01548,OCG01677,OCG01682,OCG02053,OCG02166,OCG02326,OCG02406,OCG02464,OCG02492,OCG02746,OCG02988,OCG03838,OCG03875,OCG04007,OCG04568,OCG04687,OCG04822,OCG05190,OCG05251,OCG05277,OCG05327,OCG05609,OCG05952,OCG06113,OCG06588,OCG06632,OCG06656,OCG06693,OCG06712,OCG06856,OCG06910,OCG07796,OCG08005,OCG08214,OCG09879,OCG10354,OCG10910,OCG…
GO:0090596	168	4250	45	624	2.22417e-05	0.000406029	P	sensory organ morphogenesis	OCG00102,OCG00282,OCG00606,OCG00713,OCG00734,OCG00962,OCG01019,OCG01548,OCG01677,OCG01682,OCG02053,OCG02166,OCG02326,OCG02406,OCG02464,OCG02492,OCG02746,OCG02988,OCG03838,OCG03875,OCG04007,OCG04568,OCG04687,OCG04822,OCG05190,OCG05251,OCG05277,OCG05327,OCG05609,OCG05952,OCG06113,OCG06588,OCG06632,OCG06656,OCG06693,OCG06712,OCG06856,OCG06910,OCG07796,OCG08005,OCG08214,OCG09879,OCG10354,OCG10910,OCG…
GO:0061061	134	4250	38	624	2.47529e-05	0.00044869	P	muscle structure development	OCG00195,OCG00820,OCG01038,OCG01174,OCG01633,OCG01682,OCG01933,OCG01944,OCG02053,OCG02241,OCG02276,OCG02337,OCG02519,OCG03108,OCG03838,OCG03858,OCG04158,OCG04269,OCG04687,OCG04822,OCG04930,OCG05190,OCG05602,OCG05910,OCG06131,OCG06355,OCG06632,OCG07365,OCG07555,OCG07773,OCG08214,OCG08480,OCG08512,OCG08836,OCG09472,OCG10330,OCG10373,OCG16531
GO:0048707	236	4250	58	624	2.52303e-05	0.000454145	P	instar larval or pupal morphogenesis	OCG00094,OCG00247,OCG00352,OCG00606,OCG00713,OCG00962,OCG01019,OCG01447,OCG01682,OCG02053,OCG02217,OCG02307,OCG02337,OCG02464,OCG02492,OCG02501,OCG02519,OCG02746,OCG02803,OCG02929,OCG02932,OCG02959,OCG02986,OCG03599,OCG03604,OCG03639,OCG04007,OCG04136,OCG04227,OCG04466,OCG04568,OCG04826,OCG05251,OCG05333,OCG05602,OCG05609,OCG05913,OCG05928,OCG05952,OCG06355,OCG06502,OCG06588,OCG06632,OCG06644,OCG…
GO:0050793	401	4250	88	624	2.59491e-05	0.000463841	P	regulation of developmental process	OCG00062,OCG00094,OCG00102,OCG00282,OCG00606,OCG00734,OCG00769,OCG00805,OCG00820,OCG01174,OCG01228,OCG01356,OCG01407,OCG01633,OCG01679,OCG01682,OCG01944,OCG02062,OCG02166,OCG02173,OCG02217,OCG02283,OCG02337,OCG02406,OCG02455,OCG02492,OCG02685,OCG02760,OCG02803,OCG02914,OCG02986,OCG03108,OCG03168,OCG03443,OCG03524,OCG03593,OCG03599,OCG03715,OCG03834,OCG03875,OCG03967,OCG04007,OCG04136,OCG04189,OCG…
GO:0048469	120	4250	35	624	2.69861e-05	0.00047905	P	cell maturation	OCG00094,OCG00102,OCG00282,OCG00360,OCG00769,OCG00889,OCG00974,OCG01289,OCG01933,OCG01944,OCG02031,OCG02173,OCG02217,OCG02283,OCG02406,OCG02455,OCG02711,OCG02746,OCG02932,OCG03500,OCG03501,OCG03599,OCG03834,OCG03907,OCG04647,OCG04651,OCG04975,OCG05051,OCG05251,OCG06131,OCG06162,OCG06632,OCG06644,OCG06693,OCG16531
GO:0006357	329	4250	75	624	2.81981e-05	0.000491451	P	regulation of transcription by RNA polymerase II	OCG00246,OCG00458,OCG00606,OCG00614,OCG00713,OCG00935,OCG01119,OCG01132,OCG01395,OCG01708,OCG01944,OCG02010,OCG02030,OCG02062,OCG02194,OCG02283,OCG02307,OCG02343,OCG02493,OCG02606,OCG02630,OCG02679,OCG03149,OCG03254,OCG03266,OCG03317,OCG03339,OCG03349,OCG03378,OCG03599,OCG03639,OCG03715,OCG03788,OCG03858,OCG03998,OCG04069,OCG04158,OCG04227,OCG04295,OCG04385,OCG04406,OCG04568,OCG05083,OCG05167,OCG…
GO:0045893	195	4250	50	624	2.82575e-05	0.000491451	P	positive regulation of transcription, DNA-templated	OCG00458,OCG00614,OCG00713,OCG01119,OCG01708,OCG01878,OCG02010,OCG02283,OCG02343,OCG02606,OCG02931,OCG03149,OCG03254,OCG03339,OCG03389,OCG03599,OCG03639,OCG03715,OCG03788,OCG03858,OCG03998,OCG04069,OCG04158,OCG04227,OCG04295,OCG04406,OCG04568,OCG05083,OCG05190,OCG05273,OCG05290,OCG05798,OCG05906,OCG05913,OCG06058,OCG06386,OCG06449,OCG06681,OCG06763,OCG07348,OCG07365,OCG07773,OCG08167,OCG08268,OCG…
GO:0001933	49	4250	19	624	2.79534e-05	0.000491451	P	negative regulation of protein phosphorylation	OCG00360,OCG00402,OCG00734,OCG01682,OCG01712,OCG02166,OCG02217,OCG02326,OCG02492,OCG02760,OCG02929,OCG03531,OCG03571,OCG03639,OCG04007,OCG04826,OCG05798,OCG06856,OCG16531
GO:0009886	243	4250	59	624	3.15881e-05	0.00054569	P	post-embryonic animal morphogenesis	OCG00094,OCG00247,OCG00352,OCG00606,OCG00713,OCG00962,OCG01019,OCG01447,OCG01458,OCG01682,OCG02053,OCG02217,OCG02307,OCG02337,OCG02464,OCG02492,OCG02501,OCG02519,OCG02746,OCG02803,OCG02929,OCG02932,OCG02959,OCG02986,OCG03599,OCG03604,OCG03639,OCG04007,OCG04136,OCG04227,OCG04466,OCG04568,OCG04826,OCG05251,OCG05333,OCG05602,OCG05609,OCG05913,OCG05928,OCG05952,OCG06355,OCG06502,OCG06588,OCG06632,OCG…
GO:0071695	121	4250	35	624	3.27924e-05	0.000560743	P	anatomical structure maturation	OCG00094,OCG00102,OCG00282,OCG00360,OCG00769,OCG00889,OCG00974,OCG01289,OCG01933,OCG01944,OCG02031,OCG02173,OCG02217,OCG02283,OCG02406,OCG02455,OCG02711,OCG02746,OCG02932,OCG03500,OCG03501,OCG03599,OCG03834,OCG03907,OCG04647,OCG04651,OCG04975,OCG05051,OCG05251,OCG06131,OCG06162,OCG06632,OCG06644,OCG06693,OCG16531
GO:0040007	254	4250	61	624	3.28952e-05	0.000560743	P	growth	OCG00062,OCG00282,OCG00352,OCG00679,OCG00713,OCG01174,OCG01356,OCG01633,OCG01682,OCG01846,OCG02062,OCG02173,OCG02217,OCG02283,OCG02326,OCG02455,OCG02492,OCG02630,OCG02685,OCG02746,OCG02760,OCG02914,OCG03017,OCG03524,OCG03604,OCG03907,OCG03967,OCG04136,OCG04189,OCG04269,OCG04385,OCG04406,OCG04647,OCG04651,OCG04683,OCG04826,OCG05190,OCG05327,OCG05353,OCG05433,OCG05602,OCG05910,OCG05952,OCG05975,OCG…
GO:0006351	513	4250	107	624	3.3501e-05	0.000567312	P	transcription, DNA-templated	OCG00012,OCG00246,OCG00458,OCG00606,OCG00614,OCG00713,OCG00773,OCG00838,OCG00889,OCG00935,OCG01100,OCG01119,OCG01132,OCG01395,OCG01708,OCG01846,OCG01878,OCG01909,OCG01944,OCG02009,OCG02010,OCG02030,OCG02062,OCG02113,OCG02194,OCG02216,OCG02245,OCG02283,OCG02307,OCG02343,OCG02394,OCG02493,OCG02606,OCG02630,OCG02679,OCG02835,OCG02931,OCG03149,OCG03254,OCG03266,OCG03317,OCG03339,OCG03349,OCG03378,OCG…
GO:0006366	359	4250	80	624	3.56595e-05	0.000599918	P	transcription by RNA polymerase II	OCG00012,OCG00246,OCG00458,OCG00606,OCG00614,OCG00713,OCG00935,OCG01119,OCG01132,OCG01395,OCG01708,OCG01944,OCG02010,OCG02030,OCG02062,OCG02194,OCG02283,OCG02307,OCG02343,OCG02493,OCG02606,OCG02630,OCG02679,OCG03149,OCG03254,OCG03266,OCG03317,OCG03339,OCG03349,OCG03378,OCG03599,OCG03639,OCG03715,OCG03788,OCG03858,OCG03998,OCG04069,OCG04158,OCG04227,OCG04295,OCG04385,OCG04406,OCG04568,OCG05083,OCG…
GO:0010468	693	4250	137	624	3.86753e-05	0.000646429	P	regulation of gene expression	OCG00106,OCG00121,OCG00191,OCG00246,OCG00458,OCG00606,OCG00614,OCG00713,OCG00769,OCG00773,OCG00838,OCG00889,OCG00935,OCG00977,OCG01100,OCG01119,OCG01132,OCG01284,OCG01395,OCG01431,OCG01447,OCG01608,OCG01632,OCG01708,OCG01846,OCG01878,OCG01944,OCG02009,OCG02010,OCG02030,OCG02062,OCG02113,OCG02147,OCG02194,OCG02217,OCG02245,OCG02283,OCG02307,OCG02343,OCG02394,OCG02455,OCG02471,OCG02493,OCG02582,OCG…
GO:0051172	283	4250	66	624	4.18794e-05	0.000695469	P	negative regulation of nitrogen compound metabolic process	OCG00246,OCG00247,OCG00360,OCG00402,OCG00713,OCG00734,OCG00769,OCG00773,OCG00889,OCG00935,OCG01090,OCG01100,OCG01677,OCG01682,OCG01712,OCG01829,OCG01846,OCG02009,OCG02030,OCG02166,OCG02217,OCG02245,OCG02283,OCG02326,OCG02394,OCG02406,OCG02471,OCG02492,OCG02582,OCG02606,OCG02760,OCG02835,OCG02929,OCG03339,OCG03349,OCG03501,OCG03531,OCG03571,OCG03639,OCG04007,OCG04158,OCG04276,OCG04568,OCG04826,OCG…
GO:0046530	108	4250	32	624	4.23871e-05	0.000699387	P	photoreceptor cell differentiation	OCG00102,OCG00282,OCG00606,OCG00713,OCG00734,OCG00962,OCG01682,OCG02053,OCG02166,OCG02276,OCG02406,OCG02464,OCG02988,OCG03275,OCG04007,OCG05190,OCG05327,OCG06113,OCG06502,OCG06632,OCG06656,OCG06693,OCG06712,OCG06856,OCG06910,OCG07796,OCG07812,OCG08005,OCG08214,OCG09879,OCG10910,OCG16531
GO:0006355	475	4250	100	624	4.27909e-05	0.000701553	P	regulation of transcription, DNA-templated	OCG00246,OCG00458,OCG00606,OCG00614,OCG00713,OCG00773,OCG00838,OCG00889,OCG00935,OCG01100,OCG01119,OCG01132,OCG01395,OCG01708,OCG01846,OCG01878,OCG01944,OCG02009,OCG02010,OCG02030,OCG02062,OCG02113,OCG02194,OCG02245,OCG02283,OCG02307,OCG02343,OCG02394,OCG02493,OCG02606,OCG02630,OCG02679,OCG02835,OCG02931,OCG03149,OCG03254,OCG03266,OCG03317,OCG03339,OCG03349,OCG03378,OCG03389,OCG03599,OCG03639,OCG…
GO:1903506	487	4250	102	624	4.42942e-05	0.000717064	P	regulation of nucleic acid-templated transcription	OCG00246,OCG00458,OCG00606,OCG00614,OCG00713,OCG00773,OCG00838,OCG00889,OCG00935,OCG01100,OCG01119,OCG01132,OCG01395,OCG01708,OCG01829,OCG01846,OCG01878,OCG01944,OCG02009,OCG02010,OCG02030,OCG02062,OCG02113,OCG02194,OCG02245,OCG02283,OCG02307,OCG02343,OCG02394,OCG02493,OCG02606,OCG02630,OCG02679,OCG02835,OCG02931,OCG03149,OCG03254,OCG03266,OCG03317,OCG03339,OCG03349,OCG03378,OCG03389,OCG03599,OCG…
GO:2001141	487	4250	102	624	4.42942e-05	0.000717064	P	regulation of RNA biosynthetic process	OCG00246,OCG00458,OCG00606,OCG00614,OCG00713,OCG00773,OCG00838,OCG00889,OCG00935,OCG01100,OCG01119,OCG01132,OCG01395,OCG01708,OCG01829,OCG01846,OCG01878,OCG01944,OCG02009,OCG02010,OCG02030,OCG02062,OCG02113,OCG02194,OCG02245,OCG02283,OCG02307,OCG02343,OCG02394,OCG02493,OCG02606,OCG02630,OCG02679,OCG02835,OCG02931,OCG03149,OCG03254,OCG03266,OCG03317,OCG03339,OCG03349,OCG03378,OCG03389,OCG03599,OCG…
GO:0051252	535	4250	110	624	4.91597e-05	0.000790856	P	regulation of RNA metabolic process	OCG00191,OCG00246,OCG00247,OCG00458,OCG00606,OCG00614,OCG00713,OCG00769,OCG00773,OCG00838,OCG00889,OCG00935,OCG00977,OCG01100,OCG01119,OCG01132,OCG01395,OCG01431,OCG01708,OCG01829,OCG01846,OCG01878,OCG01944,OCG02009,OCG02010,OCG02030,OCG02062,OCG02113,OCG02194,OCG02245,OCG02283,OCG02307,OCG02343,OCG02394,OCG02493,OCG02606,OCG02630,OCG02679,OCG02835,OCG02931,OCG03149,OCG03254,OCG03266,OCG03317,OCG…
GO:0009891	252	4250	60	624	5.03201e-05	0.000794626	P	positive regulation of biosynthetic process	OCG00332,OCG00458,OCG00614,OCG00713,OCG01119,OCG01395,OCG01708,OCG01878,OCG01933,OCG02010,OCG02283,OCG02307,OCG02343,OCG02606,OCG02931,OCG03149,OCG03254,OCG03317,OCG03339,OCG03389,OCG03501,OCG03599,OCG03639,OCG03715,OCG03788,OCG03858,OCG03998,OCG04069,OCG04158,OCG04227,OCG04276,OCG04295,OCG04406,OCG04568,OCG05083,OCG05190,OCG05273,OCG05290,OCG05444,OCG05798,OCG05906,OCG05913,OCG06058,OCG06067,OCG…
GO:0009725	81	4250	26	624	4.99153e-05	0.000794626	P	response to hormone	OCG00330,OCG00606,OCG01447,OCG01682,OCG02166,OCG02283,OCG02606,OCG02803,OCG02931,OCG03275,OCG03531,OCG03571,OCG03599,OCG03639,OCG04136,OCG04647,OCG04826,OCG05185,OCG05290,OCG05969,OCG06131,OCG06263,OCG06640,OCG06654,OCG06933,OCG09412
GO:0031328	252	4250	60	624	5.03201e-05	0.000794626	P	positive regulation of cellular biosynthetic process	OCG00332,OCG00458,OCG00614,OCG00713,OCG01119,OCG01395,OCG01708,OCG01878,OCG01933,OCG02010,OCG02283,OCG02307,OCG02343,OCG02606,OCG02931,OCG03149,OCG03254,OCG03317,OCG03339,OCG03389,OCG03501,OCG03599,OCG03639,OCG03715,OCG03788,OCG03858,OCG03998,OCG04069,OCG04158,OCG04227,OCG04276,OCG04295,OCG04406,OCG04568,OCG05083,OCG05190,OCG05273,OCG05290,OCG05444,OCG05798,OCG05906,OCG05913,OCG06058,OCG06067,OCG…
GO:0031324	307	4250	70	624	5.30125e-05	0.000822013	P	negative regulation of cellular metabolic process	OCG00246,OCG00247,OCG00360,OCG00402,OCG00606,OCG00713,OCG00734,OCG00769,OCG00773,OCG00889,OCG00935,OCG01090,OCG01100,OCG01677,OCG01682,OCG01712,OCG01829,OCG01846,OCG02009,OCG02030,OCG02166,OCG02217,OCG02245,OCG02283,OCG02326,OCG02394,OCG02406,OCG02471,OCG02492,OCG02582,OCG02606,OCG02760,OCG02835,OCG02929,OCG03339,OCG03349,OCG03501,OCG03531,OCG03571,OCG03639,OCG04007,OCG04158,OCG04276,OCG04568,OCG…
GO:0048732	95	4250	29	624	5.29893e-05	0.000822013	P	gland development	OCG00247,OCG00306,OCG00962,OCG01447,OCG01458,OCG01633,OCG01682,OCG02241,OCG02326,OCG02406,OCG02746,OCG02803,OCG02914,OCG04158,OCG04466,OCG05251,OCG05767,OCG06502,OCG06632,OCG06712,OCG06751,OCG07365,OCG07522,OCG07773,OCG09814,OCG10354,OCG10359,OCG11735,OCG16531
GO:0035220	215	4250	53	624	5.2398e-05	0.000822013	P	wing disc development	OCG00352,OCG00606,OCG00679,OCG00713,OCG01019,OCG01333,OCG02053,OCG02166,OCG02307,OCG02337,OCG02464,OCG02492,OCG02501,OCG02519,OCG02746,OCG02760,OCG02929,OCG02932,OCG02948,OCG02959,OCG02988,OCG03604,OCG03639,OCG04007,OCG04136,OCG04227,OCG04568,OCG04826,OCG05333,OCG05913,OCG05928,OCG05952,OCG06113,OCG06355,OCG06502,OCG06588,OCG06632,OCG06640,OCG06644,OCG06647,OCG06656,OCG06693,OCG06712,OCG06856,OCG…
GO:0042326	51	4250	19	624	5.38005e-05	0.000829236	P	negative regulation of phosphorylation	OCG00360,OCG00402,OCG00734,OCG01682,OCG01712,OCG02166,OCG02217,OCG02326,OCG02492,OCG02760,OCG02929,OCG03531,OCG03571,OCG03639,OCG04007,OCG04826,OCG05798,OCG06856,OCG16531
GO:0015662	15	4250	9	624	6.54607e-05	0.000997018	F	ion transmembrane transporter activity, phosphorylative mechanism	OCG00062,OCG00139,OCG01036,OCG01162,OCG01393,OCG01954,OCG02430,OCG02763,OCG05204
GO:0008347	15	4250	9	624	6.54607e-05	0.000997018	P	glial cell migration	OCG01633,OCG02406,OCG03389,OCG03875,OCG05609,OCG05767,OCG07522,OCG09814,OCG16531
GO:0031326	592	4250	119	624	6.66021e-05	0.00100844	P	regulation of cellular biosynthetic process	OCG00246,OCG00332,OCG00458,OCG00606,OCG00614,OCG00713,OCG00773,OCG00838,OCG00889,OCG00935,OCG01100,OCG01119,OCG01132,OCG01395,OCG01608,OCG01632,OCG01708,OCG01829,OCG01846,OCG01878,OCG01933,OCG01944,OCG02009,OCG02010,OCG02030,OCG02062,OCG02113,OCG02194,OCG02245,OCG02283,OCG02307,OCG02343,OCG02394,OCG02455,OCG02471,OCG02493,OCG02582,OCG02606,OCG02630,OCG02679,OCG02835,OCG02931,OCG03149,OCG03254,OCG…
GO:0072359	56	4250	20	624	6.92219e-05	0.00103591	P	circulatory system development	OCG00606,OCG00713,OCG01228,OCG01633,OCG02337,OCG02746,OCG02959,OCG04170,OCG04227,OCG04826,OCG04915,OCG06712,OCG07365,OCG07773,OCG09050,OCG09472,OCG09814,OCG10330,OCG11726,OCG16531
GO:0030036	165	4250	43	624	6.90918e-05	0.00103591	P	actin cytoskeleton organization	OCG00195,OCG00282,OCG00352,OCG00807,OCG00974,OCG01038,OCG01174,OCG01228,OCG01356,OCG01548,OCG01679,OCG01682,OCG02276,OCG02326,OCG02337,OCG02492,OCG02519,OCG02527,OCG02582,OCG02760,OCG02803,OCG02914,OCG02931,OCG03108,OCG03427,OCG03838,OCG03875,OCG03907,OCG04136,OCG04269,OCG04683,OCG04687,OCG04822,OCG04930,OCG05512,OCG05910,OCG06681,OCG06712,OCG07815,OCG08480,OCG08512,OCG10359,OCG16531
GO:0007472	155	4250	41	624	7.08445e-05	0.00105397	P	wing disc morphogenesis	OCG00352,OCG00606,OCG00713,OCG01019,OCG02053,OCG02307,OCG02337,OCG02464,OCG02492,OCG02501,OCG02519,OCG02746,OCG02929,OCG02932,OCG02959,OCG03604,OCG03639,OCG04007,OCG04136,OCG04227,OCG04568,OCG04826,OCG05333,OCG05913,OCG05928,OCG05952,OCG06355,OCG06502,OCG06588,OCG06632,OCG06644,OCG06647,OCG06693,OCG06712,OCG06856,OCG06910,OCG08283,OCG10354,OCG10973,OCG11726,OCG16531
GO:0051960	191	4250	48	624	7.12475e-05	0.00105397	P	regulation of nervous system development	OCG00102,OCG00282,OCG00606,OCG00820,OCG01174,OCG01228,OCG01356,OCG01633,OCG01682,OCG01944,OCG02062,OCG02166,OCG02173,OCG02217,OCG02337,OCG02455,OCG02685,OCG02760,OCG02914,OCG03108,OCG03168,OCG03524,OCG03593,OCG03967,OCG04007,OCG04189,OCG04269,OCG04385,OCG04651,OCG04826,OCG05333,OCG05512,OCG05602,OCG05767,OCG06067,OCG06131,OCG06162,OCG06339,OCG06494,OCG06502,OCG06712,OCG06910,OCG07796,OCG08005,OCG…
GO:0008045	36	4250	15	624	7.42361e-05	0.00109191	P	motor neuron axon guidance	OCG00341,OCG01933,OCG03763,OCG05327,OCG05767,OCG06067,OCG06339,OCG06654,OCG06832,OCG07522,OCG07796,OCG08852,OCG09444,OCG09472,OCG16531
GO:0007219	92	4250	28	624	7.55706e-05	0.00110522	P	Notch signaling pathway	OCG00679,OCG00734,OCG01174,OCG01333,OCG01393,OCG01548,OCG01633,OCG01770,OCG02008,OCG02326,OCG02337,OCG02476,OCG03149,OCG03361,OCG03907,OCG04227,OCG04568,OCG04994,OCG05144,OCG05487,OCG06113,OCG06656,OCG06693,OCG06701,OCG06712,OCG10354,OCG10910,OCG16531
GO:0048737	176	4250	45	624	7.72292e-05	0.00111679	P	imaginal disc-derived appendage development	OCG00352,OCG00606,OCG00713,OCG01019,OCG02053,OCG02241,OCG02307,OCG02337,OCG02464,OCG02492,OCG02501,OCG02746,OCG02929,OCG02959,OCG03599,OCG03604,OCG03639,OCG04007,OCG04136,OCG04227,OCG04568,OCG04826,OCG04975,OCG05333,OCG05913,OCG05928,OCG05952,OCG06113,OCG06355,OCG06502,OCG06588,OCG06632,OCG06644,OCG06647,OCG06693,OCG06712,OCG06856,OCG06910,OCG08283,OCG09879,OCG10330,OCG10354,OCG10973,OCG11726,OCG…
GO:0030029	176	4250	45	624	7.72292e-05	0.00111679	P	actin filament-based process	OCG00195,OCG00282,OCG00352,OCG00727,OCG00807,OCG00962,OCG00974,OCG01038,OCG01174,OCG01228,OCG01356,OCG01548,OCG01679,OCG01682,OCG02276,OCG02326,OCG02337,OCG02492,OCG02519,OCG02527,OCG02582,OCG02760,OCG02803,OCG02914,OCG02931,OCG03108,OCG03427,OCG03838,OCG03875,OCG03907,OCG04136,OCG04269,OCG04683,OCG04687,OCG04822,OCG04930,OCG05512,OCG05910,OCG06681,OCG06712,OCG07815,OCG08480,OCG08512,OCG10359,OCG…
GO:0002165	294	4250	67	624	7.89604e-05	0.00113544	P	instar larval or pupal development	OCG00060,OCG00094,OCG00247,OCG00352,OCG00606,OCG00713,OCG00820,OCG00962,OCG01019,OCG01447,OCG01458,OCG01682,OCG02053,OCG02217,OCG02283,OCG02307,OCG02337,OCG02464,OCG02492,OCG02501,OCG02519,OCG02746,OCG02803,OCG02929,OCG02932,OCG02959,OCG02986,OCG03599,OCG03604,OCG03639,OCG03998,OCG04007,OCG04136,OCG04227,OCG04466,OCG04568,OCG04826,OCG05251,OCG05254,OCG05333,OCG05602,OCG05609,OCG05913,OCG05928,OCG…
GO:0010557	229	4250	55	624	8.16037e-05	0.00116693	P	positive regulation of macromolecule biosynthetic process	OCG00458,OCG00614,OCG00713,OCG01119,OCG01395,OCG01708,OCG01878,OCG02010,OCG02283,OCG02343,OCG02606,OCG02931,OCG03149,OCG03254,OCG03317,OCG03339,OCG03389,OCG03501,OCG03599,OCG03639,OCG03715,OCG03788,OCG03858,OCG03998,OCG04069,OCG04158,OCG04227,OCG04295,OCG04406,OCG04568,OCG05083,OCG05190,OCG05273,OCG05290,OCG05444,OCG05798,OCG05906,OCG05913,OCG06058,OCG06386,OCG06449,OCG06494,OCG06681,OCG06763,OCG…
GO:0007610	278	4250	64	624	8.36586e-05	0.00118971	P	behavior	OCG00062,OCG00139,OCG00360,OCG00606,OCG00713,OCG00889,OCG00943,OCG00974,OCG01333,OCG01362,OCG01415,OCG01508,OCG01689,OCG01944,OCG02113,OCG02217,OCG02241,OCG02326,OCG02476,OCG02492,OCG02914,OCG02940,OCG03005,OCG03251,OCG03834,OCG03838,OCG03875,OCG03951,OCG04007,OCG04158,OCG04169,OCG04385,OCG04406,OCG04568,OCG04682,OCG04686,OCG04826,OCG04967,OCG05277,OCG05452,OCG05913,OCG05952,OCG06131,OCG06177,OCG…
GO:0009889	595	4250	119	624	8.43549e-05	0.00119302	P	regulation of biosynthetic process	OCG00246,OCG00332,OCG00458,OCG00606,OCG00614,OCG00713,OCG00773,OCG00838,OCG00889,OCG00935,OCG01100,OCG01119,OCG01132,OCG01395,OCG01608,OCG01632,OCG01708,OCG01829,OCG01846,OCG01878,OCG01933,OCG01944,OCG02009,OCG02010,OCG02030,OCG02062,OCG02113,OCG02194,OCG02245,OCG02283,OCG02307,OCG02343,OCG02394,OCG02455,OCG02471,OCG02493,OCG02582,OCG02606,OCG02630,OCG02679,OCG02835,OCG02931,OCG03149,OCG03254,OCG…
GO:2000112	554	4250	112	624	8.90369e-05	0.00123748	P	regulation of cellular macromolecule biosynthetic process	OCG00246,OCG00458,OCG00606,OCG00614,OCG00713,OCG00773,OCG00838,OCG00889,OCG00935,OCG01100,OCG01119,OCG01132,OCG01395,OCG01608,OCG01632,OCG01708,OCG01846,OCG01878,OCG01944,OCG02009,OCG02010,OCG02030,OCG02062,OCG02113,OCG02194,OCG02245,OCG02283,OCG02307,OCG02343,OCG02394,OCG02455,OCG02471,OCG02493,OCG02582,OCG02606,OCG02630,OCG02679,OCG02835,OCG02931,OCG03149,OCG03254,OCG03266,OCG03317,OCG03339,OCG…
GO:0048736	177	4250	45	624	8.9422e-05	0.00123748	P	appendage development	OCG00352,OCG00606,OCG00713,OCG01019,OCG02053,OCG02241,OCG02307,OCG02337,OCG02464,OCG02492,OCG02501,OCG02746,OCG02929,OCG02959,OCG03599,OCG03604,OCG03639,OCG04007,OCG04136,OCG04227,OCG04568,OCG04826,OCG04975,OCG05333,OCG05913,OCG05928,OCG05952,OCG06113,OCG06355,OCG06502,OCG06588,OCG06632,OCG06644,OCG06647,OCG06693,OCG06712,OCG06856,OCG06910,OCG08283,OCG09879,OCG10330,OCG10354,OCG10973,OCG11726,OCG…
GO:0032269	107	4250	31	624	8.94177e-05	0.00123748	P	negative regulation of cellular protein metabolic process	OCG00360,OCG00402,OCG00734,OCG00889,OCG01090,OCG01677,OCG01682,OCG01712,OCG02166,OCG02217,OCG02326,OCG02406,OCG02471,OCG02492,OCG02582,OCG02760,OCG02929,OCG03501,OCG03531,OCG03571,OCG03639,OCG04007,OCG04276,OCG04826,OCG05433,OCG05798,OCG06494,OCG06495,OCG06605,OCG06856,OCG16531
GO:0009791	334	4250	74	624	8.81807e-05	0.00123748	P	post-embryonic development	OCG00060,OCG00094,OCG00247,OCG00306,OCG00352,OCG00606,OCG00713,OCG00820,OCG00962,OCG01019,OCG01447,OCG01458,OCG01682,OCG01933,OCG02053,OCG02217,OCG02283,OCG02307,OCG02337,OCG02406,OCG02464,OCG02492,OCG02501,OCG02519,OCG02746,OCG02803,OCG02929,OCG02932,OCG02959,OCG02986,OCG03599,OCG03604,OCG03639,OCG03858,OCG03998,OCG04007,OCG04136,OCG04227,OCG04466,OCG04568,OCG04826,OCG05251,OCG05254,OCG05333,OCG…
GO:1902532	79	4250	25	624	9.04208e-05	0.00124462	P	negative regulation of intracellular signal transduction	OCG00402,OCG00734,OCG00805,OCG01682,OCG01712,OCG02166,OCG02217,OCG02630,OCG02757,OCG02760,OCG02889,OCG02929,OCG03017,OCG03349,OCG03524,OCG03531,OCG03571,OCG04007,OCG04826,OCG05564,OCG06263,OCG06339,OCG06868,OCG14437,OCG16531
GO:0048589	198	4250	49	624	9.10943e-05	0.00124722	P	developmental growth	OCG00062,OCG00282,OCG00352,OCG00713,OCG01174,OCG01356,OCG01633,OCG01682,OCG02062,OCG02173,OCG02217,OCG02283,OCG02455,OCG02492,OCG02685,OCG02746,OCG02760,OCG02914,OCG03524,OCG03604,OCG03967,OCG04136,OCG04189,OCG04269,OCG04385,OCG04651,OCG04683,OCG04826,OCG05190,OCG05327,OCG05353,OCG05433,OCG05602,OCG05952,OCG05975,OCG06067,OCG06131,OCG06245,OCG06494,OCG06502,OCG06693,OCG06712,OCG06910,OCG07796,OCG…
GO:0010628	247	4250	58	624	0.000102452	0.00138795	P	positive regulation of gene expression	OCG00121,OCG00458,OCG00614,OCG00713,OCG01119,OCG01395,OCG01708,OCG01878,OCG02010,OCG02217,OCG02283,OCG02343,OCG02606,OCG02931,OCG03149,OCG03254,OCG03339,OCG03389,OCG03501,OCG03599,OCG03639,OCG03715,OCG03788,OCG03858,OCG03998,OCG04069,OCG04158,OCG04227,OCG04295,OCG04406,OCG04568,OCG05083,OCG05190,OCG05273,OCG05290,OCG05444,OCG05798,OCG05906,OCG05913,OCG06058,OCG06096,OCG06386,OCG06449,OCG06494,OCG…
GO:0042803	75	4250	24	624	0.000102422	0.00138795	F	protein homodimerization activity	OCG00154,OCG00360,OCG01333,OCG01410,OCG01689,OCG01933,OCG02030,OCG02241,OCG02283,OCG02746,OCG03108,OCG03834,OCG04136,OCG04201,OCG05190,OCG05251,OCG05327,OCG06565,OCG06644,OCG06656,OCG06766,OCG07348,OCG08268,OCG11792
GO:0010556	568	4250	114	624	0.00010531	0.0014192	P	regulation of macromolecule biosynthetic process	OCG00246,OCG00458,OCG00606,OCG00614,OCG00713,OCG00773,OCG00838,OCG00889,OCG00935,OCG01100,OCG01119,OCG01132,OCG01395,OCG01608,OCG01632,OCG01708,OCG01829,OCG01846,OCG01878,OCG01944,OCG02009,OCG02010,OCG02030,OCG02062,OCG02113,OCG02194,OCG02245,OCG02283,OCG02307,OCG02343,OCG02394,OCG02455,OCG02471,OCG02493,OCG02582,OCG02606,OCG02630,OCG02679,OCG02835,OCG02931,OCG03149,OCG03254,OCG03266,OCG03317,OCG…
GO:0051248	108	4250	31	624	0.000108352	0.00144507	P	negative regulation of protein metabolic process	OCG00360,OCG00402,OCG00734,OCG00889,OCG01090,OCG01677,OCG01682,OCG01712,OCG02166,OCG02217,OCG02326,OCG02406,OCG02471,OCG02492,OCG02582,OCG02760,OCG02929,OCG03501,OCG03531,OCG03571,OCG03639,OCG04007,OCG04276,OCG04826,OCG05433,OCG05798,OCG06494,OCG06495,OCG06605,OCG06856,OCG16531
GO:0001700	108	4250	31	624	0.000108352	0.00144507	P	embryonic development via the syncytial blastoderm	OCG00062,OCG00282,OCG00352,OCG00713,OCG00734,OCG00805,OCG01174,OCG01548,OCG01677,OCG02115,OCG02217,OCG02630,OCG02746,OCG02914,OCG02929,OCG03168,OCG03951,OCG04136,OCG04683,OCG04687,OCG04826,OCG05251,OCG05910,OCG05975,OCG06131,OCG06494,OCG06632,OCG06693,OCG06877,OCG06910,OCG16531
GO:0042048	41	4250	16	624	0.000110042	0.00144515	P	olfactory behavior	OCG00360,OCG00943,OCG00974,OCG01362,OCG02241,OCG02326,OCG03875,OCG04826,OCG05913,OCG06177,OCG06632,OCG06693,OCG06877,OCG07767,OCG08214,OCG09847
GO:0007435	41	4250	16	624	0.000110042	0.00144515	P	salivary gland morphogenesis	OCG00247,OCG00962,OCG01447,OCG01458,OCG01682,OCG02241,OCG02326,OCG02746,OCG02803,OCG02914,OCG04158,OCG04466,OCG05251,OCG06712,OCG06751,OCG10354
GO:0022612	41	4250	16	624	0.000110042	0.00144515	P	gland morphogenesis	OCG00247,OCG00962,OCG01447,OCG01458,OCG01682,OCG02241,OCG02326,OCG02746,OCG02803,OCG02914,OCG04158,OCG04466,OCG05251,OCG06712,OCG06751,OCG10354
GO:0048563	205	4250	50	624	0.000114784	0.00149219	P	post-embryonic animal organ morphogenesis	OCG00352,OCG00606,OCG00713,OCG01019,OCG02053,OCG02217,OCG02307,OCG02337,OCG02464,OCG02492,OCG02501,OCG02519,OCG02746,OCG02803,OCG02929,OCG02932,OCG02959,OCG02986,OCG03599,OCG03604,OCG03639,OCG04007,OCG04136,OCG04227,OCG04568,OCG04826,OCG05333,OCG05602,OCG05609,OCG05913,OCG05928,OCG05952,OCG06355,OCG06502,OCG06588,OCG06632,OCG06644,OCG06647,OCG06693,OCG06712,OCG06856,OCG06910,OCG08283,OCG09863,OCG…
GO:0007560	205	4250	50	624	0.000114784	0.00149219	P	imaginal disc morphogenesis	OCG00352,OCG00606,OCG00713,OCG01019,OCG02053,OCG02217,OCG02307,OCG02337,OCG02464,OCG02492,OCG02501,OCG02519,OCG02746,OCG02803,OCG02929,OCG02932,OCG02959,OCG02986,OCG03599,OCG03604,OCG03639,OCG04007,OCG04136,OCG04227,OCG04568,OCG04826,OCG05333,OCG05602,OCG05609,OCG05913,OCG05928,OCG05952,OCG06355,OCG06502,OCG06588,OCG06632,OCG06644,OCG06647,OCG06693,OCG06712,OCG06856,OCG06910,OCG08283,OCG09863,OCG…
GO:0007267	259	4250	60	624	0.000116895	0.001512	P	cell-cell signaling	OCG00062,OCG00094,OCG00139,OCG00314,OCG00606,OCG00713,OCG00889,OCG00974,OCG01395,OCG02046,OCG02062,OCG02166,OCG02173,OCG02241,OCG02326,OCG02455,OCG02468,OCG02492,OCG02527,OCG02665,OCG02685,OCG02914,OCG02959,OCG03162,OCG03168,OCG03206,OCG03251,OCG03816,OCG03834,OCG03838,OCG03875,OCG03967,OCG03998,OCG04686,OCG04826,OCG04915,OCG04975,OCG05277,OCG05327,OCG05452,OCG05602,OCG05952,OCG06131,OCG06494,OCG…
GO:1902531	195	4250	48	624	0.000123904	0.00159464	P	regulation of intracellular signal transduction	OCG00314,OCG00402,OCG00734,OCG00805,OCG01682,OCG01712,OCG02166,OCG02217,OCG02630,OCG02757,OCG02760,OCG02803,OCG02889,OCG02929,OCG02931,OCG03017,OCG03037,OCG03108,OCG03275,OCG03349,OCG03524,OCG03531,OCG03571,OCG04007,OCG04136,OCG04201,OCG04572,OCG04651,OCG04822,OCG04826,OCG05178,OCG05400,OCG05564,OCG05606,OCG06096,OCG06131,OCG06162,OCG06197,OCG06263,OCG06339,OCG06458,OCG06502,OCG06681,OCG06693,OCG…
GO:0032535	104	4250	30	624	0.000126529	0.00162032	P	regulation of cellular component size	OCG01174,OCG01356,OCG01410,OCG01548,OCG01633,OCG01679,OCG01682,OCG02326,OCG02492,OCG02527,OCG02760,OCG02914,OCG02931,OCG02986,OCG03349,OCG03604,OCG03875,OCG03907,OCG04269,OCG04406,OCG05512,OCG05606,OCG06067,OCG06131,OCG06361,OCG06712,OCG07796,OCG08214,OCG09846,OCG10910
GO:0009792	114	4250	32	624	0.000134159	0.00170953	P	embryo development ending in birth or egg hatching	OCG00062,OCG00282,OCG00352,OCG00713,OCG00734,OCG00805,OCG01174,OCG01548,OCG01677,OCG02115,OCG02217,OCG02630,OCG02746,OCG02914,OCG02929,OCG03168,OCG03907,OCG03951,OCG04136,OCG04683,OCG04687,OCG04826,OCG05251,OCG05910,OCG05975,OCG06131,OCG06494,OCG06632,OCG06693,OCG06877,OCG06910,OCG16531
GO:0043005	124	4250	34	624	0.000138221	0.00175261	C	neuron projection	OCG00282,OCG00713,OCG01333,OCG02062,OCG02217,OCG02241,OCG02283,OCG02464,OCG03162,OCG03206,OCG03251,OCG03501,OCG03604,OCG03763,OCG03816,OCG03834,OCG04651,OCG04686,OCG04826,OCG04915,OCG04975,OCG05548,OCG05609,OCG05767,OCG06339,OCG06421,OCG06494,OCG06832,OCG07796,OCG08214,OCG08529,OCG09807,OCG09847,OCG10354
GO:0032879	228	4250	54	624	0.000140948	0.00177844	P	regulation of localization	OCG00060,OCG00094,OCG00139,OCG00282,OCG00654,OCG00769,OCG00771,OCG00820,OCG00864,OCG00962,OCG01458,OCG01682,OCG02062,OCG02217,OCG02337,OCG02415,OCG02492,OCG02950,OCG03206,OCG03349,OCG03520,OCG03531,OCG03571,OCG03834,OCG03875,OCG03940,OCG03951,OCG04136,OCG04276,OCG04627,OCG04826,OCG04975,OCG05427,OCG05452,OCG06067,OCG06096,OCG06131,OCG06162,OCG06263,OCG06421,OCG06693,OCG06705,OCG06712,OCG06904,OCG…
GO:0048569	239	4250	56	624	0.000144126	0.00180966	P	post-embryonic animal organ development	OCG00306,OCG00352,OCG00606,OCG00713,OCG01019,OCG01933,OCG02053,OCG02217,OCG02307,OCG02337,OCG02406,OCG02464,OCG02492,OCG02501,OCG02519,OCG02746,OCG02803,OCG02929,OCG02932,OCG02959,OCG02986,OCG03599,OCG03604,OCG03639,OCG03858,OCG04007,OCG04136,OCG04227,OCG04568,OCG04826,OCG05333,OCG05602,OCG05609,OCG05910,OCG05913,OCG05928,OCG05952,OCG06355,OCG06502,OCG06588,OCG06632,OCG06644,OCG06647,OCG06693,OCG…
GO:0007635	46	4250	17	624	0.000149125	0.00186333	P	chemosensory behavior	OCG00360,OCG00943,OCG00974,OCG01362,OCG02241,OCG02326,OCG03875,OCG04826,OCG05452,OCG05913,OCG06177,OCG06632,OCG06693,OCG06877,OCG07767,OCG08214,OCG09847
GO:0030424	86	4250	26	624	0.000153546	0.00190014	C	axon	OCG00282,OCG00713,OCG01333,OCG02062,OCG02217,OCG02241,OCG02464,OCG03162,OCG03206,OCG03251,OCG03604,OCG03763,OCG03816,OCG03834,OCG04651,OCG04826,OCG04975,OCG05548,OCG05609,OCG05767,OCG06494,OCG06832,OCG07796,OCG08214,OCG09847,OCG10354
GO:0007155	86	4250	26	624	0.000153546	0.00190014	P	cell adhesion	OCG00341,OCG00713,OCG00820,OCG01308,OCG01333,OCG01548,OCG01682,OCG02276,OCG02746,OCG02914,OCG02959,OCG05327,OCG06339,OCG06565,OCG06632,OCG06712,OCG06751,OCG07796,OCG08205,OCG09814,OCG09846,OCG10289,OCG10359,OCG10910,OCG11752,OCG16531
GO:0034332	23	4250	11	624	0.00015698	0.00193333	P	adherens junction organization	OCG00282,OCG00606,OCG00713,OCG01682,OCG02326,OCG02746,OCG02914,OCG04687,OCG05548,OCG06693,OCG09863
GO:0007476	150	4250	39	624	0.000158773	0.0019461	P	imaginal disc-derived wing morphogenesis	OCG00352,OCG00606,OCG00713,OCG01019,OCG02053,OCG02307,OCG02337,OCG02464,OCG02492,OCG02501,OCG02746,OCG02929,OCG02959,OCG03604,OCG03639,OCG04007,OCG04136,OCG04227,OCG04568,OCG04826,OCG05333,OCG05913,OCG05928,OCG05952,OCG06355,OCG06502,OCG06588,OCG06632,OCG06644,OCG06647,OCG06693,OCG06712,OCG06856,OCG06910,OCG08283,OCG10354,OCG10973,OCG11726,OCG16531
GO:0007350	120	4250	33	624	0.000162772	0.00198566	P	blastoderm segmentation	OCG00094,OCG00282,OCG00713,OCG00769,OCG02031,OCG02406,OCG02746,OCG02932,OCG03275,OCG03501,OCG03599,OCG03834,OCG03998,OCG04227,OCG04647,OCG04826,OCG04975,OCG05051,OCG05083,OCG05952,OCG06494,OCG06502,OCG06588,OCG06632,OCG06644,OCG06693,OCG06712,OCG07365,OCG07773,OCG09472,OCG09832,OCG10910,OCG16531
GO:0016043	1476	4250	257	624	0.000166797	0.00202517	P	cellular component organization	OCG00042,OCG00062,OCG00083,OCG00094,OCG00102,OCG00165,OCG00191,OCG00195,OCG00265,OCG00282,OCG00311,OCG00314,OCG00341,OCG00352,OCG00360,OCG00410,OCG00426,OCG00455,OCG00469,OCG00606,OCG00679,OCG00713,OCG00723,OCG00734,OCG00769,OCG00771,OCG00773,OCG00807,OCG00820,OCG00838,OCG00852,OCG00864,OCG00889,OCG00935,OCG00955,OCG00962,OCG00974,OCG01036,OCG01038,OCG01100,OCG01119,OCG01141,OCG01174,OCG01228,OCG…
GO:0007507	55	4250	19	624	0.000174762	0.00211192	P	heart development	OCG00606,OCG00713,OCG01228,OCG01633,OCG02337,OCG02746,OCG02959,OCG04170,OCG04227,OCG04826,OCG06712,OCG07365,OCG07773,OCG09050,OCG09472,OCG09814,OCG10330,OCG11726,OCG16531
GO:0060562	241	4250	56	624	0.000182595	0.00219626	P	epithelial tube morphogenesis	OCG00352,OCG00606,OCG00713,OCG01019,OCG01162,OCG01393,OCG01458,OCG02053,OCG02217,OCG02307,OCG02337,OCG02464,OCG02492,OCG02501,OCG02519,OCG02746,OCG02803,OCG02929,OCG02932,OCG02959,OCG02986,OCG02988,OCG03599,OCG03604,OCG03639,OCG04007,OCG04136,OCG04227,OCG04568,OCG04826,OCG05190,OCG05333,OCG05602,OCG05609,OCG05913,OCG05928,OCG05952,OCG06355,OCG06502,OCG06588,OCG06632,OCG06644,OCG06647,OCG06693,OCG…
GO:0021700	146	4250	38	624	0.000188055	0.00225141	P	developmental maturation	OCG00094,OCG00102,OCG00282,OCG00360,OCG00769,OCG00889,OCG00974,OCG01289,OCG01933,OCG01944,OCG02031,OCG02173,OCG02217,OCG02283,OCG02406,OCG02455,OCG02711,OCG02746,OCG02932,OCG03500,OCG03501,OCG03599,OCG03834,OCG03907,OCG04647,OCG04651,OCG04975,OCG05051,OCG05251,OCG06131,OCG06162,OCG06458,OCG06632,OCG06644,OCG06693,OCG08205,OCG08796,OCG16531
GO:0022610	87	4250	26	624	0.000189303	0.00225586	P	biological adhesion	OCG00341,OCG00713,OCG00820,OCG01308,OCG01333,OCG01548,OCG01682,OCG02276,OCG02746,OCG02914,OCG02959,OCG05327,OCG06339,OCG06565,OCG06632,OCG06712,OCG06751,OCG07796,OCG08205,OCG09814,OCG09846,OCG10289,OCG10359,OCG10910,OCG11752,OCG16531
GO:0035282	141	4250	37	624	0.000190657	0.00226153	P	segmentation	OCG00094,OCG00282,OCG00713,OCG00769,OCG02031,OCG02062,OCG02406,OCG02746,OCG02932,OCG03275,OCG03501,OCG03599,OCG03834,OCG03998,OCG04227,OCG04647,OCG04826,OCG04975,OCG05051,OCG05083,OCG05185,OCG05952,OCG06355,OCG06494,OCG06502,OCG06588,OCG06632,OCG06644,OCG06693,OCG06712,OCG07365,OCG07773,OCG09472,OCG09832,OCG10354,OCG10910,OCG16531
GO:0065008	679	4250	131	624	0.000197695	0.00233425	P	regulation of biological quality	OCG00060,OCG00062,OCG00094,OCG00102,OCG00106,OCG00139,OCG00195,OCG00282,OCG00352,OCG00360,OCG00402,OCG00820,OCG00889,OCG00962,OCG01036,OCG01162,OCG01174,OCG01333,OCG01356,OCG01393,OCG01410,OCG01415,OCG01458,OCG01548,OCG01633,OCG01637,OCG01679,OCG01682,OCG01954,OCG02046,OCG02062,OCG02173,OCG02283,OCG02326,OCG02337,OCG02406,OCG02415,OCG02430,OCG02455,OCG02468,OCG02492,OCG02527,OCG02665,OCG02670,OCG…
GO:0001751	92	4250	27	624	0.000199987	0.00235053	P	compound eye photoreceptor cell differentiation	OCG00102,OCG00282,OCG00606,OCG00734,OCG00962,OCG01682,OCG02053,OCG02166,OCG02406,OCG02464,OCG02988,OCG04007,OCG05190,OCG05327,OCG06113,OCG06632,OCG06656,OCG06693,OCG06712,OCG06856,OCG06910,OCG07796,OCG08005,OCG08214,OCG09879,OCG10910,OCG16531
GO:0032870	69	4250	22	624	0.000210237	0.00244865	P	cellular response to hormone stimulus	OCG00330,OCG00606,OCG01682,OCG02166,OCG02283,OCG02606,OCG02803,OCG02931,OCG03275,OCG03531,OCG03571,OCG03599,OCG04136,OCG04647,OCG04826,OCG05290,OCG05969,OCG06131,OCG06263,OCG06640,OCG06933,OCG09412
GO:0120025	199	4250	48	624	0.000209804	0.00244865	C	plasma membrane bounded cell projection	OCG00246,OCG00282,OCG00713,OCG00771,OCG00962,OCG01174,OCG01333,OCG01637,OCG02062,OCG02217,OCG02241,OCG02283,OCG02464,OCG02746,OCG03108,OCG03162,OCG03206,OCG03251,OCG03501,OCG03604,OCG03763,OCG03816,OCG03834,OCG04269,OCG04651,OCG04686,OCG04826,OCG04915,OCG04975,OCG05277,OCG05548,OCG05609,OCG05767,OCG05910,OCG06339,OCG06421,OCG06494,OCG06832,OCG07796,OCG08214,OCG08238,OCG08443,OCG08529,OCG09807,OCG…
GO:0051128	465	4250	95	624	0.000225061	0.00260909	P	regulation of cellular component organization	OCG00062,OCG00094,OCG00282,OCG00352,OCG00734,OCG00769,OCG00820,OCG00864,OCG01100,OCG01119,OCG01174,OCG01356,OCG01548,OCG01633,OCG01679,OCG01682,OCG01741,OCG01933,OCG02009,OCG02062,OCG02173,OCG02245,OCG02326,OCG02337,OCG02343,OCG02394,OCG02455,OCG02492,OCG02527,OCG02665,OCG02685,OCG02760,OCG02835,OCG02914,OCG02931,OCG02950,OCG02976,OCG03108,OCG03149,OCG03168,OCG03349,OCG03524,OCG03593,OCG03639,OCG…
GO:0019219	566	4250	112	624	0.00022604	0.00260909	P	regulation of nucleobase-containing compound metabolic process	OCG00191,OCG00246,OCG00247,OCG00458,OCG00606,OCG00614,OCG00713,OCG00769,OCG00773,OCG00838,OCG00889,OCG00935,OCG00977,OCG01100,OCG01119,OCG01132,OCG01395,OCG01431,OCG01708,OCG01829,OCG01846,OCG01878,OCG01944,OCG02009,OCG02010,OCG02030,OCG02062,OCG02113,OCG02194,OCG02245,OCG02283,OCG02307,OCG02343,OCG02394,OCG02493,OCG02606,OCG02630,OCG02679,OCG02835,OCG02931,OCG03149,OCG03254,OCG03266,OCG03317,OCG…
GO:0042995	200	4250	48	624	0.000238369	0.00272694	C	cell projection	OCG00246,OCG00282,OCG00713,OCG00771,OCG00962,OCG01174,OCG01333,OCG01637,OCG02062,OCG02217,OCG02241,OCG02283,OCG02464,OCG02746,OCG03108,OCG03162,OCG03206,OCG03251,OCG03501,OCG03604,OCG03763,OCG03816,OCG03834,OCG04269,OCG04651,OCG04686,OCG04826,OCG04915,OCG04975,OCG05277,OCG05548,OCG05609,OCG05767,OCG05910,OCG06339,OCG06421,OCG06494,OCG06832,OCG07796,OCG08214,OCG08238,OCG08443,OCG08529,OCG09807,OCG…
GO:0031400	65	4250	21	624	0.000237423	0.00272694	P	negative regulation of protein modification process	OCG00360,OCG00402,OCG00734,OCG00889,OCG01090,OCG01682,OCG01712,OCG02166,OCG02217,OCG02326,OCG02492,OCG02760,OCG02929,OCG03531,OCG03571,OCG03639,OCG04007,OCG04826,OCG05798,OCG06856,OCG16531
GO:0019829	17	4250	9	624	0.000241035	0.00274524	F	ATPase-coupled cation transmembrane transporter activity	OCG00062,OCG00139,OCG01036,OCG01162,OCG01393,OCG01954,OCG02430,OCG02763,OCG05204
GO:0098742	24	4250	11	624	0.000251847	0.00284322	P	cell-cell adhesion via plasma-membrane adhesion molecules	OCG00341,OCG02746,OCG06565,OCG06712,OCG07796,OCG09846,OCG10289,OCG10359,OCG10910,OCG11752,OCG16531
GO:1901889	24	4250	11	624	0.000251847	0.00284322	P	negative regulation of cell junction assembly	OCG00282,OCG01682,OCG02062,OCG02455,OCG02685,OCG02914,OCG03524,OCG04269,OCG04385,OCG04826,OCG05602
GO:0051246	339	4250	73	624	0.000254645	0.00286225	P	regulation of protein metabolic process	OCG00094,OCG00360,OCG00402,OCG00614,OCG00734,OCG00805,OCG00889,OCG00974,OCG01090,OCG01296,OCG01608,OCG01632,OCG01677,OCG01682,OCG01708,OCG01712,OCG02166,OCG02217,OCG02326,OCG02343,OCG02406,OCG02455,OCG02471,OCG02492,OCG02582,OCG02685,OCG02760,OCG02803,OCG02889,OCG02914,OCG02929,OCG02932,OCG02948,OCG02976,OCG03017,OCG03037,OCG03108,OCG03168,OCG03254,OCG03275,OCG03501,OCG03531,OCG03571,OCG03639,OCG…
GO:0001932	138	4250	36	624	0.000263678	0.0029509	P	regulation of protein phosphorylation	OCG00360,OCG00402,OCG00614,OCG00734,OCG00805,OCG00974,OCG01682,OCG01708,OCG01712,OCG02166,OCG02217,OCG02326,OCG02492,OCG02760,OCG02803,OCG02914,OCG02929,OCG03017,OCG03037,OCG03108,OCG03254,OCG03275,OCG03531,OCG03571,OCG03639,OCG04007,OCG04136,OCG04201,OCG04826,OCG05798,OCG06058,OCG06197,OCG06502,OCG06856,OCG08214,OCG16531
GO:0034654	641	4250	124	624	0.000272118	0.00303217	P	nucleobase-containing compound biosynthetic process	OCG00012,OCG00064,OCG00246,OCG00306,OCG00402,OCG00458,OCG00606,OCG00614,OCG00671,OCG00713,OCG00773,OCG00838,OCG00889,OCG00935,OCG01100,OCG01119,OCG01132,OCG01323,OCG01395,OCG01708,OCG01829,OCG01846,OCG01878,OCG01904,OCG01909,OCG01944,OCG01962,OCG02009,OCG02010,OCG02030,OCG02062,OCG02113,OCG02194,OCG02216,OCG02245,OCG02283,OCG02307,OCG02343,OCG02394,OCG02493,OCG02606,OCG02630,OCG02679,OCG02835,OCG…
GO:0042802	89	4250	26	624	0.000283665	0.00314721	F	identical protein binding	OCG00154,OCG00360,OCG01333,OCG01410,OCG01689,OCG01846,OCG01933,OCG02030,OCG02241,OCG02283,OCG02746,OCG03108,OCG03834,OCG04136,OCG04201,OCG05190,OCG05251,OCG05327,OCG06565,OCG06644,OCG06656,OCG06766,OCG07348,OCG08268,OCG10289,OCG11792
GO:0008593	75	4250	23	624	0.000290014	0.00320385	P	regulation of Notch signaling pathway	OCG00679,OCG00734,OCG01174,OCG01333,OCG01393,OCG01548,OCG01770,OCG02008,OCG02326,OCG02337,OCG02476,OCG03907,OCG04227,OCG04994,OCG05144,OCG05487,OCG06656,OCG06693,OCG06701,OCG06712,OCG10354,OCG10910,OCG16531
GO:0030054	207	4250	49	624	0.000292243	0.00321467	C	cell junction	OCG00062,OCG00195,OCG00282,OCG00352,OCG00606,OCG00713,OCG01308,OCG01333,OCG02173,OCG02276,OCG02326,OCG02455,OCG02464,OCG02468,OCG02685,OCG02746,OCG02929,OCG02950,OCG02959,OCG03162,OCG03206,OCG03251,OCG03501,OCG03524,OCG03816,OCG03834,OCG04269,OCG04683,OCG04826,OCG04975,OCG05327,OCG05366,OCG05548,OCG06334,OCG06494,OCG06565,OCG06693,OCG06904,OCG07796,OCG07971,OCG08005,OCG08214,OCG08512,OCG08545,OCG…
GO:0001754	94	4250	27	624	0.000295393	0.0032355	P	eye photoreceptor cell differentiation	OCG00102,OCG00282,OCG00606,OCG00734,OCG00962,OCG01682,OCG02053,OCG02166,OCG02406,OCG02464,OCG02988,OCG04007,OCG05190,OCG05327,OCG06113,OCG06632,OCG06656,OCG06693,OCG06712,OCG06856,OCG06910,OCG07796,OCG08005,OCG08214,OCG09879,OCG10910,OCG16531
GO:0046552	32	4250	13	624	0.000304701	0.0033233	P	photoreceptor cell fate commitment	OCG00606,OCG00734,OCG02166,OCG02988,OCG04007,OCG06113,OCG06632,OCG06693,OCG06712,OCG06856,OCG09879,OCG10910,OCG16531
GO:0045165	171	4250	42	624	0.000345932	0.00375708	P	cell fate commitment	OCG00282,OCG00360,OCG00606,OCG00713,OCG00734,OCG00769,OCG00889,OCG01228,OCG01633,OCG01682,OCG02053,OCG02166,OCG02173,OCG02988,OCG03168,OCG03501,OCG04007,OCG04189,OCG04269,OCG04568,OCG05051,OCG05190,OCG05606,OCG06113,OCG06632,OCG06693,OCG06712,OCG06856,OCG07365,OCG07773,OCG07812,OCG09472,OCG09822,OCG09843,OCG09863,OCG09879,OCG10330,OCG10354,OCG10910,OCG10973,OCG11726,OCG16531
GO:0045936	58	4250	19	624	0.000382785	0.00410537	P	negative regulation of phosphate metabolic process	OCG00360,OCG00402,OCG00734,OCG01682,OCG01712,OCG02166,OCG02217,OCG02326,OCG02492,OCG02760,OCG02929,OCG03531,OCG03571,OCG03639,OCG04007,OCG04826,OCG05798,OCG06856,OCG16531
GO:0009896	67	4250	21	624	0.000379737	0.00410537	P	positive regulation of catabolic process	OCG00094,OCG00154,OCG01296,OCG01431,OCG02217,OCG02343,OCG02406,OCG02492,OCG02685,OCG02889,OCG02932,OCG02948,OCG02976,OCG03710,OCG03931,OCG04007,OCG04826,OCG05051,OCG06494,OCG06681,OCG06766
GO:0010563	58	4250	19	624	0.000382785	0.00410537	P	negative regulation of phosphorus metabolic process	OCG00360,OCG00402,OCG00734,OCG01682,OCG01712,OCG02166,OCG02217,OCG02326,OCG02492,OCG02760,OCG02929,OCG03531,OCG03571,OCG03639,OCG04007,OCG04826,OCG05798,OCG06856,OCG16531
GO:0007010	332	4250	71	624	0.00038615	0.00412428	P	cytoskeleton organization	OCG00042,OCG00094,OCG00195,OCG00282,OCG00352,OCG00360,OCG00410,OCG00723,OCG00769,OCG00771,OCG00807,OCG00935,OCG00962,OCG00974,OCG01038,OCG01174,OCG01228,OCG01289,OCG01333,OCG01356,OCG01395,OCG01548,OCG01679,OCG01682,OCG02166,OCG02173,OCG02276,OCG02326,OCG02337,OCG02492,OCG02519,OCG02527,OCG02582,OCG02760,OCG02803,OCG02889,OCG02914,OCG02931,OCG02986,OCG03063,OCG03108,OCG03168,OCG03427,OCG03524,OCG…
GO:0035114	172	4250	42	624	0.000395257	0.00420409	P	imaginal disc-derived appendage morphogenesis	OCG00352,OCG00606,OCG00713,OCG01019,OCG02053,OCG02307,OCG02337,OCG02464,OCG02492,OCG02501,OCG02746,OCG02929,OCG02959,OCG03599,OCG03604,OCG03639,OCG04007,OCG04136,OCG04227,OCG04568,OCG04826,OCG05333,OCG05913,OCG05928,OCG05952,OCG06355,OCG06502,OCG06588,OCG06632,OCG06644,OCG06647,OCG06693,OCG06712,OCG06856,OCG06910,OCG08283,OCG09879,OCG10330,OCG10354,OCG10973,OCG11726,OCG16531
GO:0042625	18	4250	9	624	0.000419876	0.00442934	F	ATPase-coupled ion transmembrane transporter activity	OCG00062,OCG00139,OCG01036,OCG01162,OCG01393,OCG01954,OCG02430,OCG02763,OCG05204
GO:0045595	210	4250	49	624	0.000419341	0.00442934	P	regulation of cell differentiation	OCG00094,OCG00102,OCG00282,OCG00606,OCG00769,OCG00805,OCG00820,OCG01228,OCG01633,OCG01682,OCG02166,OCG02217,OCG02283,OCG02337,OCG02406,OCG02803,OCG03108,OCG03168,OCG03593,OCG03715,OCG03834,OCG04007,OCG04568,OCG04651,OCG04826,OCG04975,OCG05190,OCG05251,OCG05277,OCG05333,OCG05512,OCG05767,OCG06067,OCG06131,OCG06162,OCG06339,OCG06502,OCG06632,OCG06712,OCG06910,OCG07773,OCG07796,OCG08214,OCG09472,OCG…
GO:0048645	29	4250	12	624	0.000424841	0.00446343	P	animal organ formation	OCG00282,OCG00713,OCG02337,OCG04189,OCG04568,OCG05767,OCG05913,OCG06712,OCG07522,OCG07773,OCG09814,OCG16531
GO:0040008	178	4250	43	624	0.000432838	0.00452896	P	regulation of growth	OCG00282,OCG00679,OCG01174,OCG01356,OCG01633,OCG01682,OCG01846,OCG02062,OCG02173,OCG02283,OCG02326,OCG02455,OCG02492,OCG02630,OCG02685,OCG02746,OCG02760,OCG02914,OCG03017,OCG03524,OCG03907,OCG03967,OCG04136,OCG04189,OCG04269,OCG04385,OCG04406,OCG04826,OCG05602,OCG05910,OCG06067,OCG06131,OCG06197,OCG06494,OCG06502,OCG06693,OCG06712,OCG06882,OCG07796,OCG08005,OCG08214,OCG10910,OCG16531
GO:0003674	3194	4250	502	624	0.000435389	0.00453721	F	molecular_function	OCG00007,OCG00011,OCG00012,OCG00017,OCG00018,OCG00029,OCG00039,OCG00042,OCG00062,OCG00064,OCG00083,OCG00094,OCG00102,OCG00106,OCG00108,OCG00119,OCG00121,OCG00139,OCG00154,OCG00165,OCG00168,OCG00182,OCG00191,OCG00195,OCG00246,OCG00247,OCG00255,OCG00265,OCG00280,OCG00282,OCG00303,OCG00306,OCG00311,OCG00312,OCG00314,OCG00330,OCG00352,OCG00360,OCG00404,OCG00426,OCG00455,OCG00458,OCG00469,OCG00542,OCG…
GO:0009894	126	4250	33	624	0.000437258	0.00453831	P	regulation of catabolic process	OCG00094,OCG00154,OCG00247,OCG00606,OCG01296,OCG01431,OCG01682,OCG02010,OCG02217,OCG02343,OCG02406,OCG02492,OCG02685,OCG02889,OCG02932,OCG02948,OCG02976,OCG03710,OCG03931,OCG04007,OCG04826,OCG05051,OCG05251,OCG05290,OCG05444,OCG05606,OCG06096,OCG06131,OCG06494,OCG06502,OCG06681,OCG06766,OCG16531
GO:0098590	106	4250	29	624	0.000442335	0.00457257	C	plasma membrane region	OCG00062,OCG00282,OCG00352,OCG00713,OCG00864,OCG01053,OCG01333,OCG02173,OCG02415,OCG02726,OCG02796,OCG03427,OCG03838,OCG03940,OCG04136,OCG05327,OCG05548,OCG06245,OCG06334,OCG06565,OCG06693,OCG06832,OCG07128,OCG07796,OCG08796,OCG09846,OCG09847,OCG10354,OCG10359
GO:0035107	173	4250	42	624	0.000450777	0.00464119	P	appendage morphogenesis	OCG00352,OCG00606,OCG00713,OCG01019,OCG02053,OCG02307,OCG02337,OCG02464,OCG02492,OCG02501,OCG02746,OCG02929,OCG02959,OCG03599,OCG03604,OCG03639,OCG04007,OCG04136,OCG04227,OCG04568,OCG04826,OCG05333,OCG05913,OCG05928,OCG05952,OCG06355,OCG06502,OCG06588,OCG06632,OCG06644,OCG06647,OCG06693,OCG06712,OCG06856,OCG06910,OCG08283,OCG09879,OCG10330,OCG10354,OCG10973,OCG11726,OCG16531
GO:0019198	4	4250	4	624	0.000460906	0.00467075	F	transmembrane receptor protein phosphatase activity	OCG03763,OCG06654,OCG06832,OCG07796
GO:0005388	4	4250	4	624	0.000460906	0.00467075	F	calcium transmembrane transporter activity, phosphorylative mechanism	OCG00139,OCG01954,OCG02430,OCG05204
GO:0035042	4	4250	4	624	0.000460906	0.00467075	P	fertilization, exchange of chromosomal proteins	OCG00314,OCG01100,OCG04897,OCG06647
GO:0005001	4	4250	4	624	0.000460906	0.00467075	F	transmembrane receptor protein tyrosine phosphatase activity	OCG03763,OCG06654,OCG06832,OCG07796
GO:0060560	50	4250	17	624	0.000472541	0.00476989	P	developmental growth involved in morphogenesis	OCG00282,OCG00352,OCG00713,OCG01633,OCG02217,OCG02746,OCG03524,OCG03604,OCG04683,OCG05190,OCG05952,OCG06067,OCG06712,OCG06910,OCG07796,OCG10299,OCG10910
GO:1901700	163	4250	40	624	0.000486567	0.00489228	P	response to oxygen-containing compound	OCG00606,OCG00974,OCG01415,OCG01447,OCG01682,OCG02166,OCG02217,OCG02283,OCG02492,OCG02606,OCG02754,OCG02803,OCG02931,OCG03204,OCG03206,OCG03275,OCG03520,OCG03531,OCG03571,OCG03599,OCG03639,OCG03838,OCG04136,OCG04647,OCG04826,OCG05185,OCG05277,OCG05290,OCG05969,OCG06131,OCG06245,OCG06263,OCG06494,OCG06632,OCG06640,OCG06654,OCG08283,OCG09412,OCG11735,OCG11792
GO:0045202	132	4250	34	624	0.00050161	0.00502391	C	synapse	OCG00282,OCG00606,OCG01333,OCG02173,OCG02276,OCG02326,OCG02455,OCG02464,OCG02468,OCG02685,OCG02950,OCG02959,OCG03162,OCG03206,OCG03251,OCG03501,OCG03524,OCG03816,OCG03834,OCG04269,OCG04826,OCG04975,OCG05327,OCG05548,OCG06334,OCG06494,OCG06565,OCG06693,OCG06904,OCG07971,OCG08005,OCG08214,OCG09412,OCG09847
GO:0010629	295	4250	64	624	0.000504456	0.00503283	P	negative regulation of gene expression	OCG00106,OCG00246,OCG00713,OCG00769,OCG00773,OCG00935,OCG01100,OCG01284,OCG01431,OCG01447,OCG01846,OCG02009,OCG02030,OCG02245,OCG02283,OCG02394,OCG02471,OCG02582,OCG02606,OCG02630,OCG02685,OCG02835,OCG02988,OCG03339,OCG03349,OCG03500,OCG03501,OCG03639,OCG03951,OCG04158,OCG04276,OCG04460,OCG04568,OCG04648,OCG05051,OCG05083,OCG05132,OCG05178,OCG05185,OCG05190,OCG05433,OCG05444,OCG05718,OCG05913,OCG…
GO:0022416	46	4250	16	624	0.000517142	0.00513947	P	chaeta development	OCG00282,OCG00889,OCG01174,OCG01548,OCG01554,OCG02527,OCG03162,OCG04227,OCG04269,OCG04276,OCG04826,OCG05251,OCG05327,OCG05333,OCG11726,OCG16531
GO:0051241	102	4250	28	624	0.000520974	0.00515764	P	negative regulation of multicellular organismal process	OCG00282,OCG01228,OCG01682,OCG01944,OCG02062,OCG02166,OCG02406,OCG02455,OCG02685,OCG02914,OCG03168,OCG03524,OCG04007,OCG04269,OCG04385,OCG04568,OCG04686,OCG04826,OCG05277,OCG05602,OCG06131,OCG06632,OCG06693,OCG07773,OCG08467,OCG09472,OCG10354,OCG16531
GO:0003007	22	4250	10	624	0.000526123	0.00518866	P	heart morphogenesis	OCG00606,OCG00713,OCG01633,OCG02337,OCG02746,OCG02959,OCG04170,OCG09472,OCG09814,OCG11726
GO:0045732	42	4250	15	624	0.000558262	0.0054846	P	positive regulation of protein catabolic process	OCG00094,OCG01296,OCG02343,OCG02406,OCG02492,OCG02685,OCG02889,OCG02932,OCG02948,OCG02976,OCG03710,OCG03931,OCG04007,OCG04826,OCG05051
GO:0140253	34	4250	13	624	0.000613292	0.00591241	P	cell-cell fusion	OCG01174,OCG01944,OCG03108,OCG03838,OCG04269,OCG04687,OCG04822,OCG05910,OCG06131,OCG08512,OCG09472,OCG10330,OCG10373
GO:0035120	170	4250	41	624	0.000608293	0.00591241	P	post-embryonic appendage morphogenesis	OCG00352,OCG00606,OCG00713,OCG01019,OCG02053,OCG02307,OCG02337,OCG02464,OCG02492,OCG02501,OCG02746,OCG02929,OCG02959,OCG03599,OCG03604,OCG03639,OCG04007,OCG04136,OCG04227,OCG04568,OCG04826,OCG05333,OCG05913,OCG05928,OCG05952,OCG06355,OCG06502,OCG06588,OCG06632,OCG06644,OCG06647,OCG06693,OCG06712,OCG06856,OCG06910,OCG08283,OCG10330,OCG10354,OCG10973,OCG11726,OCG16531
GO:0000768	34	4250	13	624	0.000613292	0.00591241	P	syncytium formation by plasma membrane fusion	OCG01174,OCG01944,OCG03108,OCG03838,OCG04269,OCG04687,OCG04822,OCG05910,OCG06131,OCG08512,OCG09472,OCG10330,OCG10373
GO:0006949	34	4250	13	624	0.000613292	0.00591241	P	syncytium formation	OCG01174,OCG01944,OCG03108,OCG03838,OCG04269,OCG04687,OCG04822,OCG05910,OCG06131,OCG08512,OCG09472,OCG10330,OCG10373
GO:0007520	34	4250	13	624	0.000613292	0.00591241	P	myoblast fusion	OCG01174,OCG01944,OCG03108,OCG03838,OCG04269,OCG04687,OCG04822,OCG05910,OCG06131,OCG08512,OCG09472,OCG10330,OCG10373
GO:0042325	149	4250	37	624	0.000618222	0.00591798	P	regulation of phosphorylation	OCG00360,OCG00402,OCG00614,OCG00734,OCG00805,OCG00974,OCG01682,OCG01708,OCG01712,OCG02166,OCG02217,OCG02326,OCG02492,OCG02760,OCG02803,OCG02914,OCG02929,OCG03017,OCG03037,OCG03108,OCG03254,OCG03275,OCG03531,OCG03571,OCG03639,OCG04007,OCG04136,OCG04201,OCG04826,OCG05798,OCG06058,OCG06197,OCG06502,OCG06632,OCG06856,OCG08214,OCG16531
GO:0007416	103	4250	28	624	0.000618468	0.00591798	P	synapse assembly	OCG00062,OCG00282,OCG01174,OCG01356,OCG01960,OCG02062,OCG02173,OCG02241,OCG02337,OCG02455,OCG02685,OCG02760,OCG02914,OCG02959,OCG03108,OCG03524,OCG03967,OCG04189,OCG04269,OCG04385,OCG04651,OCG04826,OCG05327,OCG05602,OCG06494,OCG07796,OCG08005,OCG10910
GO:0140096	491	4250	97	624	0.000676894	0.00645306	F	catalytic activity, acting on a protein	OCG00102,OCG00191,OCG00542,OCG00606,OCG00838,OCG00852,OCG00889,OCG00893,OCG01055,OCG01228,OCG01333,OCG01633,OCG01677,OCG01682,OCG01708,OCG01712,OCG01770,OCG01944,OCG02166,OCG02217,OCG02245,OCG02307,OCG02323,OCG02337,OCG02389,OCG02400,OCG02406,OCG02492,OCG02563,OCG02630,OCG02637,OCG02668,OCG02803,OCG02835,OCG02889,OCG02914,OCG02976,OCG02986,OCG03017,OCG03108,OCG03149,OCG03168,OCG03275,OCG03389,OCG…
GO:1905809	23	4250	10	624	0.00081008	0.00758235	P	negative regulation of synapse organization	OCG00282,OCG02062,OCG02455,OCG02685,OCG02914,OCG03524,OCG04269,OCG04385,OCG04826,OCG05602
GO:0045886	23	4250	10	624	0.00081008	0.00758235	P	negative regulation of synaptic growth at neuromuscular junction	OCG00282,OCG02062,OCG02455,OCG02685,OCG02914,OCG03524,OCG04269,OCG04385,OCG04826,OCG05602
GO:1904397	23	4250	10	624	0.00081008	0.00758235	P	negative regulation of neuromuscular junction development	OCG00282,OCG02062,OCG02455,OCG02685,OCG02914,OCG03524,OCG04269,OCG04385,OCG04826,OCG05602
GO:0051964	23	4250	10	624	0.00081008	0.00758235	P	negative regulation of synapse assembly	OCG00282,OCG02062,OCG02455,OCG02685,OCG02914,OCG03524,OCG04269,OCG04385,OCG04826,OCG05602
GO:0007365	23	4250	10	624	0.00081008	0.00758235	P	periodic partitioning	OCG00713,OCG03599,OCG03998,OCG04826,OCG05952,OCG06588,OCG06632,OCG06712,OCG09472,OCG10910
GO:0014902	35	4250	13	624	0.000847095	0.00787157	P	myotube differentiation	OCG01174,OCG01944,OCG03108,OCG03838,OCG04269,OCG04687,OCG04822,OCG05910,OCG06131,OCG08512,OCG09472,OCG10330,OCG10373
GO:0048640	35	4250	13	624	0.000847095	0.00787157	P	negative regulation of developmental growth	OCG00282,OCG01682,OCG02062,OCG02455,OCG02685,OCG02914,OCG03524,OCG04269,OCG04385,OCG04826,OCG05602,OCG06131,OCG06693
GO:0001752	31	4250	12	624	0.000871864	0.00799708	P	compound eye photoreceptor fate commitment	OCG00606,OCG00734,OCG02166,OCG02988,OCG04007,OCG06113,OCG06632,OCG06693,OCG06712,OCG06856,OCG10910,OCG16531
GO:0032268	318	4250	67	624	0.00087303	0.00799708	P	regulation of cellular protein metabolic process	OCG00094,OCG00360,OCG00402,OCG00614,OCG00734,OCG00805,OCG00889,OCG00974,OCG01090,OCG01296,OCG01608,OCG01632,OCG01677,OCG01682,OCG01708,OCG01712,OCG02166,OCG02217,OCG02326,OCG02343,OCG02406,OCG02455,OCG02471,OCG02492,OCG02582,OCG02760,OCG02803,OCG02889,OCG02914,OCG02929,OCG02976,OCG03017,OCG03037,OCG03108,OCG03168,OCG03254,OCG03275,OCG03501,OCG03531,OCG03571,OCG03639,OCG03710,OCG03788,OCG04007,OCG…
GO:0042706	31	4250	12	624	0.000871864	0.00799708	P	eye photoreceptor cell fate commitment	OCG00606,OCG00734,OCG02166,OCG02988,OCG04007,OCG06113,OCG06632,OCG06693,OCG06712,OCG06856,OCG10910,OCG16531
GO:1901654	27	4250	11	624	0.000864207	0.00799708	P	response to ketone	OCG01447,OCG02283,OCG02606,OCG03206,OCG03599,OCG03639,OCG04647,OCG05185,OCG05290,OCG06640,OCG06654
GO:0007164	57	4250	18	624	0.000888746	0.00808141	P	establishment of tissue polarity	OCG00352,OCG00734,OCG01019,OCG01682,OCG02053,OCG02217,OCG02492,OCG02501,OCG02746,OCG03875,OCG04930,OCG05928,OCG06632,OCG06693,OCG06712,OCG10359,OCG10910,OCG16531
GO:0036335	16	4250	8	624	0.000891656	0.00808141	P	intestinal stem cell homeostasis	OCG00106,OCG00139,OCG01410,OCG02803,OCG06131,OCG08205,OCG09863,OCG16531
GO:0001736	57	4250	18	624	0.000888746	0.00808141	P	establishment of planar polarity	OCG00352,OCG00734,OCG01019,OCG01682,OCG02053,OCG02217,OCG02492,OCG02501,OCG02746,OCG03875,OCG04930,OCG05928,OCG06632,OCG06693,OCG06712,OCG10359,OCG10910,OCG16531
GO:0042692	76	4250	22	624	0.000941836	0.00850627	P	muscle cell differentiation	OCG00195,OCG01174,OCG01944,OCG02276,OCG02337,OCG02519,OCG03108,OCG03838,OCG04269,OCG04687,OCG04822,OCG04930,OCG05910,OCG06131,OCG06632,OCG07365,OCG08480,OCG08512,OCG09472,OCG10330,OCG10373,OCG16531
GO:0018130	679	4250	127	624	0.000983039	0.00884735	P	heterocycle biosynthetic process	OCG00012,OCG00064,OCG00246,OCG00306,OCG00402,OCG00458,OCG00606,OCG00614,OCG00671,OCG00713,OCG00773,OCG00838,OCG00889,OCG00935,OCG01100,OCG01119,OCG01132,OCG01323,OCG01395,OCG01708,OCG01829,OCG01846,OCG01878,OCG01904,OCG01909,OCG01944,OCG01962,OCG02009,OCG02010,OCG02030,OCG02062,OCG02113,OCG02194,OCG02216,OCG02245,OCG02283,OCG02307,OCG02343,OCG02394,OCG02476,OCG02493,OCG02606,OCG02630,OCG02679,OCG…
GO:0098772	372	4250	76	624	0.00101608	0.00911286	F	molecular function regulator	OCG00064,OCG00247,OCG00360,OCG00458,OCG00614,OCG00713,OCG00820,OCG00974,OCG01100,OCG01132,OCG01395,OCG01829,OCG01933,OCG02030,OCG02166,OCG02283,OCG02679,OCG02968,OCG03149,OCG03168,OCG03254,OCG03266,OCG03317,OCG03339,OCG03599,OCG03858,OCG03998,OCG04007,OCG04069,OCG04136,OCG04158,OCG04276,OCG04295,OCG04568,OCG04627,OCG04687,OCG04822,OCG04967,OCG05167,OCG05190,OCG05290,OCG05400,OCG05564,OCG05693,OCG…
GO:0051179	1122	4250	197	624	0.00103421	0.00924328	P	localization	OCG00060,OCG00062,OCG00094,OCG00139,OCG00195,OCG00282,OCG00352,OCG00402,OCG00654,OCG00655,OCG00679,OCG00713,OCG00734,OCG00769,OCG00771,OCG00773,OCG00820,OCG00864,OCG00889,OCG00943,OCG00955,OCG00962,OCG01019,OCG01036,OCG01053,OCG01162,OCG01174,OCG01198,OCG01228,OCG01255,OCG01282,OCG01289,OCG01333,OCG01393,OCG01410,OCG01458,OCG01502,OCG01548,OCG01633,OCG01677,OCG01682,OCG01849,OCG01944,OCG01954,OCG…
GO:0042752	40	4250	14	624	0.00106992	0.00952933	P	regulation of circadian rhythm	OCG00246,OCG01415,OCG01689,OCG02492,OCG02606,OCG03931,OCG04171,OCG04686,OCG04826,OCG05452,OCG06131,OCG06910,OCG09807,OCG09847
GO:0044331	7	4250	5	624	0.00109128	0.00968607	P	cell-cell adhesion mediated by cadherin	OCG02746,OCG09846,OCG10359,OCG11752,OCG16531
GO:0008038	58	4250	18	624	0.00111643	0.00987522	P	neuron recognition	OCG00341,OCG01174,OCG01548,OCG01678,OCG02173,OCG02241,OCG02337,OCG02959,OCG03763,OCG04269,OCG05277,OCG05327,OCG05767,OCG06067,OCG06339,OCG06565,OCG09814,OCG10910
GO:0007268	159	4250	38	624	0.00114934	0.00994453	P	chemical synaptic transmission	OCG00062,OCG00139,OCG00314,OCG00606,OCG00974,OCG02046,OCG02062,OCG02173,OCG02326,OCG02455,OCG02468,OCG02527,OCG02665,OCG02685,OCG02914,OCG02959,OCG03162,OCG03251,OCG03816,OCG03834,OCG03838,OCG03967,OCG04686,OCG04915,OCG04975,OCG05277,OCG05327,OCG05452,OCG06494,OCG06904,OCG07546,OCG07767,OCG07971,OCG08005,OCG08214,OCG09412,OCG09444,OCG09847
GO:0099537	159	4250	38	624	0.00114934	0.00994453	P	trans-synaptic signaling	OCG00062,OCG00139,OCG00314,OCG00606,OCG00974,OCG02046,OCG02062,OCG02173,OCG02326,OCG02455,OCG02468,OCG02527,OCG02665,OCG02685,OCG02914,OCG02959,OCG03162,OCG03251,OCG03816,OCG03834,OCG03838,OCG03967,OCG04686,OCG04915,OCG04975,OCG05277,OCG05327,OCG05452,OCG06494,OCG06904,OCG07546,OCG07767,OCG07971,OCG08005,OCG08214,OCG09412,OCG09444,OCG09847
GO:1901888	77	4250	22	624	0.00114111	0.00994453	P	regulation of cell junction assembly	OCG00282,OCG01174,OCG01356,OCG01682,OCG02062,OCG02173,OCG02337,OCG02455,OCG02685,OCG02760,OCG02914,OCG03108,OCG03524,OCG03967,OCG04189,OCG04269,OCG04385,OCG04826,OCG05602,OCG06494,OCG08005,OCG10910
GO:0098916	159	4250	38	624	0.00114934	0.00994453	P	anterograde trans-synaptic signaling	OCG00062,OCG00139,OCG00314,OCG00606,OCG00974,OCG02046,OCG02062,OCG02173,OCG02326,OCG02455,OCG02468,OCG02527,OCG02665,OCG02685,OCG02914,OCG02959,OCG03162,OCG03251,OCG03816,OCG03834,OCG03838,OCG03967,OCG04686,OCG04915,OCG04975,OCG05277,OCG05327,OCG05452,OCG06494,OCG06904,OCG07546,OCG07767,OCG07971,OCG08005,OCG08214,OCG09412,OCG09444,OCG09847
GO:0016333	36	4250	13	624	0.00115131	0.00994453	P	morphogenesis of follicular epithelium	OCG01846,OCG02406,OCG02670,OCG02746,OCG02914,OCG03501,OCG05471,OCG06502,OCG06632,OCG06693,OCG06856,OCG10359,OCG16531
GO:0048663	36	4250	13	624	0.00115131	0.00994453	P	neuron fate commitment	OCG00606,OCG00734,OCG02166,OCG02988,OCG04007,OCG06113,OCG06632,OCG06693,OCG06712,OCG06856,OCG09879,OCG10910,OCG16531
GO:0099536	159	4250	38	624	0.00114934	0.00994453	P	synaptic signaling	OCG00062,OCG00139,OCG00314,OCG00606,OCG00974,OCG02046,OCG02062,OCG02173,OCG02326,OCG02455,OCG02468,OCG02527,OCG02665,OCG02685,OCG02914,OCG02959,OCG03162,OCG03251,OCG03816,OCG03834,OCG03838,OCG03967,OCG04686,OCG04915,OCG04975,OCG05277,OCG05327,OCG05452,OCG06494,OCG06904,OCG07546,OCG07767,OCG07971,OCG08005,OCG08214,OCG09412,OCG09444,OCG09847
GO:0000981	82	4250	23	624	0.00117188	0.0100883	F	DNA-binding transcription factor activity, RNA polymerase II-specific	OCG01132,OCG02283,OCG02679,OCG03266,OCG03599,OCG03998,OCG04069,OCG04158,OCG04568,OCG05190,OCG06703,OCG06939,OCG07348,OCG07365,OCG08167,OCG08464,OCG09050,OCG09472,OCG09839,OCG09863,OCG09879,OCG10330,OCG10373
GO:0034329	138	4250	34	624	0.00118147	0.010137	P	cell junction assembly	OCG00062,OCG00282,OCG00713,OCG01174,OCG01356,OCG01682,OCG01960,OCG02062,OCG02173,OCG02241,OCG02337,OCG02455,OCG02685,OCG02746,OCG02760,OCG02914,OCG02959,OCG03108,OCG03524,OCG03967,OCG04189,OCG04201,OCG04269,OCG04385,OCG04651,OCG04826,OCG05327,OCG05602,OCG06494,OCG06693,OCG07796,OCG08005,OCG08545,OCG10910
GO:0045664	87	4250	24	624	0.00119181	0.0101918	P	regulation of neuron differentiation	OCG00102,OCG00606,OCG00820,OCG01633,OCG01682,OCG02217,OCG03108,OCG03593,OCG04007,OCG04651,OCG05512,OCG05767,OCG06067,OCG06131,OCG06162,OCG06339,OCG06502,OCG06712,OCG06910,OCG07796,OCG09472,OCG10330,OCG10910,OCG16531
GO:0050890	97	4250	26	624	0.00120391	0.0101951	P	cognition	OCG00360,OCG00713,OCG00974,OCG01333,OCG02217,OCG02241,OCG02326,OCG02476,OCG02914,OCG03005,OCG03251,OCG03875,OCG04007,OCG04385,OCG04406,OCG04568,OCG04826,OCG05952,OCG06494,OCG06632,OCG06693,OCG06832,OCG08214,OCG08268,OCG09847,OCG16531
GO:0001738	63	4250	19	624	0.00120632	0.0101951	P	morphogenesis of a polarized epithelium	OCG00352,OCG00734,OCG01019,OCG01682,OCG02053,OCG02217,OCG02326,OCG02492,OCG02501,OCG02746,OCG03875,OCG04930,OCG05928,OCG06632,OCG06693,OCG06712,OCG10359,OCG10910,OCG16531
GO:0007162	10	4250	6	624	0.001212	0.0101951	P	negative regulation of cell adhesion	OCG00713,OCG01682,OCG06339,OCG07796,OCG08205,OCG16531
GO:0007611	97	4250	26	624	0.00120391	0.0101951	P	learning or memory	OCG00360,OCG00713,OCG00974,OCG01333,OCG02217,OCG02241,OCG02326,OCG02476,OCG02914,OCG03005,OCG03251,OCG03875,OCG04007,OCG04385,OCG04406,OCG04568,OCG04826,OCG05952,OCG06494,OCG06632,OCG06693,OCG06832,OCG08214,OCG08268,OCG09847,OCG16531
GO:0007064	10	4250	6	624	0.001212	0.0101951	P	mitotic sister chromatid cohesion	OCG01461,OCG01741,OCG02711,OCG03349,OCG04271,OCG04406
GO:1905952	28	4250	11	624	0.00123786	0.0103786	P	regulation of lipid localization	OCG00060,OCG00139,OCG01458,OCG01682,OCG02062,OCG02492,OCG03520,OCG03571,OCG06096,OCG06131,OCG06263
GO:0046983	118	4250	30	624	0.00133017	0.0111164	F	protein dimerization activity	OCG00154,OCG00360,OCG01333,OCG01410,OCG01689,OCG01933,OCG02030,OCG02241,OCG02283,OCG02501,OCG02746,OCG02760,OCG03108,OCG03500,OCG03599,OCG03834,OCG04136,OCG04201,OCG05167,OCG05190,OCG05251,OCG05327,OCG06565,OCG06644,OCG06656,OCG06766,OCG07348,OCG08268,OCG09095,OCG11792
GO:0003677	215	4250	48	624	0.00135274	0.0112684	F	DNA binding	OCG00330,OCG00426,OCG00773,OCG00935,OCG01132,OCG01878,OCG02030,OCG02113,OCG02283,OCG02343,OCG02835,OCG02948,OCG03149,OCG03266,OCG03349,OCG03599,OCG03639,OCG03998,OCG04069,OCG04158,OCG04271,OCG04568,OCG04580,OCG04897,OCG05132,OCG05185,OCG05190,OCG05333,OCG05444,OCG05602,OCG05693,OCG05906,OCG06355,OCG06618,OCG06644,OCG06703,OCG07348,OCG07365,OCG07773,OCG07794,OCG08219,OCG08268,OCG08464,OCG09472,OCG…
GO:0051093	108	4250	28	624	0.00138491	0.0114992	P	negative regulation of developmental process	OCG00282,OCG01228,OCG01682,OCG01944,OCG02062,OCG02166,OCG02283,OCG02406,OCG02455,OCG02685,OCG02914,OCG03168,OCG03524,OCG04007,OCG04269,OCG04385,OCG04568,OCG04826,OCG05277,OCG05602,OCG06131,OCG06632,OCG06693,OCG07773,OCG09472,OCG09863,OCG10354,OCG16531
GO:0019438	679	4250	126	624	0.00142768	0.0118163	P	aromatic compound biosynthetic process	OCG00012,OCG00064,OCG00246,OCG00306,OCG00402,OCG00458,OCG00606,OCG00614,OCG00671,OCG00713,OCG00773,OCG00838,OCG00889,OCG00935,OCG01100,OCG01119,OCG01132,OCG01323,OCG01395,OCG01708,OCG01829,OCG01846,OCG01878,OCG01904,OCG01909,OCG01944,OCG01962,OCG02009,OCG02010,OCG02030,OCG02062,OCG02113,OCG02194,OCG02216,OCG02245,OCG02283,OCG02307,OCG02343,OCG02394,OCG02493,OCG02606,OCG02630,OCG02679,OCG02754,OCG…
GO:1901362	704	4250	130	624	0.00144356	0.011854	P	organic cyclic compound biosynthetic process	OCG00012,OCG00060,OCG00064,OCG00246,OCG00306,OCG00402,OCG00458,OCG00606,OCG00614,OCG00671,OCG00713,OCG00773,OCG00838,OCG00889,OCG00935,OCG01100,OCG01119,OCG01132,OCG01323,OCG01395,OCG01708,OCG01829,OCG01846,OCG01878,OCG01904,OCG01909,OCG01944,OCG01962,OCG02009,OCG02010,OCG02030,OCG02062,OCG02113,OCG02194,OCG02216,OCG02245,OCG02283,OCG02307,OCG02343,OCG02394,OCG02476,OCG02493,OCG02606,OCG02630,OCG…
GO:0045926	50	4250	16	624	0.00145066	0.011854	P	negative regulation of growth	OCG00282,OCG00679,OCG01682,OCG01846,OCG02062,OCG02455,OCG02685,OCG02914,OCG03524,OCG03907,OCG04269,OCG04385,OCG04826,OCG05602,OCG06131,OCG06693
GO:0016567	129	4250	32	624	0.00144865	0.011854	P	protein ubiquitination	OCG00017,OCG00102,OCG00191,OCG00889,OCG01090,OCG01420,OCG02337,OCG02400,OCG02630,OCG02637,OCG02889,OCG02948,OCG02976,OCG03454,OCG03664,OCG03710,OCG03931,OCG04189,OCG04247,OCG04276,OCG04385,OCG04686,OCG04917,OCG05051,OCG05178,OCG05471,OCG05573,OCG05609,OCG06664,OCG06856,OCG08507,OCG09848
GO:0043565	129	4250	32	624	0.00144865	0.011854	F	sequence-specific DNA binding	OCG00330,OCG01132,OCG02030,OCG02113,OCG02283,OCG02343,OCG02835,OCG03149,OCG03266,OCG03349,OCG03599,OCG03639,OCG04069,OCG04158,OCG04568,OCG04580,OCG05132,OCG05185,OCG05190,OCG05693,OCG05906,OCG06644,OCG06703,OCG07348,OCG07365,OCG07773,OCG07794,OCG08219,OCG08268,OCG09472,OCG09482,OCG09863
GO:0022603	145	4250	35	624	0.00148199	0.0120716	P	regulation of anatomical structure morphogenesis	OCG00062,OCG00102,OCG00282,OCG00606,OCG00734,OCG00820,OCG01633,OCG01679,OCG01682,OCG02337,OCG02492,OCG03108,OCG03593,OCG03875,OCG04007,OCG04269,OCG04568,OCG04683,OCG04930,OCG05190,OCG05251,OCG05277,OCG05512,OCG05767,OCG06067,OCG06339,OCG06632,OCG06712,OCG06910,OCG07773,OCG07796,OCG09472,OCG10330,OCG10910,OCG16531
GO:0009987	3669	4250	562	624	0.00149941	0.012175	P	cellular process	OCG00007,OCG00011,OCG00012,OCG00017,OCG00018,OCG00029,OCG00039,OCG00042,OCG00060,OCG00062,OCG00064,OCG00083,OCG00094,OCG00102,OCG00106,OCG00108,OCG00119,OCG00121,OCG00135,OCG00139,OCG00154,OCG00165,OCG00168,OCG00182,OCG00191,OCG00195,OCG00246,OCG00247,OCG00255,OCG00265,OCG00280,OCG00282,OCG00303,OCG00306,OCG00311,OCG00312,OCG00314,OCG00330,OCG00332,OCG00341,OCG00352,OCG00360,OCG00402,OCG00404,OCG…
GO:0016319	37	4250	13	624	0.00154147	0.0124771	P	mushroom body development	OCG02217,OCG02241,OCG02283,OCG02527,OCG02914,OCG03387,OCG03500,OCG03599,OCG05512,OCG05913,OCG09843,OCG09879,OCG10910
GO:0120035	79	4250	22	624	0.00165013	0.0133148	P	regulation of plasma membrane bounded cell projection organization	OCG00820,OCG01174,OCG01356,OCG01548,OCG01633,OCG01682,OCG02527,OCG02760,OCG03108,OCG03593,OCG04651,OCG05512,OCG05767,OCG06067,OCG06339,OCG06712,OCG07796,OCG09472,OCG09846,OCG10359,OCG10910,OCG16531
GO:0007308	84	4250	23	624	0.00167153	0.0134454	P	oocyte construction	OCG00094,OCG00282,OCG00360,OCG00769,OCG00889,OCG00974,OCG01289,OCG01933,OCG02031,OCG02173,OCG02406,OCG02455,OCG02746,OCG02932,OCG03501,OCG03834,OCG04647,OCG04975,OCG05051,OCG06632,OCG06644,OCG06693,OCG16531
GO:0035556	314	4250	65	624	0.00168336	0.0134983	P	intracellular signal transduction	OCG00282,OCG00314,OCG00402,OCG00606,OCG00679,OCG00734,OCG00805,OCG00889,OCG00974,OCG01410,OCG01682,OCG01712,OCG02166,OCG02217,OCG02323,OCG02430,OCG02476,OCG02630,OCG02757,OCG02760,OCG02803,OCG02889,OCG02914,OCG02929,OCG02931,OCG02950,OCG03017,OCG03037,OCG03108,OCG03275,OCG03349,OCG03524,OCG03531,OCG03571,OCG03788,OCG04007,OCG04136,OCG04201,OCG04572,OCG04651,OCG04822,OCG04826,OCG05178,OCG05400,OCG…
GO:0009798	125	4250	31	624	0.0017177	0.0137309	P	axis specification	OCG00094,OCG00282,OCG00360,OCG00769,OCG00889,OCG00974,OCG01289,OCG01677,OCG01933,OCG02031,OCG02406,OCG02455,OCG02746,OCG02932,OCG03275,OCG03501,OCG03834,OCG04647,OCG04975,OCG05051,OCG05083,OCG06494,OCG06502,OCG06632,OCG06644,OCG06693,OCG06856,OCG07365,OCG09472,OCG09863,OCG16531
GO:0008037	60	4250	18	624	0.00172304	0.013731	P	cell recognition	OCG00341,OCG01174,OCG01548,OCG01678,OCG02173,OCG02241,OCG02337,OCG02959,OCG03763,OCG04269,OCG05277,OCG05327,OCG05767,OCG06067,OCG06339,OCG06565,OCG09814,OCG10910
GO:0036314	25	4250	10	624	0.0017541	0.0138925	P	response to sterol	OCG01447,OCG02283,OCG02606,OCG03599,OCG03639,OCG04647,OCG05185,OCG05290,OCG06640,OCG06654
GO:0035075	25	4250	10	624	0.0017541	0.0138925	P	response to ecdysone	OCG01447,OCG02283,OCG02606,OCG03599,OCG03639,OCG04647,OCG05185,OCG05290,OCG06640,OCG06654
GO:0034220	212	4250	47	624	0.00176775	0.0139149	P	ion transmembrane transport	OCG00062,OCG00139,OCG00402,OCG00655,OCG00962,OCG01036,OCG01162,OCG01198,OCG01393,OCG01849,OCG01954,OCG02415,OCG02430,OCG02763,OCG03026,OCG03132,OCG03196,OCG03240,OCG03264,OCG03604,OCG03940,OCG04169,OCG04184,OCG04767,OCG04900,OCG05014,OCG05204,OCG05452,OCG05566,OCG06245,OCG06458,OCG06492,OCG06588,OCG06755,OCG07203,OCG07971,OCG08005,OCG08529,OCG09095,OCG09807,OCG09828,OCG09847,OCG10287,OCG10964,OCG…
GO:0022607	664	4250	123	624	0.00176402	0.0139149	P	cellular component assembly	OCG00062,OCG00094,OCG00165,OCG00191,OCG00195,OCG00265,OCG00282,OCG00314,OCG00352,OCG00455,OCG00469,OCG00713,OCG00769,OCG00771,OCG00820,OCG00935,OCG00955,OCG00962,OCG01100,OCG01174,OCG01228,OCG01289,OCG01356,OCG01395,OCG01548,OCG01679,OCG01682,OCG01933,OCG01960,OCG02030,OCG02031,OCG02062,OCG02166,OCG02173,OCG02217,OCG02241,OCG02245,OCG02266,OCG02276,OCG02326,OCG02337,OCG02343,OCG02455,OCG02468,OCG…
GO:0051174	168	4250	39	624	0.00178026	0.0139282	P	regulation of phosphorus metabolic process	OCG00360,OCG00402,OCG00614,OCG00734,OCG00805,OCG00974,OCG01682,OCG01708,OCG01712,OCG02166,OCG02217,OCG02326,OCG02492,OCG02760,OCG02803,OCG02914,OCG02929,OCG03017,OCG03037,OCG03108,OCG03168,OCG03254,OCG03275,OCG03531,OCG03571,OCG03639,OCG04007,OCG04136,OCG04201,OCG04826,OCG05798,OCG06058,OCG06067,OCG06197,OCG06502,OCG06632,OCG06856,OCG08214,OCG16531
GO:0019220	168	4250	39	624	0.00178026	0.0139282	P	regulation of phosphate metabolic process	OCG00360,OCG00402,OCG00614,OCG00734,OCG00805,OCG00974,OCG01682,OCG01708,OCG01712,OCG02166,OCG02217,OCG02326,OCG02492,OCG02760,OCG02803,OCG02914,OCG02929,OCG03017,OCG03037,OCG03108,OCG03168,OCG03254,OCG03275,OCG03531,OCG03571,OCG03639,OCG04007,OCG04136,OCG04201,OCG04826,OCG05798,OCG06058,OCG06067,OCG06197,OCG06502,OCG06632,OCG06856,OCG08214,OCG16531
GO:0007274	51	4250	16	624	0.00183307	0.014298	P	neuromuscular synaptic transmission	OCG00139,OCG00314,OCG00974,OCG02173,OCG02455,OCG02527,OCG02685,OCG03251,OCG03816,OCG03834,OCG03967,OCG04975,OCG05277,OCG05327,OCG08005,OCG08214
GO:0060284	158	4250	37	624	0.00196614	0.0152744	P	regulation of cell development	OCG00094,OCG00102,OCG00282,OCG00606,OCG00769,OCG00820,OCG01228,OCG01633,OCG01682,OCG02166,OCG02217,OCG02337,OCG03108,OCG03168,OCG03593,OCG03834,OCG04007,OCG04651,OCG04975,OCG05251,OCG05277,OCG05333,OCG05512,OCG05767,OCG06067,OCG06131,OCG06162,OCG06339,OCG06502,OCG06632,OCG06712,OCG06910,OCG07796,OCG09472,OCG10330,OCG10910,OCG16531
GO:0031344	80	4250	22	624	0.00197012	0.0152744	P	regulation of cell projection organization	OCG00820,OCG01174,OCG01356,OCG01548,OCG01633,OCG01682,OCG02527,OCG02760,OCG03108,OCG03593,OCG04651,OCG05512,OCG05767,OCG06067,OCG06339,OCG06712,OCG07796,OCG09472,OCG09846,OCG10359,OCG10910,OCG16531
GO:1905207	5	4250	4	624	0.00203532	0.0157325	P	regulation of cardiocyte differentiation	OCG02337,OCG07773,OCG09472,OCG16531
GO:0022853	61	4250	18	624	0.0021182	0.0163241	F	active ion transmembrane transporter activity	OCG00062,OCG00139,OCG01036,OCG01162,OCG01393,OCG01954,OCG02430,OCG02763,OCG03196,OCG03240,OCG03264,OCG04169,OCG04184,OCG05204,OCG06245,OCG06492,OCG07203,OCG11734
GO:2000027	52	4250	16	624	0.00229638	0.0176443	P	regulation of animal organ morphogenesis	OCG00102,OCG00606,OCG01682,OCG02337,OCG03875,OCG04007,OCG04568,OCG04930,OCG05190,OCG05251,OCG05277,OCG06632,OCG06910,OCG07773,OCG10910,OCG16531
GO:0007367	18	4250	8	624	0.00231007	0.0176443	P	segment polarity determination	OCG00713,OCG03998,OCG04826,OCG05952,OCG06588,OCG06632,OCG06712,OCG10910
GO:0048872	18	4250	8	624	0.00231007	0.0176443	P	homeostasis of number of cells	OCG00106,OCG00139,OCG01410,OCG02803,OCG06131,OCG08205,OCG09863,OCG16531
GO:0051963	76	4250	21	624	0.00232119	0.0176624	P	regulation of synapse assembly	OCG00282,OCG01174,OCG01356,OCG02062,OCG02173,OCG02337,OCG02455,OCG02685,OCG02760,OCG02914,OCG03108,OCG03524,OCG03967,OCG04189,OCG04269,OCG04385,OCG04826,OCG05602,OCG06494,OCG08005,OCG10910
GO:0090066	154	4250	36	624	0.00232617	0.0176624	P	regulation of anatomical structure size	OCG00062,OCG00352,OCG01174,OCG01356,OCG01410,OCG01458,OCG01548,OCG01633,OCG01679,OCG01682,OCG02326,OCG02492,OCG02527,OCG02760,OCG02914,OCG02931,OCG02959,OCG02986,OCG03349,OCG03604,OCG03875,OCG03907,OCG04269,OCG04406,OCG05190,OCG05512,OCG05606,OCG06067,OCG06131,OCG06361,OCG06712,OCG07796,OCG08214,OCG09846,OCG10910,OCG10973
GO:0007309	81	4250	22	624	0.00234136	0.0176735	P	oocyte axis specification	OCG00094,OCG00282,OCG00360,OCG00769,OCG00889,OCG00974,OCG01289,OCG01933,OCG02031,OCG02406,OCG02455,OCG02746,OCG02932,OCG03501,OCG03834,OCG04647,OCG04975,OCG05051,OCG06632,OCG06644,OCG06693,OCG16531
GO:0006897	122	4250	30	624	0.00233512	0.0176735	P	endocytosis	OCG00282,OCG00679,OCG00864,OCG01019,OCG01053,OCG01502,OCG01677,OCG02217,OCG02326,OCG02337,OCG02464,OCG02492,OCG02527,OCG02772,OCG02950,OCG02959,OCG03206,OCG03834,OCG03838,OCG03875,OCG04056,OCG04136,OCG04269,OCG05277,OCG06162,OCG06361,OCG06693,OCG06856,OCG08796,OCG09846
GO:0032970	57	4250	17	624	0.00246152	0.0184722	P	regulation of actin filament-based process	OCG00352,OCG01174,OCG01356,OCG01548,OCG01679,OCG02326,OCG02337,OCG02492,OCG02527,OCG02760,OCG02914,OCG02931,OCG03875,OCG04136,OCG04269,OCG05512,OCG06712
GO:0032956	57	4250	17	624	0.00246152	0.0184722	P	regulation of actin cytoskeleton organization	OCG00352,OCG01174,OCG01356,OCG01548,OCG01679,OCG02326,OCG02337,OCG02492,OCG02527,OCG02760,OCG02914,OCG02931,OCG03875,OCG04136,OCG04269,OCG05512,OCG06712
GO:0016323	22	4250	9	624	0.00247827	0.01849	C	basolateral plasma membrane	OCG00062,OCG02173,OCG02415,OCG03940,OCG06245,OCG06565,OCG06693,OCG07796,OCG10359
GO:0065009	307	4250	63	624	0.00247591	0.01849	P	regulation of molecular function	OCG00064,OCG00139,OCG00247,OCG00360,OCG00614,OCG00820,OCG00889,OCG00962,OCG00974,OCG01090,OCG01637,OCG01682,OCG01708,OCG01741,OCG01933,OCG02166,OCG02217,OCG02493,OCG02914,OCG02968,OCG03108,OCG03168,OCG03254,OCG03275,OCG03349,OCG03531,OCG03788,OCG04007,OCG04136,OCG04201,OCG04276,OCG04406,OCG04627,OCG04687,OCG04822,OCG04826,OCG04967,OCG05190,OCG05251,OCG05277,OCG05400,OCG05564,OCG05910,OCG06058,OCG…
GO:0048598	128	4250	31	624	0.00256878	0.0189072	P	embryonic morphogenesis	OCG00282,OCG00352,OCG00713,OCG00734,OCG00805,OCG02217,OCG02630,OCG02746,OCG02803,OCG02914,OCG02929,OCG02986,OCG03531,OCG04136,OCG04683,OCG04687,OCG05251,OCG05910,OCG05975,OCG06131,OCG06494,OCG06502,OCG06632,OCG06693,OCG06910,OCG09472,OCG09814,OCG09863,OCG10330,OCG11726,OCG16531
GO:0030139	8	4250	5	624	0.00255916	0.0189072	C	endocytic vesicle	OCG00713,OCG00864,OCG01053,OCG02726,OCG16531
GO:0070371	8	4250	5	624	0.00255916	0.0189072	P	ERK1 and ERK2 cascade	OCG00402,OCG00606,OCG03275,OCG03531,OCG08214
GO:0048584	227	4250	49	624	0.00257091	0.0189072	P	positive regulation of response to stimulus	OCG00332,OCG00606,OCG00805,OCG00889,OCG01174,OCG01395,OCG01548,OCG01829,OCG01909,OCG01933,OCG02008,OCG02166,OCG02326,OCG02476,OCG02492,OCG02803,OCG02931,OCG03037,OCG03168,OCG03206,OCG03275,OCG03571,OCG03858,OCG03875,OCG04136,OCG04201,OCG04276,OCG04572,OCG04651,OCG04822,OCG04994,OCG05144,OCG05178,OCG05251,OCG05602,OCG05606,OCG06131,OCG06197,OCG06263,OCG06339,OCG06502,OCG06632,OCG06712,OCG08214,OCG…
GO:0016339	8	4250	5	624	0.00255916	0.0189072	P	calcium-dependent cell-cell adhesion via plasma membrane cell adhesion molecules	OCG02746,OCG09846,OCG10359,OCG10910,OCG11752
GO:0042176	48	4250	15	624	0.00263583	0.0193294	P	regulation of protein catabolic process	OCG00094,OCG01296,OCG02343,OCG02406,OCG02492,OCG02685,OCG02889,OCG02932,OCG02948,OCG02976,OCG03710,OCG03931,OCG04007,OCG04826,OCG05051
GO:0051146	67	4250	19	624	0.0026761	0.019569	P	striated muscle cell differentiation	OCG00195,OCG01174,OCG01944,OCG02276,OCG02337,OCG02519,OCG03108,OCG03838,OCG04269,OCG04687,OCG04822,OCG04930,OCG05910,OCG06131,OCG08480,OCG08512,OCG09472,OCG10330,OCG10373
GO:0001709	72	4250	20	624	0.00273368	0.0199334	P	cell fate determination	OCG00282,OCG00360,OCG00713,OCG00769,OCG01633,OCG01682,OCG02173,OCG03501,OCG04189,OCG04568,OCG05051,OCG05190,OCG05606,OCG06632,OCG06712,OCG09472,OCG09843,OCG09863,OCG11726,OCG16531
GO:0016322	35	4250	12	624	0.00294229	0.0212142	P	neuron remodeling	OCG00102,OCG01944,OCG02217,OCG02283,OCG02711,OCG03500,OCG03599,OCG03907,OCG04651,OCG05251,OCG06131,OCG06162
GO:0042551	35	4250	12	624	0.00294229	0.0212142	P	neuron maturation	OCG00102,OCG01944,OCG02217,OCG02283,OCG02711,OCG03500,OCG03599,OCG03907,OCG04651,OCG05251,OCG06131,OCG06162
GO:0008064	35	4250	12	624	0.00294229	0.0212142	P	regulation of actin polymerization or depolymerization	OCG01174,OCG01356,OCG01548,OCG01679,OCG02326,OCG02492,OCG02527,OCG02760,OCG02914,OCG03875,OCG04269,OCG05512
GO:0030832	35	4250	12	624	0.00294229	0.0212142	P	regulation of actin filament length	OCG01174,OCG01356,OCG01548,OCG01679,OCG02326,OCG02492,OCG02527,OCG02760,OCG02914,OCG03875,OCG04269,OCG05512
GO:0032036	3	4250	3	624	0.00315212	0.021694	F	myosin heavy chain binding	OCG00352,OCG00727,OCG00962
GO:0035335	15	4250	7	624	0.00312401	0.021694	P	peptidyl-tyrosine dephosphorylation	OCG01682,OCG02986,OCG03531,OCG03763,OCG06654,OCG06832,OCG07796
GO:0050804	63	4250	18	624	0.00313897	0.021694	P	modulation of chemical synaptic transmission	OCG00606,OCG02173,OCG02326,OCG02455,OCG02665,OCG02914,OCG02959,OCG03816,OCG03834,OCG04686,OCG05277,OCG05452,OCG06494,OCG07767,OCG08005,OCG08214,OCG09444,OCG09847
GO:0060537	15	4250	7	624	0.00312401	0.021694	P	muscle tissue development	OCG01633,OCG02337,OCG04930,OCG07773,OCG10330,OCG10373,OCG16531
GO:0004725	15	4250	7	624	0.00312401	0.021694	F	protein tyrosine phosphatase activity	OCG01682,OCG02986,OCG03531,OCG03763,OCG06654,OCG06832,OCG07796
GO:0070647	184	4250	41	624	0.00310016	0.021694	P	protein modification by small protein conjugation or removal	OCG00017,OCG00102,OCG00191,OCG00889,OCG01090,OCG01420,OCG01677,OCG01770,OCG02337,OCG02389,OCG02400,OCG02406,OCG02630,OCG02637,OCG02670,OCG02889,OCG02948,OCG02976,OCG03389,OCG03454,OCG03664,OCG03710,OCG03931,OCG04189,OCG04247,OCG04276,OCG04385,OCG04686,OCG04917,OCG04994,OCG05051,OCG05178,OCG05471,OCG05573,OCG05609,OCG05880,OCG06664,OCG06856,OCG06882,OCG08507,OCG09848
GO:0016198	15	4250	7	624	0.00312401	0.021694	P	axon choice point recognition	OCG02173,OCG02241,OCG02337,OCG05277,OCG05767,OCG06067,OCG09814
GO:0034334	3	4250	3	624	0.00315212	0.021694	P	adherens junction maintenance	OCG00282,OCG00606,OCG02326
GO:0032411	3	4250	3	624	0.00315212	0.021694	P	positive regulation of transporter activity	OCG00139,OCG00962,OCG08005
GO:0032414	3	4250	3	624	0.00315212	0.021694	P	positive regulation of ion transmembrane transporter activity	OCG00139,OCG00962,OCG08005
GO:0016199	15	4250	7	624	0.00312401	0.021694	P	axon midline choice point recognition	OCG02173,OCG02241,OCG02337,OCG05277,OCG05767,OCG06067,OCG09814
GO:0003730	15	4250	7	624	0.00312401	0.021694	F	mRNA 3'-UTR binding	OCG02031,OCG02471,OCG03501,OCG04651,OCG05433,OCG06494,OCG17254
GO:0006468	246	4250	52	624	0.00307545	0.021694	P	protein phosphorylation	OCG00360,OCG00402,OCG00606,OCG00614,OCG00734,OCG00805,OCG00889,OCG00962,OCG00974,OCG01228,OCG01682,OCG01708,OCG01712,OCG02166,OCG02217,OCG02323,OCG02326,OCG02492,OCG02760,OCG02803,OCG02914,OCG02929,OCG03017,OCG03037,OCG03108,OCG03149,OCG03254,OCG03275,OCG03531,OCG03571,OCG03639,OCG03788,OCG03875,OCG04007,OCG04136,OCG04201,OCG04683,OCG04826,OCG05798,OCG05882,OCG05906,OCG06058,OCG06131,OCG06197,OCG…
GO:0099177	63	4250	18	624	0.00313897	0.021694	P	regulation of trans-synaptic signaling	OCG00606,OCG02173,OCG02326,OCG02455,OCG02665,OCG02914,OCG02959,OCG03816,OCG03834,OCG04686,OCG05277,OCG05452,OCG06494,OCG07767,OCG08005,OCG08214,OCG09444,OCG09847
GO:0017046	3	4250	3	624	0.00315212	0.021694	F	peptide hormone binding	OCG05969,OCG06131,OCG06263
GO:0007156	15	4250	7	624	0.00312401	0.021694	P	homophilic cell adhesion via plasma membrane adhesion molecules	OCG02746,OCG06565,OCG06712,OCG07796,OCG10289,OCG10359,OCG10910
GO:0007338	15	4250	7	624	0.00312401	0.021694	P	single fertilization	OCG00314,OCG01100,OCG01228,OCG02606,OCG04897,OCG06647,OCG07794
GO:0042386	31	4250	11	624	0.00321398	0.0220608	P	hemocyte differentiation	OCG02406,OCG02803,OCG03275,OCG04568,OCG04826,OCG05251,OCG06502,OCG06632,OCG08214,OCG10354,OCG16531
GO:1901701	83	4250	22	624	0.00326335	0.0223401	P	cellular response to oxygen-containing compound	OCG00606,OCG01682,OCG02166,OCG02217,OCG02283,OCG02606,OCG02754,OCG02803,OCG02931,OCG03204,OCG03275,OCG03531,OCG03571,OCG04136,OCG04647,OCG04826,OCG05277,OCG05290,OCG06131,OCG06263,OCG06640,OCG09412
GO:0002168	40	4250	13	624	0.00341379	0.0233079	P	instar larval development	OCG00713,OCG00820,OCG01447,OCG01458,OCG01682,OCG03639,OCG03998,OCG04826,OCG06502,OCG06640,OCG06693,OCG06712,OCG10354
GO:0050770	27	4250	10	624	0.00343412	0.0233847	P	regulation of axonogenesis	OCG01633,OCG03108,OCG05512,OCG05767,OCG06067,OCG06339,OCG06712,OCG07796,OCG09472,OCG10910
GO:0009755	19	4250	8	624	0.00348466	0.023604	P	hormone-mediated signaling pathway	OCG00330,OCG02283,OCG02606,OCG03599,OCG04647,OCG05290,OCG06640,OCG06933
GO:0030522	19	4250	8	624	0.00348466	0.023604	P	intracellular receptor signaling pathway	OCG00330,OCG02283,OCG02606,OCG03266,OCG03599,OCG04647,OCG05290,OCG06640
GO:0007169	104	4250	26	624	0.00350706	0.0236933	P	transmembrane receptor protein tyrosine kinase signaling pathway	OCG00606,OCG00769,OCG01682,OCG02053,OCG02166,OCG02803,OCG02914,OCG02931,OCG03275,OCG03531,OCG03571,OCG03907,OCG04007,OCG04136,OCG04683,OCG04687,OCG04826,OCG05339,OCG06131,OCG06263,OCG06355,OCG06494,OCG06502,OCG06632,OCG06693,OCG06856
GO:0035017	23	4250	9	624	0.00355067	0.0237388	P	cuticle pattern formation	OCG00713,OCG00820,OCG02932,OCG03998,OCG04269,OCG04826,OCG06656,OCG06712,OCG10354
GO:0008355	23	4250	9	624	0.00355067	0.0237388	P	olfactory learning	OCG00360,OCG00974,OCG02241,OCG02326,OCG03875,OCG04826,OCG06632,OCG08214,OCG09847
GO:0010160	23	4250	9	624	0.00355067	0.0237388	P	formation of animal organ boundary	OCG00282,OCG04189,OCG04568,OCG05767,OCG06712,OCG07522,OCG07773,OCG09814,OCG16531
GO:0043409	23	4250	9	624	0.00355067	0.0237388	P	negative regulation of MAPK cascade	OCG00402,OCG00734,OCG01712,OCG02217,OCG02760,OCG02929,OCG03531,OCG04826,OCG16531
GO:0140110	191	4250	42	624	0.00359006	0.0238166	F	transcription regulator activity	OCG00458,OCG00713,OCG01100,OCG01132,OCG01395,OCG01829,OCG02030,OCG02283,OCG02679,OCG03149,OCG03266,OCG03317,OCG03339,OCG03599,OCG03858,OCG03998,OCG04069,OCG04158,OCG04295,OCG04568,OCG05167,OCG05190,OCG05290,OCG05693,OCG06355,OCG06703,OCG06939,OCG07348,OCG07365,OCG07773,OCG08167,OCG08464,OCG09050,OCG09423,OCG09472,OCG09482,OCG09839,OCG09843,OCG09863,OCG09879,OCG10330,OCG10373
GO:0007424	136	4250	32	624	0.0035871	0.0238166	P	open tracheal system development	OCG00062,OCG00352,OCG00458,OCG00713,OCG00820,OCG01162,OCG01393,OCG01458,OCG01682,OCG02326,OCG02746,OCG02914,OCG02959,OCG02986,OCG02988,OCG03266,OCG04687,OCG05190,OCG05471,OCG06113,OCG06502,OCG06632,OCG06701,OCG06712,OCG06832,OCG07773,OCG09814,OCG09863,OCG10359,OCG10910,OCG11752,OCG16531
GO:0031399	191	4250	42	624	0.00359006	0.0238166	P	regulation of protein modification process	OCG00360,OCG00402,OCG00614,OCG00734,OCG00805,OCG00889,OCG00974,OCG01090,OCG01682,OCG01708,OCG01712,OCG02166,OCG02217,OCG02326,OCG02492,OCG02760,OCG02803,OCG02914,OCG02929,OCG03017,OCG03037,OCG03108,OCG03168,OCG03254,OCG03275,OCG03531,OCG03571,OCG03639,OCG04007,OCG04136,OCG04201,OCG04826,OCG05798,OCG06058,OCG06197,OCG06355,OCG06502,OCG06856,OCG08214,OCG09863,OCG10299,OCG16531
GO:0031331	59	4250	17	624	0.0036779	0.0243366	P	positive regulation of cellular catabolic process	OCG00094,OCG00154,OCG01296,OCG01431,OCG02217,OCG02343,OCG02406,OCG02492,OCG02889,OCG02976,OCG03710,OCG04007,OCG04826,OCG05051,OCG06494,OCG06681,OCG06766
GO:0004721	45	4250	14	624	0.00379414	0.0249135	F	phosphoprotein phosphatase activity	OCG01055,OCG01682,OCG01712,OCG02166,OCG02307,OCG02986,OCG03168,OCG03531,OCG03763,OCG04766,OCG05512,OCG06654,OCG06832,OCG07796
GO:0007173	45	4250	14	624	0.00379414	0.0249135	P	epidermal growth factor receptor signaling pathway	OCG00606,OCG00769,OCG02053,OCG03531,OCG03907,OCG04007,OCG04687,OCG05339,OCG06355,OCG06494,OCG06502,OCG06632,OCG06693,OCG06856
GO:0038127	45	4250	14	624	0.00379414	0.0249135	P	ERBB signaling pathway	OCG00606,OCG00769,OCG02053,OCG03531,OCG03907,OCG04007,OCG04687,OCG05339,OCG06355,OCG06494,OCG06502,OCG06632,OCG06693,OCG06856
GO:0060541	142	4250	33	624	0.0038502	0.0252173	P	respiratory system development	OCG00062,OCG00352,OCG00458,OCG00713,OCG00820,OCG01162,OCG01393,OCG01458,OCG01682,OCG02326,OCG02746,OCG02914,OCG02959,OCG02986,OCG02988,OCG03266,OCG04201,OCG04687,OCG05190,OCG05471,OCG06113,OCG06502,OCG06632,OCG06701,OCG06712,OCG06832,OCG07773,OCG09814,OCG09863,OCG10359,OCG10910,OCG11752,OCG16531
GO:0009719	137	4250	32	624	0.00404602	0.0264326	P	response to endogenous stimulus	OCG00330,OCG00606,OCG01447,OCG01682,OCG01944,OCG02062,OCG02166,OCG02283,OCG02307,OCG02606,OCG02630,OCG02803,OCG02931,OCG03275,OCG03531,OCG03571,OCG03599,OCG03639,OCG04136,OCG04385,OCG04647,OCG04826,OCG05185,OCG05277,OCG05290,OCG05969,OCG06131,OCG06263,OCG06640,OCG06654,OCG06933,OCG09412
GO:0051247	170	4250	38	624	0.00410002	0.0267176	P	positive regulation of protein metabolic process	OCG00094,OCG00614,OCG00805,OCG01090,OCG01296,OCG02343,OCG02406,OCG02492,OCG02685,OCG02803,OCG02889,OCG02914,OCG02932,OCG02948,OCG02976,OCG03017,OCG03037,OCG03108,OCG03254,OCG03275,OCG03501,OCG03639,OCG03710,OCG03788,OCG03931,OCG04007,OCG04136,OCG04201,OCG04826,OCG05051,OCG05251,OCG05444,OCG06058,OCG06494,OCG06502,OCG08214,OCG09848,OCG09863
GO:0044087	198	4250	43	624	0.00412009	0.0267806	P	regulation of cellular component biogenesis	OCG00094,OCG00282,OCG00769,OCG00820,OCG01174,OCG01356,OCG01548,OCG01679,OCG01682,OCG01933,OCG02062,OCG02173,OCG02245,OCG02326,OCG02337,OCG02343,OCG02455,OCG02492,OCG02527,OCG02685,OCG02760,OCG02914,OCG03108,OCG03149,OCG03524,OCG03834,OCG03875,OCG03967,OCG04189,OCG04269,OCG04385,OCG04648,OCG04826,OCG04975,OCG05512,OCG05602,OCG06494,OCG06712,OCG07796,OCG08005,OCG10359,OCG10910,OCG16531
GO:0030833	32	4250	11	624	0.00426255	0.0276368	P	regulation of actin filament polymerization	OCG01174,OCG01356,OCG01548,OCG01679,OCG02326,OCG02492,OCG02527,OCG02760,OCG03875,OCG04269,OCG05512
GO:0000578	85	4250	22	624	0.00447249	0.0287804	P	embryonic axis specification	OCG00094,OCG00282,OCG00769,OCG01933,OCG02031,OCG02406,OCG02746,OCG02932,OCG03275,OCG03501,OCG03834,OCG04647,OCG04975,OCG05051,OCG05083,OCG06494,OCG06502,OCG06632,OCG06644,OCG06693,OCG09472,OCG16531
GO:0022604	85	4250	22	624	0.00447249	0.0287804	P	regulation of cell morphogenesis	OCG00062,OCG00282,OCG00734,OCG00820,OCG01633,OCG01679,OCG01682,OCG02492,OCG03108,OCG03593,OCG03875,OCG04269,OCG04683,OCG05190,OCG05512,OCG05767,OCG06067,OCG06339,OCG06712,OCG07796,OCG09472,OCG10910
GO:0007517	60	4250	17	624	0.00445075	0.0287804	P	muscle organ development	OCG00820,OCG01633,OCG02053,OCG02241,OCG02337,OCG04158,OCG04269,OCG05602,OCG05910,OCG06632,OCG07555,OCG07773,OCG08214,OCG09472,OCG10330,OCG10373,OCG16531
GO:0045859	75	4250	20	624	0.00457457	0.029364	P	regulation of protein kinase activity	OCG00360,OCG00614,OCG00974,OCG01682,OCG01708,OCG02217,OCG02914,OCG03108,OCG03254,OCG03275,OCG03531,OCG04007,OCG04136,OCG04201,OCG04826,OCG06058,OCG06197,OCG06502,OCG06856,OCG08214
GO:0048859	28	4250	10	624	0.00465426	0.0297571	P	formation of anatomical boundary	OCG00282,OCG00352,OCG04189,OCG04568,OCG05767,OCG06712,OCG07522,OCG07773,OCG09814,OCG16531
GO:0003700	122	4250	29	624	0.00465894	0.0297571	F	DNA-binding transcription factor activity	OCG01132,OCG02283,OCG02679,OCG03266,OCG03339,OCG03599,OCG03998,OCG04069,OCG04158,OCG04568,OCG05167,OCG05190,OCG05693,OCG06703,OCG06939,OCG07348,OCG07365,OCG07773,OCG08167,OCG08464,OCG09050,OCG09472,OCG09482,OCG09839,OCG09843,OCG09863,OCG09879,OCG10330,OCG10373
GO:0036211	713	4250	128	624	0.00469832	0.0298604	P	protein modification process	OCG00017,OCG00102,OCG00191,OCG00360,OCG00402,OCG00606,OCG00614,OCG00734,OCG00771,OCG00805,OCG00838,OCG00852,OCG00889,OCG00962,OCG00974,OCG01055,OCG01090,OCG01228,OCG01395,OCG01420,OCG01461,OCG01677,OCG01682,OCG01708,OCG01712,OCG01770,OCG01829,OCG01849,OCG02009,OCG02103,OCG02166,OCG02217,OCG02245,OCG02307,OCG02323,OCG02326,OCG02337,OCG02389,OCG02400,OCG02406,OCG02492,OCG02630,OCG02637,OCG02665,OCG…
GO:0006464	713	4250	128	624	0.00469832	0.0298604	P	cellular protein modification process	OCG00017,OCG00102,OCG00191,OCG00360,OCG00402,OCG00606,OCG00614,OCG00734,OCG00771,OCG00805,OCG00838,OCG00852,OCG00889,OCG00962,OCG00974,OCG01055,OCG01090,OCG01228,OCG01395,OCG01420,OCG01461,OCG01677,OCG01682,OCG01708,OCG01712,OCG01770,OCG01829,OCG01849,OCG02009,OCG02103,OCG02166,OCG02217,OCG02245,OCG02307,OCG02323,OCG02326,OCG02337,OCG02389,OCG02400,OCG02406,OCG02492,OCG02630,OCG02637,OCG02665,OCG…
GO:0031329	117	4250	28	624	0.00486819	0.030788	P	regulation of cellular catabolic process	OCG00094,OCG00154,OCG00247,OCG00606,OCG01296,OCG01431,OCG01682,OCG02217,OCG02343,OCG02406,OCG02492,OCG02889,OCG02976,OCG03710,OCG04007,OCG04826,OCG05051,OCG05251,OCG05290,OCG05444,OCG05606,OCG06096,OCG06131,OCG06494,OCG06502,OCG06681,OCG06766,OCG16531
GO:0022407	16	4250	7	624	0.00486029	0.030788	P	regulation of cell-cell adhesion	OCG00713,OCG00820,OCG05327,OCG07796,OCG08205,OCG09814,OCG16531
GO:1990138	24	4250	9	624	0.00495578	0.0312652	P	neuron projection extension	OCG01633,OCG02217,OCG03524,OCG03604,OCG06067,OCG06712,OCG06910,OCG07796,OCG10910
GO:0035076	9	4250	5	624	0.00506652	0.0315129	P	ecdysone receptor-mediated signaling pathway	OCG02283,OCG02606,OCG04647,OCG05290,OCG06640
GO:0060581	20	4250	8	624	0.00507367	0.0315129	P	cell fate commitment involved in pattern specification	OCG00282,OCG02053,OCG04189,OCG04568,OCG06632,OCG06693,OCG06712,OCG16531
GO:0002164	91	4250	23	624	0.00508075	0.0315129	P	larval development	OCG00306,OCG00713,OCG00820,OCG01447,OCG01458,OCG01682,OCG01933,OCG02406,OCG02803,OCG03639,OCG03858,OCG03998,OCG04826,OCG05333,OCG05910,OCG06355,OCG06502,OCG06640,OCG06693,OCG06712,OCG08836,OCG10354,OCG16531
GO:0001067	91	4250	23	624	0.00508075	0.0315129	F	regulatory region nucleic acid binding	OCG00330,OCG01132,OCG02113,OCG02283,OCG02343,OCG02835,OCG03266,OCG03349,OCG03599,OCG03639,OCG04069,OCG04158,OCG04568,OCG04580,OCG05132,OCG05185,OCG05190,OCG05906,OCG07773,OCG08219,OCG09472,OCG09482,OCG09863
GO:0000976	91	4250	23	624	0.00508075	0.0315129	F	transcription regulatory region sequence-specific DNA binding	OCG00330,OCG01132,OCG02113,OCG02283,OCG02343,OCG02835,OCG03266,OCG03349,OCG03599,OCG03639,OCG04069,OCG04158,OCG04568,OCG04580,OCG05132,OCG05185,OCG05190,OCG05906,OCG07773,OCG08219,OCG09472,OCG09482,OCG09863
GO:0050919	9	4250	5	624	0.00506652	0.0315129	P	negative chemotaxis	OCG00341,OCG02241,OCG06877,OCG07522,OCG09814
GO:0007464	9	4250	5	624	0.00506652	0.0315129	P	R3/R4 cell fate commitment	OCG00734,OCG06693,OCG06712,OCG10910,OCG16531
GO:0007351	81	4250	21	624	0.00530606	0.0327525	P	tripartite regional subdivision	OCG00094,OCG00282,OCG00769,OCG02031,OCG02406,OCG02746,OCG02932,OCG03275,OCG03501,OCG03834,OCG04647,OCG04975,OCG05051,OCG05083,OCG06494,OCG06502,OCG06632,OCG06644,OCG06693,OCG09472,OCG16531
GO:0008595	81	4250	21	624	0.00530606	0.0327525	P	anterior/posterior axis specification, embryo	OCG00094,OCG00282,OCG00769,OCG02031,OCG02406,OCG02746,OCG02932,OCG03275,OCG03501,OCG03834,OCG04647,OCG04975,OCG05051,OCG05083,OCG06494,OCG06502,OCG06632,OCG06644,OCG06693,OCG09472,OCG16531
GO:0090481	6	4250	4	624	0.00539649	0.0329942	P	pyrimidine nucleotide-sugar transmembrane transport	OCG01849,OCG03132,OCG05014,OCG06588
GO:0040034	6	4250	4	624	0.00539649	0.0329942	P	regulation of development, heterochronic	OCG02283,OCG03599,OCG05132,OCG09843
GO:0051129	76	4250	20	624	0.00537935	0.0329942	P	negative regulation of cellular component organization	OCG00282,OCG01682,OCG01741,OCG02062,OCG02173,OCG02455,OCG02527,OCG02685,OCG02760,OCG02914,OCG03524,OCG03639,OCG03875,OCG04269,OCG04385,OCG04826,OCG05471,OCG05512,OCG05602,OCG06238
GO:0000165	76	4250	20	624	0.00537935	0.0329942	P	MAPK cascade	OCG00402,OCG00606,OCG00734,OCG00805,OCG01712,OCG02217,OCG02760,OCG02803,OCG02914,OCG02929,OCG03037,OCG03108,OCG03275,OCG03531,OCG04136,OCG04201,OCG04826,OCG06502,OCG08214,OCG16531
GO:0007613	71	4250	19	624	0.00541723	0.0330425	P	memory	OCG00713,OCG01333,OCG02217,OCG02241,OCG02326,OCG02476,OCG02914,OCG03005,OCG03251,OCG04007,OCG04385,OCG04406,OCG04568,OCG05952,OCG06494,OCG06693,OCG06832,OCG08268,OCG16531
GO:0042063	42	4250	13	624	0.00546839	0.0332757	P	gliogenesis	OCG01633,OCG02406,OCG03389,OCG03875,OCG04158,OCG05609,OCG05767,OCG06245,OCG07522,OCG09814,OCG09843,OCG10354,OCG16531
GO:0048588	33	4250	11	624	0.00556609	0.0337904	P	developmental cell growth	OCG01633,OCG02217,OCG03524,OCG03604,OCG06067,OCG06131,OCG06245,OCG06712,OCG06910,OCG07796,OCG10910
GO:0032446	140	4250	32	624	0.00573196	0.0347154	P	protein modification by small protein conjugation	OCG00017,OCG00102,OCG00191,OCG00889,OCG01090,OCG01420,OCG02337,OCG02400,OCG02630,OCG02637,OCG02889,OCG02948,OCG02976,OCG03454,OCG03664,OCG03710,OCG03931,OCG04189,OCG04247,OCG04276,OCG04385,OCG04686,OCG04917,OCG05051,OCG05178,OCG05471,OCG05573,OCG05609,OCG06664,OCG06856,OCG08507,OCG09848
GO:0009948	87	4250	22	624	0.00603301	0.0363676	P	anterior/posterior axis specification	OCG00094,OCG00282,OCG00769,OCG02031,OCG02406,OCG02746,OCG02932,OCG03275,OCG03501,OCG03834,OCG04647,OCG04975,OCG05051,OCG05083,OCG06494,OCG06502,OCG06632,OCG06644,OCG06693,OCG07365,OCG09472,OCG16531
GO:0009994	108	4250	26	624	0.00602288	0.0363676	P	oocyte differentiation	OCG00094,OCG00282,OCG00360,OCG00769,OCG00889,OCG00974,OCG01228,OCG01289,OCG01933,OCG02031,OCG02173,OCG02406,OCG02455,OCG02746,OCG02932,OCG03501,OCG03834,OCG04647,OCG04975,OCG05051,OCG05433,OCG05606,OCG06632,OCG06644,OCG06693,OCG16531
GO:0008544	29	4250	10	624	0.00619087	0.037232	P	epidermis development	OCG00352,OCG02492,OCG02501,OCG02959,OCG04269,OCG05928,OCG06693,OCG06712,OCG06910,OCG10330
GO:0043549	77	4250	20	624	0.00629712	0.037497	P	regulation of kinase activity	OCG00360,OCG00614,OCG00974,OCG01682,OCG01708,OCG02217,OCG02914,OCG03108,OCG03254,OCG03275,OCG03531,OCG04007,OCG04136,OCG04201,OCG04826,OCG06058,OCG06197,OCG06502,OCG06856,OCG08214
GO:0007623	77	4250	20	624	0.00629712	0.037497	P	circadian rhythm	OCG00246,OCG00889,OCG01415,OCG01689,OCG02492,OCG02606,OCG03931,OCG03951,OCG04171,OCG04385,OCG04406,OCG04686,OCG04826,OCG04967,OCG05452,OCG06131,OCG06910,OCG08005,OCG09807,OCG09847
GO:0009952	103	4250	25	624	0.00627136	0.037497	P	anterior/posterior pattern specification	OCG00094,OCG00282,OCG00352,OCG00769,OCG02031,OCG02406,OCG02746,OCG02932,OCG03275,OCG03501,OCG03834,OCG04158,OCG04647,OCG04975,OCG05051,OCG05083,OCG06494,OCG06502,OCG06632,OCG06644,OCG06693,OCG07365,OCG07773,OCG09472,OCG16531
GO:0007349	57	4250	16	624	0.00630777	0.037497	P	cellularization	OCG00060,OCG00094,OCG00282,OCG00771,OCG01677,OCG02326,OCG02464,OCG02914,OCG03875,OCG03907,OCG04307,OCG04975,OCG05051,OCG05251,OCG07812,OCG09848
GO:0048511	77	4250	20	624	0.00629712	0.037497	P	rhythmic process	OCG00246,OCG00889,OCG01415,OCG01689,OCG02492,OCG02606,OCG03931,OCG03951,OCG04171,OCG04385,OCG04406,OCG04686,OCG04826,OCG04967,OCG05452,OCG06131,OCG06910,OCG08005,OCG09807,OCG09847
GO:0043408	67	4250	18	624	0.00641611	0.037883	P	regulation of MAPK cascade	OCG00402,OCG00734,OCG00805,OCG01712,OCG02217,OCG02760,OCG02803,OCG02929,OCG03037,OCG03108,OCG03275,OCG03531,OCG04136,OCG04201,OCG04826,OCG06502,OCG08214,OCG16531
GO:0015075	180	4250	39	624	0.00641685	0.037883	F	ion transmembrane transporter activity	OCG00062,OCG00139,OCG01036,OCG01162,OCG01198,OCG01393,OCG01849,OCG01954,OCG02415,OCG02430,OCG02763,OCG03026,OCG03196,OCG03240,OCG03264,OCG03604,OCG03940,OCG04169,OCG04184,OCG04767,OCG04900,OCG05204,OCG05452,OCG05566,OCG06245,OCG06458,OCG06492,OCG06588,OCG06755,OCG07203,OCG07971,OCG08529,OCG09095,OCG09807,OCG09828,OCG09847,OCG10287,OCG10964,OCG11734
GO:0042461	62	4250	17	624	0.0063966	0.037883	P	photoreceptor cell development	OCG00282,OCG00962,OCG01682,OCG02053,OCG02276,OCG03275,OCG05190,OCG05327,OCG06502,OCG06910,OCG07796,OCG07812,OCG08005,OCG08214,OCG09879,OCG10910,OCG16531
GO:0006811	249	4250	51	624	0.00653983	0.0385207	P	ion transport	OCG00062,OCG00139,OCG00402,OCG00655,OCG00962,OCG01036,OCG01162,OCG01198,OCG01333,OCG01393,OCG01849,OCG01954,OCG02415,OCG02430,OCG02763,OCG03026,OCG03132,OCG03196,OCG03240,OCG03264,OCG03604,OCG03940,OCG04169,OCG04184,OCG04767,OCG04900,OCG05014,OCG05204,OCG05452,OCG05566,OCG06245,OCG06421,OCG06458,OCG06492,OCG06588,OCG06705,OCG06755,OCG07203,OCG07396,OCG07971,OCG08005,OCG08529,OCG09095,OCG09807,OCG…
GO:0014706	13	4250	6	624	0.00668081	0.0389079	P	striated muscle tissue development	OCG01633,OCG02337,OCG07773,OCG10330,OCG10373,OCG16531
GO:0120032	25	4250	9	624	0.00675673	0.0389079	P	regulation of plasma membrane bounded cell projection assembly	OCG01174,OCG01356,OCG01548,OCG02527,OCG02760,OCG05512,OCG07796,OCG10359,OCG16531
GO:0010883	25	4250	9	624	0.00675673	0.0389079	P	regulation of lipid storage	OCG00139,OCG01458,OCG01682,OCG02062,OCG03520,OCG03571,OCG06096,OCG06131,OCG06263
GO:0048638	125	4250	29	624	0.00670399	0.0389079	P	regulation of developmental growth	OCG00282,OCG01174,OCG01356,OCG01633,OCG01682,OCG02062,OCG02173,OCG02283,OCG02455,OCG02685,OCG02760,OCG02914,OCG03524,OCG03967,OCG04136,OCG04189,OCG04269,OCG04385,OCG04826,OCG05602,OCG06067,OCG06131,OCG06494,OCG06502,OCG06693,OCG06712,OCG07796,OCG08005,OCG10910
GO:0005852	13	4250	6	624	0.00668081	0.0389079	C	eukaryotic translation initiation factor 3 complex	OCG00479,OCG01517,OCG01608,OCG01632,OCG02008,OCG04994
GO:0008277	13	4250	6	624	0.00668081	0.0389079	P	regulation of G protein-coupled receptor signaling pathway	OCG00962,OCG01637,OCG01909,OCG04686,OCG05277,OCG07348
GO:0060491	25	4250	9	624	0.00675673	0.0389079	P	regulation of cell projection assembly	OCG01174,OCG01356,OCG01548,OCG02527,OCG02760,OCG05512,OCG07796,OCG10359,OCG16531
GO:0035215	25	4250	9	624	0.00675673	0.0389079	P	genital disc development	OCG02217,OCG02803,OCG05913,OCG06632,OCG07773,OCG09863,OCG09879,OCG10330,OCG16531
GO:0009913	25	4250	9	624	0.00675673	0.0389079	P	epidermal cell differentiation	OCG00352,OCG02492,OCG02501,OCG02959,OCG04269,OCG05928,OCG06693,OCG06712,OCG06910
GO:0040017	13	4250	6	624	0.00668081	0.0389079	P	positive regulation of locomotion	OCG00771,OCG02217,OCG05327,OCG06712,OCG09814,OCG10910
GO:0110053	43	4250	13	624	0.00681387	0.0391493	P	regulation of actin filament organization	OCG01174,OCG01356,OCG01548,OCG01679,OCG02326,OCG02492,OCG02527,OCG02760,OCG02914,OCG03875,OCG04269,OCG05512,OCG06712
GO:1903364	34	4250	11	624	0.00716452	0.04062	P	positive regulation of cellular protein catabolic process	OCG00094,OCG01296,OCG02343,OCG02406,OCG02492,OCG02889,OCG02976,OCG03710,OCG04007,OCG04826,OCG05051
GO:0070303	21	4250	8	624	0.00716229	0.04062	P	negative regulation of stress-activated protein kinase signaling cascade	OCG00734,OCG01712,OCG02217,OCG02760,OCG02929,OCG03531,OCG04826,OCG16531
GO:0042067	34	4250	11	624	0.00716452	0.04062	P	establishment of ommatidial planar polarity	OCG00734,OCG01019,OCG02053,OCG02492,OCG02746,OCG03875,OCG06632,OCG06693,OCG06712,OCG10910,OCG16531
GO:0046329	21	4250	8	624	0.00716229	0.04062	P	negative regulation of JNK cascade	OCG00734,OCG01712,OCG02217,OCG02760,OCG02929,OCG03531,OCG04826,OCG16531
GO:0032873	21	4250	8	624	0.00716229	0.04062	P	negative regulation of stress-activated MAPK cascade	OCG00734,OCG01712,OCG02217,OCG02760,OCG02929,OCG03531,OCG04826,OCG16531
GO:0005200	21	4250	8	624	0.00716229	0.04062	F	structural constituent of cytoskeleton	OCG00042,OCG00723,OCG01174,OCG01289,OCG01356,OCG01548,OCG01679,OCG07815
GO:0046627	17	4250	7	624	0.0072335	0.0406529	P	negative regulation of insulin receptor signaling pathway	OCG01682,OCG02166,OCG03531,OCG03571,OCG04826,OCG06131,OCG06263
GO:0009566	17	4250	7	624	0.0072335	0.0406529	P	fertilization	OCG00314,OCG01100,OCG01228,OCG02606,OCG04897,OCG06647,OCG07794
GO:0016334	17	4250	7	624	0.0072335	0.0406529	P	establishment or maintenance of polarity of follicular epithelium	OCG03501,OCG05471,OCG06502,OCG06632,OCG06693,OCG06856,OCG10359
GO:1900077	17	4250	7	624	0.0072335	0.0406529	P	negative regulation of cellular response to insulin stimulus	OCG01682,OCG02166,OCG03531,OCG03571,OCG04826,OCG06131,OCG06263
GO:0023014	78	4250	20	624	0.00733918	0.0411569	P	signal transduction by protein phosphorylation	OCG00402,OCG00606,OCG00734,OCG00805,OCG01712,OCG02217,OCG02760,OCG02803,OCG02914,OCG02929,OCG03037,OCG03108,OCG03275,OCG03531,OCG04136,OCG04201,OCG04826,OCG06502,OCG08214,OCG16531
GO:0007186	73	4250	19	624	0.00747621	0.0418343	P	G protein-coupled receptor signaling pathway	OCG00246,OCG00962,OCG01637,OCG01909,OCG04170,OCG04174,OCG04686,OCG04967,OCG05277,OCG05969,OCG06712,OCG06933,OCG06948,OCG07348,OCG07767,OCG08205,OCG08467,OCG09412,OCG09847
GO:0007314	58	4250	16	624	0.00756055	0.0422144	P	oocyte anterior/posterior axis specification	OCG00094,OCG00282,OCG00769,OCG02031,OCG02406,OCG02746,OCG02932,OCG03501,OCG03834,OCG04647,OCG04975,OCG05051,OCG06632,OCG06644,OCG06693,OCG16531
GO:0051961	63	4250	17	624	0.0076005	0.0423456	P	negative regulation of nervous system development	OCG00282,OCG01228,OCG01682,OCG01944,OCG02062,OCG02166,OCG02455,OCG02685,OCG02914,OCG03168,OCG03524,OCG04007,OCG04269,OCG04385,OCG04826,OCG05602,OCG16531
GO:0048599	94	4250	23	624	0.00773642	0.0430098	P	oocyte development	OCG00094,OCG00282,OCG00360,OCG00769,OCG00889,OCG00974,OCG01289,OCG01933,OCG02031,OCG02173,OCG02406,OCG02455,OCG02746,OCG02932,OCG03501,OCG03834,OCG04647,OCG04975,OCG05051,OCG06632,OCG06644,OCG06693,OCG16531
GO:0017022	30	4250	10	624	0.00809485	0.0449055	F	myosin binding	OCG00352,OCG00727,OCG00962,OCG01023,OCG01689,OCG02255,OCG02337,OCG02637,OCG02746,OCG09846
GO:0007049	401	4250	76	624	0.00816199	0.0451805	P	cell cycle	OCG00042,OCG00083,OCG00102,OCG00282,OCG00352,OCG00360,OCG00410,OCG00606,OCG00614,OCG00864,OCG00935,OCG00962,OCG01055,OCG01141,OCG01174,OCG01228,OCG01289,OCG01395,OCG01447,OCG01458,OCG01461,OCG01548,OCG01682,OCG01708,OCG01712,OCG01741,OCG02046,OCG02166,OCG02245,OCG02326,OCG02406,OCG02637,OCG02711,OCG02889,OCG02914,OCG02976,OCG02986,OCG03063,OCG03108,OCG03168,OCG03254,OCG03275,OCG03349,OCG03427,OCG…
GO:1901652	44	4250	13	624	0.00840914	0.0463493	P	response to peptide	OCG00606,OCG01682,OCG02166,OCG02803,OCG02931,OCG03275,OCG03531,OCG03571,OCG04136,OCG04826,OCG05969,OCG06131,OCG06263
GO:0071900	44	4250	13	624	0.00840914	0.0463493	P	regulation of protein serine/threonine kinase activity	OCG00360,OCG00614,OCG01708,OCG02217,OCG03254,OCG03275,OCG03531,OCG04136,OCG04201,OCG04826,OCG06058,OCG06502,OCG08214
GO:0000151	79	4250	20	624	0.00851737	0.0468455	C	ubiquitin ligase complex	OCG01090,OCG01420,OCG01846,OCG02630,OCG02685,OCG02889,OCG02932,OCG02948,OCG03037,OCG03710,OCG04189,OCG04686,OCG04917,OCG05051,OCG05471,OCG05609,OCG05718,OCG06048,OCG09462,OCG09848
GO:0050803	111	4250	26	624	0.00876788	0.0481145	P	regulation of synapse structure or activity	OCG00282,OCG01174,OCG01356,OCG02062,OCG02173,OCG02326,OCG02337,OCG02455,OCG02665,OCG02685,OCG02760,OCG02914,OCG03108,OCG03524,OCG03834,OCG03967,OCG04189,OCG04269,OCG04385,OCG04826,OCG05327,OCG05602,OCG06494,OCG06693,OCG08005,OCG10910
GO:0031461	54	4250	15	624	0.00893501	0.0481145	C	cullin-RING ubiquitin ligase complex	OCG01420,OCG02685,OCG02932,OCG02948,OCG03037,OCG03710,OCG04189,OCG04686,OCG04917,OCG05051,OCG05609,OCG05718,OCG06048,OCG09462,OCG09848
GO:0015318	172	4250	37	624	0.00881881	0.0481145	F	inorganic molecular entity transmembrane transporter activity	OCG00062,OCG00139,OCG00943,OCG01036,OCG01162,OCG01198,OCG01393,OCG01954,OCG02415,OCG02430,OCG02763,OCG03026,OCG03196,OCG03240,OCG03264,OCG03604,OCG03940,OCG04169,OCG04767,OCG04900,OCG05204,OCG05452,OCG05566,OCG06245,OCG06458,OCG06492,OCG06755,OCG07203,OCG07971,OCG08529,OCG09095,OCG09807,OCG09828,OCG09847,OCG10287,OCG10964,OCG11734
GO:0005884	10	4250	5	624	0.00892104	0.0481145	C	actin filament	OCG00042,OCG00723,OCG01174,OCG01356,OCG02760
GO:0016059	10	4250	5	624	0.00892104	0.0481145	P	deactivation of rhodopsin mediated signaling	OCG00962,OCG01637,OCG04686,OCG05277,OCG07348
GO:0022400	10	4250	5	624	0.00892104	0.0481145	P	regulation of rhodopsin mediated signaling pathway	OCG00962,OCG01637,OCG04686,OCG05277,OCG07348
GO:0090079	54	4250	15	624	0.00893501	0.0481145	F	translation regulator activity, nucleic acid binding	OCG00083,OCG00108,OCG00121,OCG00311,OCG01517,OCG01554,OCG01608,OCG01632,OCG02008,OCG02544,OCG03501,OCG04994,OCG05433,OCG05787,OCG06494
GO:0030518	10	4250	5	624	0.00892104	0.0481145	P	intracellular steroid hormone receptor signaling pathway	OCG02283,OCG02606,OCG04647,OCG05290,OCG06640
GO:0048056	10	4250	5	624	0.00892104	0.0481145	P	R3/R4 cell differentiation	OCG00734,OCG06693,OCG06712,OCG10910,OCG16531
GO:0045216	54	4250	15	624	0.00893501	0.0481145	P	cell-cell junction organization	OCG00062,OCG00282,OCG00606,OCG00713,OCG01682,OCG02326,OCG02746,OCG02914,OCG02959,OCG04201,OCG04687,OCG05548,OCG06693,OCG08545,OCG09863
GO:1900076	26	4250	9	624	0.00901966	0.0483679	P	regulation of cellular response to insulin stimulus	OCG01682,OCG02166,OCG02931,OCG03531,OCG03571,OCG04136,OCG04826,OCG06131,OCG06263
GO:0046626	26	4250	9	624	0.00901966	0.0483679	P	regulation of insulin receptor signaling pathway	OCG01682,OCG02166,OCG02931,OCG03531,OCG03571,OCG04136,OCG04826,OCG06131,OCG06263
GO:0007422	35	4250	11	624	0.0090997	0.0484941	P	peripheral nervous system development	OCG02959,OCG02986,OCG04247,OCG04385,OCG05190,OCG05767,OCG06632,OCG07812,OCG09863,OCG10299,OCG16531
GO:0030041	35	4250	11	624	0.0090997	0.0484941	P	actin filament polymerization	OCG01174,OCG01356,OCG01548,OCG01679,OCG02326,OCG02492,OCG02527,OCG02760,OCG03875,OCG04269,OCG05512
GO:0032271	35	4250	11	624	0.0090997	0.0484941	P	regulation of protein polymerization	OCG01174,OCG01356,OCG01548,OCG01679,OCG02326,OCG02492,OCG02527,OCG02760,OCG03875,OCG04269,OCG05512
GO:0051124	90	4250	22	624	0.0091916	0.0488826	P	synaptic growth at neuromuscular junction	OCG00062,OCG00282,OCG01174,OCG01356,OCG02062,OCG02173,OCG02455,OCG02685,OCG02760,OCG02914,OCG03524,OCG03967,OCG04189,OCG04269,OCG04385,OCG04651,OCG04826,OCG05327,OCG05602,OCG06494,OCG07796,OCG08005

## Sheet: branchVjavana7
GO_Term	Pop.term	Pop.total	Study.term	Study.total	p	p.adjusted	namespace	name	Study_GenesID

## Sheet: branchVjavana2
GO_Term	Pop.term	Pop.total	Study.term	Study.total	p	p.adjusted	namespace	name	Study_GenesID

## Sheet: branchVjavana8
GO_Term	Pop.term	Pop.total	Study.term	Study.total	p	p.adjusted	namespace	name	Study_GenesID

## Sheet: branchVesquirolianae
GO_Term	Pop.term	Pop.total	Study.term	Study.total	p	p.adjusted	namespace	name	Study_GenesID

## Sheet: branchVjavana1
GO_Term	Pop.term	Pop.total	Study.term	Study.total	p	p.adjusted	namespace	name	Study_GenesID

[truncated: 22 more sheets: branchVmedusa, branchVfilippina, branchVmalayana, branchVcompacta, branchVsp-Flangkokensis, branchPsp-Fconcinna, branchPquadraticeps, branchEaltissima, branchPrumphii, branchBsp-Fabeli, branchBsp-Fpyriformis, branchBsp-Fformosa, branchBsp-Ferecta, branchBsp-Fvariolosa, Comparision among Blastophaga , branchCappendiculatus, branchCfusciceps, branchCgravelyi, branchCsolmi, branchCconstrictus …]
