# Supplementary material for: Adaptation of Fig Wasps (Agaodinae) to Their Host Revealed by Large-Scale Transcriptomic Data
Source: Insects. 2021 Sep 11;12(9):815. doi: 10.3390/insects12090815 (PMC8471397; doi:10.3390/insects12090815)
Supplement: Supplementary file 1 [file insects-12-00815-s001.zip › supplementary data/Excel S6 REGs enriched in KEGG for fig wasp with the level of species, genus and Agaonidae.xlsx]

## Sheet: branchValisia
KEGG_code	Descrition	Pop.term	Pop.Total	Study.term	Study.total	p	p.adjusted	Study_GenesID

## Sheet: branchEuPl
KEGG_code	Descrition	Pop.term	Pop.Total	Study.term	Study.total	p	p.adjusted	Study_GenesID

## Sheet: branchBlastophaga
KEGG_code	Descrition	Pop.term	Pop.Total	Study.term	Study.total	p	p.adjusted	Study_GenesID

## Sheet: branchCeratosolen
KEGG_code	Descrition	Pop.term	Pop.Total	Study.term	Study.total	p	p.adjusted	Study_GenesID

## Sheet: branchAgaonidae
KEGG_code	Descrition	Pop.term	Pop.Total	Study.term	Study.total	p	p.adjusted	Study_GenesID
ko04510	Cellular Processes||Cellular community - eukaryotes||Focal adhesion	53	4594	22	635	5.96214e-07	0.000137725	OCG00042,OCG00195,OCG00352,OCG00367,OCG00606,OCG00713,OCG00723,OCG01682,OCG02217,OCG02803,OCG02914,OCG03108,OCG03275,OCG04276,OCG04687,OCG04826,OCG06131,OCG06197,OCG06502,OCG06632,OCG06751,OCG06910
ko04520	Cellular Processes||Cellular community - eukaryotes||Adherens junction	35	4594	16	635	4.64585e-06	0.00045868	OCG00042,OCG00195,OCG00367,OCG00606,OCG00713,OCG00723,OCG00889,OCG02914,OCG03531,OCG04269,OCG04683,OCG06131,OCG06632,OCG06832,OCG07796,OCG09863
ko04530	Cellular Processes||Cellular community - eukaryotes||Tight junction	52	4594	20	635	7.94252e-06	0.00045868	OCG00042,OCG00195,OCG00241,OCG00352,OCG00367,OCG00723,OCG00727,OCG01174,OCG01356,OCG01548,OCG01679,OCG02166,OCG02217,OCG02337,OCG02844,OCG02914,OCG03015,OCG03168,OCG05548,OCG06693
ko05165	Human Diseases||Infectious disease: viral||Human papillomavirus infection	101	4594	31	635	7.64179e-06	0.00045868	OCG00606,OCG00713,OCG01036,OCG01162,OCG01289,OCG01333,OCG01393,OCG01682,OCG02166,OCG02763,OCG02960,OCG03168,OCG03275,OCG03349,OCG03571,OCG04385,OCG04568,OCG04826,OCG05548,OCG05597,OCG06197,OCG06632,OCG06693,OCG06712,OCG06751,OCG08819,OCG10354,OCG10973,OCG11726,OCG16531,OCG16535
ko04810	Cellular Processes||Cell motility||Regulation of actin cytoskeleton	62	4594	22	635	1.29455e-05	0.000598083	OCG00042,OCG00195,OCG00352,OCG00367,OCG00606,OCG00723,OCG01174,OCG01356,OCG01548,OCG01679,OCG02914,OCG03108,OCG03275,OCG04269,OCG04687,OCG05512,OCG05597,OCG05816,OCG06502,OCG06632,OCG06910,OCG09412
ko05224	Human Diseases||Cancer: specific types||Breast cancer	43	4594	16	635	0.000103211	0.00340595	OCG00606,OCG00713,OCG01682,OCG02960,OCG03275,OCG04826,OCG05597,OCG05952,OCG06131,OCG06502,OCG06632,OCG06712,OCG08819,OCG10354,OCG10973,OCG16531
ko04144	Cellular Processes||Transport and catabolism||Endocytosis	108	4594	30	635	8.87808e-05	0.00340595	OCG00007,OCG00018,OCG00282,OCG00367,OCG00679,OCG00864,OCG01053,OCG01174,OCG01356,OCG01548,OCG01679,OCG02068,OCG02326,OCG02337,OCG02464,OCG02630,OCG02637,OCG02760,OCG02796,OCG02914,OCG03206,OCG03838,OCG03907,OCG04136,OCG04269,OCG04822,OCG06131,OCG06162,OCG06632,OCG06856
ko01521	Human Diseases||Drug resistance: antineoplastic||EGFR tyrosine kinase inhibitor resistance	27	4594	11	635	0.000512027	0.0122824	OCG00606,OCG01682,OCG02914,OCG02960,OCG03275,OCG04826,OCG05597,OCG06131,OCG06502,OCG06632,OCG06733
ko05131	Human Diseases||Infectious disease: bacterial||Shigellosis	93	4594	25	635	0.000584874	0.0122824	OCG00004,OCG00017,OCG00042,OCG00102,OCG00195,OCG00352,OCG00367,OCG00606,OCG00723,OCG00977,OCG01174,OCG01356,OCG01548,OCG01679,OCG02217,OCG02796,OCG02914,OCG02960,OCG03838,OCG04136,OCG04269,OCG04826,OCG06632,OCG06733,OCG10989
ko05135	Human Diseases||Infectious disease: bacterial||Yersinia infection	49	4594	16	635	0.000582344	0.0122824	OCG00042,OCG00367,OCG00606,OCG00723,OCG01174,OCG01356,OCG01548,OCG01679,OCG02217,OCG02914,OCG03275,OCG03838,OCG04269,OCG04687,OCG04826,OCG05277
ko04910	Organismal Systems||Endocrine system||Insulin signaling pathway	62	4594	19	635	0.00045593	0.0122824	OCG00154,OCG00606,OCG00962,OCG00974,OCG02217,OCG02844,OCG02960,OCG03017,OCG03204,OCG03275,OCG03531,OCG04826,OCG04964,OCG05597,OCG06131,OCG06236,OCG06502,OCG06856,OCG07796
ko04360	Organismal Systems||Development and regeneration||Axon guidance	55	4594	17	635	0.000807224	0.0155391	OCG00352,OCG00367,OCG00606,OCG02241,OCG02914,OCG03108,OCG03932,OCG04826,OCG05512,OCG05597,OCG05767,OCG06067,OCG06339,OCG06877,OCG07522,OCG09814,OCG12812
ko04071	Environmental Information Processing||Signal transduction||Sphingolipid signaling pathway	42	4594	14	635	0.00101156	0.0179747	OCG00367,OCG00606,OCG00984,OCG01508,OCG01682,OCG02010,OCG02166,OCG02217,OCG03015,OCG03168,OCG03275,OCG03571,OCG05277,OCG05597
ko04917	Organismal Systems||Endocrine system||Prolactin signaling pathway	26	4594	10	635	0.00155951	0.0183301	OCG00606,OCG02217,OCG02914,OCG03275,OCG04007,OCG04826,OCG04964,OCG05597,OCG06197,OCG06733
ko05225	Human Diseases||Cancer: specific types||Hepatocellular carcinoma	58	4594	17	635	0.00156272	0.0183301	OCG00042,OCG00606,OCG00713,OCG00723,OCG01682,OCG02260,OCG02960,OCG02984,OCG03275,OCG04826,OCG05597,OCG05952,OCG06131,OCG06502,OCG06632,OCG06712,OCG10973
ko04015	Environmental Information Processing||Signal transduction||Rap1 signaling pathway	63	4594	18	635	0.00158702	0.0183301	OCG00042,OCG00367,OCG00606,OCG00713,OCG00723,OCG00734,OCG00962,OCG02803,OCG02914,OCG03275,OCG04687,OCG05277,OCG05548,OCG05564,OCG05597,OCG06131,OCG06502,OCG06632
ko04151	Environmental Information Processing||Signal transduction||PI3K-Akt signaling pathway	67	4594	19	635	0.00131031	0.0183301	OCG00119,OCG00360,OCG00606,OCG01682,OCG02166,OCG02803,OCG02931,OCG02960,OCG03168,OCG03275,OCG03571,OCG04826,OCG05548,OCG05597,OCG06131,OCG06197,OCG06632,OCG06733,OCG06751
ko05100	Human Diseases||Infectious disease: bacterial||Bacterial invasion of epithelial cells	34	4594	12	635	0.00130799	0.0183301	OCG00042,OCG00367,OCG00713,OCG00723,OCG01174,OCG01356,OCG01548,OCG01679,OCG02326,OCG02914,OCG04269,OCG06856
ko04111	Cellular Processes||Cell growth and death||Cell cycle - yeast	63	4594	18	635	0.00158702	0.0183301	OCG00410,OCG00530,OCG00606,OCG01141,OCG02166,OCG02501,OCG02711,OCG02976,OCG02986,OCG03168,OCG03500,OCG03710,OCG03788,OCG04406,OCG04647,OCG04917,OCG05609,OCG07391
ko05200	Human Diseases||Cancer: overview||Pathways in cancer	137	4594	32	635	0.00153453	0.0183301	OCG00119,OCG00367,OCG00606,OCG00713,OCG00734,OCG00962,OCG01682,OCG01790,OCG02217,OCG02283,OCG02416,OCG02960,OCG03063,OCG03275,OCG04276,OCG04826,OCG05277,OCG05471,OCG05597,OCG05952,OCG06131,OCG06197,OCG06502,OCG06632,OCG06712,OCG06751,OCG06856,OCG08214,OCG08819,OCG10354,OCG10973,OCG16531
ko05120	Human Diseases||Infectious disease: bacterial||Epithelial cell signaling in Helicobacter pylori infection	31	4594	11	635	0.00197005	0.0216706	OCG01036,OCG01162,OCG01393,OCG01633,OCG02217,OCG02763,OCG02914,OCG03108,OCG04132,OCG06632,OCG16535
ko05132	Human Diseases||Infectious disease: bacterial||Salmonella infection	107	4594	26	635	0.00229928	0.0227187	OCG00042,OCG00119,OCG00241,OCG00352,OCG00367,OCG00606,OCG00679,OCG00713,OCG00723,OCG00734,OCG01106,OCG01174,OCG01356,OCG01548,OCG01679,OCG02217,OCG02416,OCG02796,OCG03108,OCG03275,OCG03593,OCG03838,OCG04136,OCG04269,OCG04276,OCG08443
ko04730	Organismal Systems||Nervous system||Long-term depression	19	4594	8	635	0.00236038	0.0227187	OCG00606,OCG01416,OCG02166,OCG03275,OCG05277,OCG05597,OCG06131,OCG06502
ko04110	Cellular Processes||Cell growth and death||Cell cycle	65	4594	18	635	0.00233488	0.0227187	OCG00360,OCG00410,OCG00530,OCG01141,OCG01228,OCG01708,OCG02501,OCG02711,OCG02976,OCG03254,OCG03349,OCG03500,OCG03710,OCG03788,OCG04826,OCG04917,OCG05609,OCG06197
ko05130	Human Diseases||Infectious disease: bacterial||Pathogenic Escherichia coli infection	71	4594	19	635	0.00274599	0.0253729	OCG00042,OCG00241,OCG00247,OCG00367,OCG00606,OCG00723,OCG01106,OCG01174,OCG01356,OCG01548,OCG01679,OCG02217,OCG02416,OCG02796,OCG02914,OCG03108,OCG03838,OCG04136,OCG04269
ko04012	Environmental Information Processing||Signal transduction||ErbB signaling pathway	33	4594	11	635	0.00346962	0.0286243	OCG00606,OCG02217,OCG02914,OCG02960,OCG03108,OCG03275,OCG04826,OCG05597,OCG06502,OCG06632,OCG06856
ko04921	Organismal Systems||Endocrine system||Oxytocin signaling pathway	52	4594	15	635	0.00344479	0.0286243	OCG00042,OCG00367,OCG00606,OCG00723,OCG00727,OCG00962,OCG02323,OCG02844,OCG02914,OCG03275,OCG05277,OCG05597,OCG06632,OCG06910,OCG09828
ko04320	Organismal Systems||Development and regeneration||Dorso-ventral axis formation	20	4594	8	635	0.00346507	0.0286243	OCG00606,OCG03275,OCG03501,OCG05597,OCG06404,OCG06502,OCG06632,OCG16531
ko03015	Genetic Information Processing||Translation||mRNA surveillance pathway	58	4594	16	635	0.00418187	0.0322004	OCG00311,OCG00769,OCG01255,OCG01308,OCG01431,OCG01733,OCG02051,OCG02166,OCG02255,OCG03168,OCG03214,OCG03571,OCG04426,OCG05426,OCG05787,OCG05936
ko04068	Environmental Information Processing||Signal transduction||FoxO signaling pathway	48	4594	14	635	0.00416879	0.0322004	OCG00606,OCG00838,OCG01228,OCG01682,OCG02217,OCG02679,OCG02844,OCG03275,OCG05597,OCG06131,OCG06197,OCG06502,OCG06632,OCG06733
ko04666	Organismal Systems||Immune system||Fc gamma R-mediated phagocytosis	34	4594	11	635	0.00450343	0.0325092	OCG00606,OCG01174,OCG01356,OCG01508,OCG01548,OCG01679,OCG02960,OCG03108,OCG03275,OCG03838,OCG04687
ko05160	Human Diseases||Infectious disease: viral||Hepatitis C	34	4594	11	635	0.00450343	0.0325092	OCG00360,OCG00606,OCG00713,OCG00917,OCG02166,OCG03168,OCG03275,OCG04826,OCG05597,OCG06502,OCG06632
ko04390	Environmental Information Processing||Signal transduction||Hippo signaling pathway	49	4594	14	635	0.00511456	0.0337392	OCG00042,OCG00360,OCG00713,OCG00723,OCG02166,OCG03168,OCG03998,OCG04276,OCG04826,OCG06197,OCG06693,OCG06712,OCG09863,OCG10973
ko05215	Human Diseases||Cancer: specific types||Prostate cancer	30	4594	10	635	0.00525806	0.0337392	OCG00119,OCG00606,OCG00713,OCG01682,OCG03275,OCG04826,OCG05597,OCG06131,OCG06502,OCG06632
ko05216	Human Diseases||Cancer: specific types||Thyroid cancer	17	4594	7	635	0.00515208	0.0337392	OCG00606,OCG00713,OCG02283,OCG03063,OCG03275,OCG05597,OCG06502
ko05218	Human Diseases||Cancer: specific types||Melanoma	17	4594	7	635	0.00515208	0.0337392	OCG00606,OCG01682,OCG03275,OCG05597,OCG06131,OCG06502,OCG06632
ko05210	Human Diseases||Cancer: specific types||Colorectal cancer	35	4594	11	635	0.00576759	0.0360085	OCG00367,OCG00606,OCG00713,OCG00734,OCG02217,OCG02960,OCG03275,OCG04826,OCG05597,OCG06502,OCG06632
ko05205	Human Diseases||Cancer: overview||Proteoglycans in cancer	76	4594	19	635	0.00619632	0.0367013	OCG00042,OCG00367,OCG00606,OCG00713,OCG00723,OCG01869,OCG02914,OCG02960,OCG03108,OCG03275,OCG04687,OCG05597,OCG06131,OCG06502,OCG06632,OCG06712,OCG06856,OCG06910,OCG10973
ko05213	Human Diseases||Cancer: specific types||Endometrial cancer	26	4594	9	635	0.00605573	0.0367013	OCG00606,OCG00713,OCG01682,OCG03275,OCG04826,OCG05597,OCG06502,OCG06632,OCG06733
ko05226	Human Diseases||Cancer: specific types||Gastric cancer	41	4594	12	635	0.00753335	0.0429634	OCG00606,OCG00713,OCG02283,OCG02960,OCG03275,OCG04826,OCG05597,OCG05952,OCG06502,OCG06632,OCG06712,OCG10973
ko05219	Human Diseases||Cancer: specific types||Bladder cancer	14	4594	6	635	0.00762554	0.0429634	OCG00606,OCG02914,OCG03275,OCG05597,OCG06502,OCG06632
ko05223	Human Diseases||Cancer: specific types||Non-small cell lung cancer	23	4594	8	635	0.00923204	0.047527	OCG00606,OCG02283,OCG03275,OCG05597,OCG06502,OCG06632,OCG06733,OCG08214
ko05033	Human Diseases||Substance dependence||Nicotine addiction	7	4594	4	635	0.00895086	0.047527	OCG07971,OCG09436,OCG09834,OCG09847
ko04914	Organismal Systems||Endocrine system||Progesterone-mediated oocyte maturation	42	4594	12	635	0.00925852	0.047527	OCG00606,OCG01228,OCG02217,OCG02976,OCG03275,OCG03501,OCG03710,OCG04917,OCG05597,OCG05609,OCG06131,OCG06502
ko04514	Environmental Information Processing||Signaling molecules and interaction||Cell adhesion molecules	7	4594	4	635	0.00895086	0.047527	OCG03862,OCG04794,OCG05767,OCG07796

## Sheet: branchVjavana7
KEGG_code	Descrition	Pop.term	Pop.Total	Study.term	Study.total	p	p.adjusted	Study_GenesID

## Sheet: branchVjavana2
KEGG_code	Descrition	Pop.term	Pop.Total	Study.term	Study.total	p	p.adjusted	Study_GenesID
K01381	PEP4; saccharopepsin [EC:3.4.23.25]	4	4374	4	527	0.000208626	0.000834503	OCG08419,OCG08705,OCG09779,OCG11475
K2	---NA---	23	4374	9	527	0.000856831	0.00171366	OCG01103,OCG02193,OCG03139,OCG03690,OCG04412,OCG06479,OCG06532,OCG08019,OCG08653

## Sheet: branchVjavana8
KEGG_code	Descrition	Pop.term	Pop.Total	Study.term	Study.total	p	p.adjusted	Study_GenesID

## Sheet: branchVesquirolianae
KEGG_code	Descrition	Pop.term	Pop.Total	Study.term	Study.total	p	p.adjusted	Study_GenesID
K14999	CYP6; cytochrome P450 family 6 [EC:1.14.-.-]	8	3895	7	692	3.68715e-05	0.0002581	OCG00034,OCG00260,OCG00721,OCG06053,OCG07578,OCG09368,OCG10318
K16066	ydfG; 3-hydroxy acid dehydrogenase / malonic semialdehyde reductase [EC:1.1.1.381 1.1.1.-]	3	3895	3	692	0.00558786	0.0195575	OCG00550,OCG06062,OCG06335
K20361	USO1; intracellular protein transport protein USO1	4	3895	3	692	0.0193838	0.0452288	OCG05137,OCG06288,OCG09016

## Sheet: branchVjavana1
KEGG_code	Descrition	Pop.term	Pop.Total	Study.term	Study.total	p	p.adjusted	Study_GenesID
K10380	ANK; ankyrin	11	4304	6	756	0.00597506	0.0358504	OCG06799,OCG07430,OCG08400,OCG09348,OCG10177,OCG11907

[truncated: 21 more sheets: branchVmedusa, branchVfilippina, branchVmalayana, branchVcompacta, branchVsp-Flangkokensis, branchPsp-Fconcinna, branchPquadraticeps, branchEaltissima, branchPsp-Frumphii, branchBsp-Fabeli, branchBsp-Fpyriformis, branchBsp-Fformosa, branchBsp-Ferecta, branchBsp-Fvariolosa, branchCappendiculatus, branchCfusciceps, branchCgravelyi, branchCsolmi, branchCconstrictus, branchKtentacularis …]
