# Supplementary material for: Adaptation of Fig Wasps (Agaodinae) to Their Host Revealed by Large-Scale Transcriptomic Data
Source: Insects. 2021 Sep 11;12(9):815. doi: 10.3390/insects12090815 (PMC8471397; doi:10.3390/insects12090815)
Supplement: Supplementary file 1 [file insects-12-00815-s001.zip › supplementary data/Excel S7 PSGs enriched in GO for fig wasp with the level of species, genus and Agaonidae.xlsx]

## Sheet: branchValisia
GO_Term	Pop.term	Pop.total	Study.term	Study.total	p	p.adjusted	namespace	name	Study_GenesID
GO:0009536	138	6408	8	39	1.32279e-06	0.000191805	C	plastid	OCG00580,OCG05322,OCG07691,OCG08915,OCG09354,OCG10654,OCG12002,OCG13782
GO:0009507	134	6408	8	39	1.05716e-06	0.000191805	C	chloroplast	OCG00580,OCG05322,OCG07691,OCG08915,OCG09354,OCG10654,OCG12002,OCG13782
GO:0009535	43	6408	4	39	0.000121922	0.00705265	C	chloroplast thylakoid membrane	OCG05322,OCG08915,OCG10654,OCG13782
GO:0055035	44	6408	4	39	0.000133529	0.00705265	C	plastid thylakoid membrane	OCG05322,OCG08915,OCG10654,OCG13782
GO:0034357	45	6408	4	39	0.000145917	0.00705265	C	photosynthetic membrane	OCG05322,OCG08915,OCG10654,OCG13782
GO:0042651	44	6408	4	39	0.000133529	0.00705265	C	thylakoid membrane	OCG05322,OCG08915,OCG10654,OCG13782
GO:0009534	49	6408	4	39	0.000203902	0.00739146	C	chloroplast thylakoid	OCG05322,OCG08915,OCG10654,OCG13782
GO:0031976	49	6408	4	39	0.000203902	0.00739146	C	plastid thylakoid	OCG05322,OCG08915,OCG10654,OCG13782
GO:0009579	58	6408	4	39	0.00039256	0.0126491	C	thylakoid	OCG05322,OCG08915,OCG10654,OCG13782

## Sheet: branchEuPl
GO_Term	Pop.term	Pop.total	Study.term	Study.total	p	p.adjusted	namespace	name	Study_GenesID
GO:0009507	135	6418	7	37	9.48047e-06	0.00162618	C	chloroplast	OCG00580,OCG05322,OCG09354,OCG10123,OCG10613,OCG12002,OCG13406
GO:0009536	139	6418	7	37	1.14925e-05	0.00162618	C	plastid	OCG00580,OCG05322,OCG09354,OCG10123,OCG10613,OCG12002,OCG13406
GO:0090406	11	6418	3	37	2.81987e-05	0.00266008	C	pollen tube	OCG08064,OCG08362,OCG17382
GO:0009860	13	6418	3	37	4.84904e-05	0.00343069	P	pollen tube growth	OCG08064,OCG08362,OCG17382
GO:0009932	14	6418	3	37	6.147e-05	0.0034792	P	cell tip growth	OCG08064,OCG08362,OCG17382
GO:0048868	15	6418	3	37	7.65326e-05	0.00360979	P	pollen tube development	OCG08064,OCG08362,OCG17382
GO:0009856	17	6418	3	37	0.000113472	0.00458753	P	pollination	OCG08064,OCG08362,OCG17382
GO:0048588	62	6418	4	37	0.000410789	0.0145317	P	developmental cell growth	OCG05634,OCG08064,OCG08362,OCG17382
GO:0044706	29	6418	3	37	0.000581369	0.0182808	P	multi-multicellular organism process	OCG08064,OCG08362,OCG17382
GO:0005886	787	6418	12	37	0.0010578	0.0299358	C	plasma membrane	OCG00274,OCG00580,OCG02059,OCG03590,OCG05634,OCG08312,OCG08362,OCG08906,OCG10852,OCG11893,OCG12002,OCG17382
GO:0009826	39	6418	3	37	0.00139753	0.0329585	P	unidimensional cell growth	OCG08064,OCG08362,OCG17382
GO:0060560	85	6418	4	37	0.00135653	0.0329585	P	developmental growth involved in morphogenesis	OCG05634,OCG08064,OCG08362,OCG17382
GO:0071944	942	6418	13	37	0.00156339	0.0340339	C	cell periphery	OCG00274,OCG00580,OCG02059,OCG03590,OCG05634,OCG08064,OCG08312,OCG08362,OCG08906,OCG10852,OCG11893,OCG12002,OCG17382

## Sheet: branchBlastophaga
GO_Term	Pop.term	Pop.total	Study.term	Study.total	p	p.adjusted	namespace	name	Study_GenesID

## Sheet: branchCeratosolen
GO_Term	Pop.term	Pop.total	Study.term	Study.total	p	p.adjusted	namespace	name	Study_GenesID
GO:0006613	38	6200	4	42	0.000113663	0.0142765	P	cotranslational protein targeting to membrane	OCG09471,OCG09917,OCG10554,OCG11043
GO:0045047	44	6200	4	42	0.000202973	0.0142765	P	protein targeting to ER	OCG09471,OCG09917,OCG10554,OCG11043
GO:0006614	34	6200	4	42	7.28269e-05	0.0142765	P	SRP-dependent cotranslational protein targeting to membrane	OCG09471,OCG09917,OCG10554,OCG11043
GO:0072599	45	6200	4	42	0.000221685	0.0142765	P	establishment of protein localization to endoplasmic reticulum	OCG09471,OCG09917,OCG10554,OCG11043
GO:0000184	41	6200	4	42	0.000153661	0.0142765	P	nuclear-transcribed mRNA catabolic process, nonsense-mediated decay	OCG09471,OCG09917,OCG10554,OCG11043
GO:0006612	49	6200	4	42	0.000309123	0.0153806	P	protein targeting to membrane	OCG09471,OCG09917,OCG10554,OCG11043
GO:0070972	50	6200	4	42	0.00033436	0.0153806	P	protein localization to endoplasmic reticulum	OCG09471,OCG09917,OCG10554,OCG11043
GO:0019439	167	6200	6	42	0.000819118	0.0293062	P	aromatic compound catabolic process	OCG01659,OCG09261,OCG09471,OCG09917,OCG10554,OCG11043
GO:0006401	110	6200	5	42	0.00080919	0.0293062	P	RNA catabolic process	OCG01659,OCG09471,OCG09917,OCG10554,OCG11043
GO:1901361	172	6200	6	42	0.000956068	0.0307854	P	organic cyclic compound catabolic process	OCG01659,OCG09261,OCG09471,OCG09917,OCG10554,OCG11043
GO:0090150	76	6200	4	42	0.00164008	0.0480095	P	establishment of protein localization to membrane	OCG09471,OCG09917,OCG10554,OCG11043

## Sheet: branchAgaonidae
GO_Term	Pop.term	Pop.total	Study.term	Study.total	p	p.adjusted	namespace	name	Study_GenesID

## Sheet: branchVjavana7
GO_Term	Pop.term	Pop.total	Study.term	Study.total	p	p.adjusted	namespace	name	Study_GenesID

## Sheet: branchVjavana2
GO_Term	Pop.term	Pop.total	Study.term	Study.total	p	p.adjusted	namespace	name	Study_GenesID

## Sheet: branchVjavana8
GO_Term	Pop.term	Pop.total	Study.term	Study.total	p	p.adjusted	namespace	name	Study_GenesID

## Sheet: branchVesquirolianae
GO_Term	Pop.term	Pop.total	Study.term	Study.total	p	p.adjusted	namespace	name	Study_GenesID
GO:0000313	53	3579	8	58	1.458e-06	0.000261711	C	organellar ribosome	OCG00372,OCG00610,OCG00709,OCG00999,OCG01233,OCG01414,OCG01587,OCG04788
GO:0005761	53	3579	8	58	1.458e-06	0.000261711	C	mitochondrial ribosome	OCG00372,OCG00610,OCG00709,OCG00999,OCG01233,OCG01414,OCG01587,OCG04788
GO:0098798	133	3579	11	58	6.31369e-06	0.000640796	C	mitochondrial protein complex	OCG00372,OCG00563,OCG00610,OCG00709,OCG00999,OCG01233,OCG01414,OCG01587,OCG02234,OCG04788,OCG04915
GO:0032543	65	3579	8	58	7.13979e-06	0.000640796	P	mitochondrial translation	OCG00372,OCG00610,OCG00709,OCG00999,OCG01233,OCG01414,OCG01587,OCG04788
GO:0140053	73	3579	8	58	1.71933e-05	0.0010693	P	mitochondrial gene expression	OCG00372,OCG00610,OCG00709,OCG00999,OCG01233,OCG01414,OCG01587,OCG04788
GO:0003735	177	3579	12	58	1.78713e-05	0.0010693	F	structural constituent of ribosome	OCG00017,OCG00029,OCG00372,OCG00610,OCG00709,OCG00999,OCG01233,OCG01414,OCG01587,OCG04788,OCG08073,OCG09605
GO:0044391	185	3579	12	58	2.79886e-05	0.00143541	C	ribosomal subunit	OCG00017,OCG00029,OCG00372,OCG00610,OCG00709,OCG00999,OCG01233,OCG01414,OCG01587,OCG04788,OCG08073,OCG09605
GO:0005840	190	3579	12	58	3.65926e-05	0.00164209	C	ribosome	OCG00017,OCG00029,OCG00372,OCG00610,OCG00709,OCG00999,OCG01233,OCG01414,OCG01587,OCG04788,OCG08073,OCG09605
GO:0005759	111	3579	9	58	5.71779e-05	0.00228076	C	mitochondrial matrix	OCG00372,OCG00563,OCG00610,OCG00709,OCG00999,OCG01233,OCG01414,OCG01587,OCG04788
GO:0005198	241	3579	13	58	8.70074e-05	0.00286675	F	structural molecule activity	OCG00017,OCG00029,OCG00372,OCG00610,OCG00709,OCG00999,OCG01233,OCG01414,OCG01587,OCG04788,OCG08012,OCG08073,OCG09605
GO:0043603	390	3579	17	58	8.78392e-05	0.00286675	P	cellular amide metabolic process	OCG00017,OCG00029,OCG00080,OCG00348,OCG00372,OCG00563,OCG00610,OCG00709,OCG00901,OCG00999,OCG01233,OCG01414,OCG01587,OCG04788,OCG04915,OCG08073,OCG09605
GO:0006518	357	3579	16	58	0.000108427	0.00324378	P	peptide metabolic process	OCG00017,OCG00029,OCG00080,OCG00348,OCG00372,OCG00610,OCG00709,OCG00901,OCG00999,OCG01233,OCG01414,OCG01587,OCG04788,OCG04915,OCG08073,OCG09605
GO:0000315	34	3579	5	58	0.000182294	0.00467455	C	organellar large ribosomal subunit	OCG00610,OCG00709,OCG00999,OCG01233,OCG04788
GO:0005762	34	3579	5	58	0.000182294	0.00467455	C	mitochondrial large ribosomal subunit	OCG00610,OCG00709,OCG00999,OCG01233,OCG04788
GO:0043604	344	3579	15	58	0.000256933	0.00614926	P	amide biosynthetic process	OCG00017,OCG00029,OCG00080,OCG00372,OCG00563,OCG00610,OCG00709,OCG00901,OCG00999,OCG01233,OCG01414,OCG01587,OCG04788,OCG08073,OCG09605
GO:0006412	316	3579	14	58	0.000368094	0.00825911	P	translation	OCG00017,OCG00029,OCG00080,OCG00372,OCG00610,OCG00709,OCG00901,OCG00999,OCG01233,OCG01414,OCG01587,OCG04788,OCG08073,OCG09605
GO:0043043	333	3579	14	58	0.00063119	0.0133292	P	peptide biosynthetic process	OCG00017,OCG00029,OCG00080,OCG00372,OCG00610,OCG00709,OCG00901,OCG00999,OCG01233,OCG01414,OCG01587,OCG04788,OCG08073,OCG09605
GO:0015935	75	3579	6	58	0.00118053	0.0235451	C	small ribosomal subunit	OCG00017,OCG00029,OCG00372,OCG01414,OCG01587,OCG08073

## Sheet: branchVjavana1
GO_Term	Pop.term	Pop.total	Study.term	Study.total	p	p.adjusted	namespace	name	Study_GenesID

[truncated: 21 more sheets: branchVmedusa, branchVfilippina, branchVmelayana, branchVcompacta, branchVsp-Flangkokensis, branchPsp-Fconcinna, branchPquadraticeps, branchEaltissima, branchPsp-Frumphii, branchBsp-Fabeli, branchBsp-Fpyriformis, branchBsp-Fformosa, branchBsp-Ferecta, branchBsp-Fvariolosa, branchCappendiculatus, branchCfusciceps, branchCgravelyi, branchCsolmi, branchCconstrictus, branchKtentacularis …]
