# Supplementary material for: Adaptation of Fig Wasps (Agaodinae) to Their Host Revealed by Large-Scale Transcriptomic Data
Source: Insects. 2021 Sep 11;12(9):815. doi: 10.3390/insects12090815 (PMC8471397; doi:10.3390/insects12090815)
Supplement: Supplementary file 1 [file insects-12-00815-s001.zip › supplementary data/Excel S8 PSGs enriched in KEGG for fig wasp with the level of species, genus and Agaonidae.xlsx]

## Sheet: branchValisia
KEGG_code	Descrition	Pop.term	Pop.Total	Study.term	Study.total	p	p.adjusted	Study_GenesID
ko00195	Metabolism||Energy metabolism||Photosynthesis	28	6986	3	38	0.000442904	0.00132871	OCG05322,OCG08915,OCG13782
ko03010	Genetic Information Processing||Translation||Ribosome	350	6986	6	38	0.0107349	0.0161023	OCG00198,OCG00695,OCG00709,OCG07885,OCG11043,OCG11189

## Sheet: branchEuPl
KEGG_code	Descrition	Pop.term	Pop.Total	Study.term	Study.total	p	p.adjusted	Study_GenesID

## Sheet: branchBlastophaga
KEGG_code	Descrition	Pop.term	Pop.Total	Study.term	Study.total	p	p.adjusted	Study_GenesID
ko04714	Organismal Systems||Environmental adaptation||Thermogenesis	194	6682	6	50	0.00304086	0.0275324	OCG00156,OCG00371,OCG00407,OCG01212,OCG01416,OCG04600
ko03010	Genetic Information Processing||Translation||Ribosome	267	6682	7	50	0.00344155	0.0275324	OCG00095,OCG00156,OCG00485,OCG00541,OCG00695,OCG00709,OCG01143

## Sheet: branchCeratosolen
KEGG_code	Descrition	Pop.term	Pop.Total	Study.term	Study.total	p	p.adjusted	Study_GenesID
ko03010	Genetic Information Processing||Translation||Ribosome	262	6685	5	33	0.00858759	0.0257628	OCG09471,OCG09917,OCG10554,OCG11043,OCG12999

## Sheet: branchAgaonidae
KEGG_code	Descrition	Pop.term	Pop.Total	Study.term	Study.total	p	p.adjusted	Study_GenesID

## Sheet: branchVjavana7
KEGG_code	Descrition	Pop.term	Pop.Total	Study.term	Study.total	p	p.adjusted	Study_GenesID

## Sheet: branchVjavana2
KEGG_code	Descrition	Pop.term	Pop.Total	Study.term	Study.total	p	p.adjusted	Study_GenesID

## Sheet: branchVjavana8
KEGG_code	Descrition	Pop.term	Pop.Total	Study.term	Study.total	p	p.adjusted	Study_GenesID

## Sheet: branchVesquirolianae
KEGG_code	Descrition	Pop.term	Pop.Total	Study.term	Study.total	p	p.adjusted	Study_GenesID
ko03010	Genetic Information Processing||Translation||Ribosome	165	3893	11	72	0.000181231	0.00217477	OCG00017,OCG00029,OCG00372,OCG00610,OCG00709,OCG00999,OCG01414,OCG01587,OCG04788,OCG08073,OCG09605

## Sheet: branchVjavana1
KEGG_code	Descrition	Pop.term	Pop.Total	Study.term	Study.total	p	p.adjusted	Study_GenesID

[truncated: 21 more sheets: branchVmedusa, branchVfilippina, branchVmalayana, branchVcompacta, branchVsp-Flangkokensis, branchPsp-Fconcinna, branchPquadraticeps, branchEaltissima, branchPsp-Frumphii, branchBsp-Fabeli, branchBsp-Fpyriformis, branchBsp-Fformosa, branchBsp-Ferecta, branchBsp-Fvariolosa, branchCappendiculatus, branchCfusciceps, branchCgravelyi, branchCsolmi, branchCconstrictus, branchKtentacularis …]
