# Supplementary material for: Adaptation of Fig Wasps (Agaodinae) to Their Host Revealed by Large-Scale Transcriptomic Data
Source: Insects. 2021 Sep 11;12(9):815. doi: 10.3390/insects12090815 (PMC8471397; doi:10.3390/insects12090815)
Supplement: Supplementary file 1 [file insects-12-00815-s001.zip › supplementary data/Excel S9 PSGs for fig wasp with the level of species, genus and Agaonidae.xlsx]

## Sheet: PSG unigenes
Supplementary Table :
Branch	Gene	P_value	BEB_Significance	Nr	SwissProt	COG	eggNOG	pfam	KEGG	GO
Valisia	OCG00018	0	NO	heat shock 70 kDa protein cognate 4-like	Heat shock 70 kDa protein cognate 4	-	7425.NV13717-PA	PF00012.21: Hsp70 protein; PF06723.14: MreB/Mbl protein	K03283: HSPA1s;heat shock 70kDa protein 1/2/6/8	GO:0005488: binding; GO:0005515: protein binding; GO:0005622: intracellular anatomical structure; GO:0005737: cytoplasm; GO:0006457: protein folding; GO:0006950: response to stress; GO:0007275: multicellular organism development; GO:0007568: aging; GO:0008340: determination of adult lifespan; GO:0009605: response to external stimulus; GO:0009987: cellular process; GO:0010259: multicellular organi…
Valisia	OCG00198	0.03622	NO	60S ribosomal protein L11; PREDICTED: 60S ribosomal protein L11	60S ribosomal protein L11	KOG0397: 60S ribosomal protein L11	7425.NV11741-PA	PF00281.20: Ribosomal protein L5; PF00673.22: ribosomal L5P family C-terminus	K02868: RP-L11e,RPL11;large subunit ribosomal protein L11e	GO:0000027: ribosomal large subunit assembly; GO:0002181: cytoplasmic translation; GO:0003676: nucleic acid binding; GO:0003723: RNA binding; GO:0003735: structural constituent of ribosome; GO:0005198: structural molecule activity; GO:0005488: binding; GO:0005515: protein binding; GO:0005622: intracellular anatomical structure; GO:0005634: nucleus; GO:0005730: nucleolus; GO:0005737: cytoplasm; GO…
Valisia	OCG00329	0.001189	YES	PREDICTED: 39S ribosomal protein L47, mitochondrial	39S ribosomal protein L47, mitochondrial	KOG3331: Mitochondrial/chloroplast ribosomal protein L4/L29	7425.NV17099-PA	PF06984.14: Mitochondrial 39-S ribosomal protein L47 (MRP-L47)	K17428: MRPL47,NCM1;large subunit ribosomal protein L47	GO:0000313: organellar ribosome; GO:0000315: organellar large ribosomal subunit; GO:0003735: structural constituent of ribosome; GO:0005198: structural molecule activity; GO:0005622: intracellular anatomical structure; GO:0005737: cytoplasm; GO:0005739: mitochondrion; GO:0005759: mitochondrial matrix; GO:0005761: mitochondrial ribosome; GO:0005762: mitochondrial large ribosomal subunit; GO:000584…
Valisia	OCG00457	0	NO	PREDICTED: odorant receptor Or2-like	-	-	7425.NV25617-PA	PF02949.21: 7tm Odorant receptor	-	-
Valisia	OCG00580	0.021265	NO	hypothetical protein	Peptidyl-prolyl cis-trans isomerase	-	6326.BUX.s01109.343	PF00160.22: Cyclophilin type peptidyl-prolyl cis-trans isomerase/CLD	K01802: E5.2.1.8;peptidylprolyl isomerase [EC:5.2.1.8]	GO:0000413: protein peptidyl-prolyl isomerization; GO:0003755: peptidyl-prolyl cis-trans isomerase activity; GO:0003824: catalytic activity; GO:0005488: binding; GO:0005576: extracellular region; GO:0005622: intracellular anatomical structure; GO:0005737: cytoplasm; GO:0005773: vacuole; GO:0005774: vacuolar membrane; GO:0005794: Golgi apparatus; GO:0005829: cytosol; GO:0005886: plasma membrane; G…
Valisia	OCG00637	0.0002808	NO	28S ribosomal protein S33, mitochondrial; PREDICTED: 28S ribosomal protein S33, mitochondrial	28S ribosomal protein S33, mitochondrial	KOG4104: Ganglioside-induced differentiation associated protein 3	12957.ACEP13745-PA	PF08293.12: Mitochondrial ribosomal subunit S27	K17411: MRPS33;small subunit ribosomal protein S33	GO:0000313: organellar ribosome; GO:0000314: organellar small ribosomal subunit; GO:0003735: structural constituent of ribosome; GO:0005198: structural molecule activity; GO:0005622: intracellular anatomical structure; GO:0005737: cytoplasm; GO:0005739: mitochondrion; GO:0005759: mitochondrial matrix; GO:0005761: mitochondrial ribosome; GO:0005763: mitochondrial small ribosomal subunit; GO:000584…
Valisia	OCG00695	0.011305	NO	PREDICTED: 40S ribosomal protein S12	40S ribosomal protein S12	KOG3406: 40S ribosomal protein S12	7425.NV13168-PA	PF01248.27: Ribosomal protein L7Ae/L30e/S12e/Gadd45 family	K02951: RP-S12e,RPS12;small subunit ribosomal protein S12e	-
Valisia	OCG00709	0.027	NO	39S ribosomal protein L23, mitochondrial; PREDICTED: probable 39S ribosomal protein L23, mitochondrial	39S ribosomal protein L23, mitochondrial	KOG4089: Predicted mitochondrial ribosomal protein L23	7425.NV14311-PA	PF00276.21: Ribosomal protein L23	K02892: RP-L23,MRPL23,rplW;large subunit ribosomal protein L23	GO:0000313: organellar ribosome; GO:0000315: organellar large ribosomal subunit; GO:0003676: nucleic acid binding; GO:0003723: RNA binding; GO:0003735: structural constituent of ribosome; GO:0005198: structural molecule activity; GO:0005488: binding; GO:0005622: intracellular anatomical structure; GO:0005737: cytoplasm; GO:0005739: mitochondrion; GO:0005759: mitochondrial matrix; GO:0005761: mito…
Valisia	OCG00720	0.01842	NO	PREDICTED: uncharacterized protein LOC105365253	-	-	7425.NV17320-PA	PF01636.24: Phosphotransferase enzyme family; PF02958.21: Ecdysteroid kinase; PF07914.12: Protein of unknown function (DUF1679)	-	-
Valisia	OCG00725	0.0001066	NO	calmodulin-7-like isoform X2; hypothetical protein RHSIM_Rhsim13G0201500	Calmodulin	-	102107.XP_008240643.1	PF00036.33: EF hand; PF08976.12: EF-hand domain; PF10591.10: Secreted protein acidic and rich in cysteine Ca binding region; PF12763.8: Cytoskeletal-regulatory complex EF hand; PF13202.7: EF hand; PF13405.7: EF-hand domain; PF13499.7: EF-hand domain pair; PF13833.7: EF-hand domain pair; PF14658.7: EF-hand domain	K02183: CALM;calmodulin	GO:0005513: detection of calcium ion; GO:0009593: detection of chemical stimulus; GO:0010035: response to inorganic substance; GO:0010038: response to metal ion; GO:0010099: regulation of photomorphogenesis; GO:0042221: response to chemical; GO:0048580: regulation of post-embryonic development; GO:0048583: regulation of response to stimulus; GO:0050789: regulation of biological process; GO:005079…
Valisia	OCG00950	0.0002833	NO	PHD finger-like domain-containing protein 5A	PHD finger-like domain-containing protein 5A	KOG1705: Uncharacterized conserved protein, contains CXXC motifs	103372.F4W8Q9	PF03660.15: PHF5-like protein	K12834: PHF5A;PHD finger-like domain-containing protein 5A	GO:0000375: RNA splicing, via transesterification reactions; GO:0000377: RNA splicing, via transesterification reactions with bulged adenosine as nucleophile; GO:0000398: mRNA splicing, via spliceosome; GO:0003676: nucleic acid binding; GO:0003723: RNA binding; GO:0005488: binding; GO:0005622: intracellular anatomical structure; GO:0005634: nucleus; GO:0005681: spliceosomal complex; GO:0005686: U…
Valisia	OCG01224	0.04516	NO	PREDICTED: mediator of RNA polymerase II transcription subunit 8; mediator of RNA polymerase II transcription subunit 8 isoform X3	Mediator of RNA polymerase II transcription subunit 8	KOG3583: Uncharacterized conserved protein	7425.NV11237-PA	PF10232.10: Mediator of RNA polymerase II transcription complex subunit 8	K15129: MED8;mediator of RNA polymerase II transcription subunit 8	GO:0003712: transcription coregulator activity; GO:0005622: intracellular anatomical structure; GO:0005634: nucleus; GO:0005654: nucleoplasm; GO:0006139: nucleobase-containing compound metabolic process; GO:0006351: transcription, DNA-templated; GO:0006366: transcription by RNA polymerase II; GO:0006725: cellular aromatic compound metabolic process; GO:0006807: nitrogen compound metabolic process…
Valisia	OCG01416	3.5315e-05	NO	PREDICTED: cGMP-dependent protein kinase, isozyme 2 forms cD5/T2 isoform X3; cGMP-dependent protein kinase, isozyme 2 forms cD4/T1/T3A/T3B isoform X1	cGMP-dependent protein kinase, isozyme 2 forms cD4/T1/T3A/T3B; cGMP-dependent protein kinase, isozyme 2 forms cD5/T2	KOG0614: cGMP-dependent protein kinase; KOG0616: cAMP-dependent protein kinase catalytic subunit (PKA)	7425.NV12180-PA	PF00027.30: Cyclic nucleotide-binding domain; PF00069.26: Protein kinase domain; PF07714.18: Protein tyrosine and serine/threonine kinase; PF16808.6: Coiled-coil N-terminus of cGMP-dependent protein kinase	K07376: PRKG1;cGMP-dependent protein kinase 1 [EC:2.7.11.12]	-
Valisia	OCG02059	0	NO	-	Glutamate receptor ionotropic, kainate 2	KOG1054: Glutamate-gated AMPA-type ion channel receptor subunit GluR2 and related subunits	-	PF00060.27: Ligand-gated ion channel; PF00497.21: Bacterial extracellular solute-binding proteins, family 3; PF01094.29: Receptor family ligand binding region; PF10613.10: Ligated ion channel L-glutamate- and glycine-binding site	K05313: GRIN;glutamate receptor,ionotropic,invertebrate	GO:0004888: transmembrane signaling receptor activity; GO:0004970: ionotropic glutamate receptor activity; GO:0005215: transporter activity; GO:0005216: ion channel activity; GO:0005230: extracellular ligand-gated ion channel activity; GO:0005261: cation channel activity; GO:0005267: potassium channel activity; GO:0005272: sodium channel activity; GO:0005886: plasma membrane; GO:0006810: transpor…
Valisia	OCG03713	0.0029285	NO	NADH dehydrogenase; PREDICTED: mimitin, mitochondrial	NADH dehydrogenase [ubiquinone] 1 alpha subcomplex assembly factor 2	-	7425.NV18010-PA	PF05071.17: NADH ubiquinone oxidoreductase subunit NDUFA12	K18160: NDUFAF2;NADH dehydrogenase [ubiquinone] 1 alpha subcomplex assembly factor 2	-
Valisia	OCG03964	0.0009995	NO	uncharacterized protein LOC100679008	-	-	7425.NV24439-PA	PF01248.27: Ribosomal protein L7Ae/L30e/S12e/Gadd45 family	-	-
Valisia	OCG04629	0.05295	YES	PREDICTED: L-asparaginase	Glutamyl-tRNA(Gln) amidotransferase subunit D	KOG0506: Glutaminase (contains ankyrin repeat)	7425.NV11271-PA	PF00023.31: Ankyrin repeat; PF00710.21: Asparaginase, N-terminal; PF12796.8: Ankyrin repeats (3 copies); PF13606.7: Ankyrin repeat; PF13637.7: Ankyrin repeats (many copies); PF13857.7: Ankyrin repeats (many copies); PF17763.2: Glutaminase/Asparaginase C-terminal domain	K13278: ASPG;60kDa lysophospholipase [EC:3.1.1.5 3.1.1.47 3.5.1.1]	GO:0003824: catalytic activity; GO:0004067: asparaginase activity; GO:0006082: organic acid metabolic process; GO:0006520: cellular amino acid metabolic process; GO:0006528: asparagine metabolic process; GO:0006530: asparagine catabolic process; GO:0006807: nitrogen compound metabolic process; GO:0008152: metabolic process; GO:0009056: catabolic process; GO:0009063: cellular amino acid catabolic …
Valisia	OCG04867	1.8855e-05	NO	gametocyte-specific factor 1; uncharacterized protein LOC106645474	-	-	7425.NV15031-PA	PF05253.13: U11-48K-like CHHC zinc finger	-	-
Valisia	OCG04972	1.3565e-06	NO	PREDICTED: uncharacterized protein LOC105361154, partial	-	-	7425.NV15426-PA	-	-	-
Valisia	OCG05322	0	NO	hypothetical protein; photosystem II 10 kDa polypeptide, chloroplastic; photosystem II protein PsbR	Photosystem II 10 kDa polypeptide, chloroplastic	-	-	PF04725.13: Photosystem II 10 kDa polypeptide PsbR	K03541: psbR;photosystem II 10kDa protein	GO:0005622: intracellular anatomical structure; GO:0005737: cytoplasm; GO:0009507: chloroplast; GO:0009534: chloroplast thylakoid; GO:0009535: chloroplast thylakoid membrane; GO:0009536: plastid; GO:0009579: thylakoid; GO:0016020: membrane; GO:0031976: plastid thylakoid; GO:0031984: organelle subcompartment; GO:0034357: photosynthetic membrane; GO:0042651: thylakoid membrane; GO:0043226: organell…
Valisia	OCG05372	0.033775	NO	regucalcin isoform X1	Regucalcin	KOG4499: Ca2+-binding protein Regucalcin/SMP30	7425.NV16586-PA	PF08450.13: SMP-30/Gluconolactonase/LRE-like region	K01053: gnl,RGN;gluconolactonase [EC:3.1.1.17]	-
Valisia	OCG05376	0.027095	YES	mitochondrial GTPase 1 isoform X1; mitochondrial GTPase 1, partial	Mitochondrial GTPase 1; Ribosome biogenesis GTPase A	KOG2423: Nucleolar GTPase; KOG2484: GTPase; KOG2485: Conserved ATP/GTP binding protein	7425.NV11557-PA	PF01926.24: 50S ribosome-binding GTPase; PF02421.19: Ferrous iron transport protein B	K19828: MTG1;mitochondrial GTPase 1	GO:0003824: catalytic activity; GO:0003924: GTPase activity; GO:0005622: intracellular anatomical structure; GO:0005737: cytoplasm; GO:0005739: mitochondrion; GO:0016462: pyrophosphatase activity; GO:0016787: hydrolase activity; GO:0016817: hydrolase activity, acting on acid anhydrides; GO:0016818: hydrolase activity, acting on acid anhydrides, in phosphorus-containing anhydrides; GO:0017111: nuc…
Valisia	OCG05540	0.3408	YES	PREDICTED: elongation factor Tu, mitochondrial-like; uncharacterized protein LOC106639732; uncharacterized protein LOC106653025	Elongation factor Tu, mitochondrial	KOG0460: Mitochondrial translation elongation factor Tu	7425.NV14492-PA	PF00009.28: Elongation factor Tu GTP binding domain; PF03143.18: Elongation factor Tu C-terminal domain; PF03144.26: Elongation factor Tu domain 2	K02358: tuf,TUFM;elongation factor Tu	GO:0003676: nucleic acid binding; GO:0003723: RNA binding; GO:0003746: translation elongation factor activity; GO:0003824: catalytic activity; GO:0003924: GTPase activity; GO:0005488: binding; GO:0005622: intracellular anatomical structure; GO:0005737: cytoplasm; GO:0005739: mitochondrion; GO:0006412: translation; GO:0006414: translational elongation; GO:0006518: peptide metabolic process; GO:000…
Valisia	OCG05634	0.019395	NO	PREDICTED: protein prickle-like	Protein prickle	-	7425.NV17517-PA	PF00412.23: LIM domain; PF06297.15: PET Domain	K04511: PRICKLE;prickle	GO:0000226: microtubule cytoskeleton organization; GO:0001558: regulation of cell growth; GO:0001654: eye development; GO:0001736: establishment of planar polarity; GO:0001737: establishment of imaginal disc-derived wing hair orientation; GO:0001738: morphogenesis of a polarized epithelium; GO:0001745: compound eye morphogenesis; GO:0002009: morphogenesis of an epithelium; GO:0002165: instar larv…
Valisia	OCG05758	0.037555	NO	PREDICTED: condensin-2 complex subunit D3-like	Condensin-2 complex subunit D3	-	7425.NV11005-PA	PF12717.8: non-SMC mitotic condensation complex subunit 1	K11491: NCAPD3;condensin-2 complex subunit D3	GO:0000003: reproduction; GO:0000018: regulation of DNA recombination; GO:0000019: regulation of mitotic recombination; GO:0000070: mitotic sister chromatid segregation; GO:0000228: nuclear chromosome; GO:0000278: mitotic cell cycle; GO:0000280: nuclear division; GO:0000775: chromosome, centromeric region; GO:0000779: condensed chromosome, centromeric region; GO:0000793: condensed chromosome; GO:…
Valisia	OCG05853	0.000781	NO	PREDICTED: uncharacterized protein LOC105361346 isoform X3	-	-	7425.NV13569-PA	PF00023.31: Ankyrin repeat; PF05186.14: Dpy-30 motif; PF12796.8: Ankyrin repeats (3 copies); PF13637.7: Ankyrin repeats (many copies); PF13857.7: Ankyrin repeats (many copies)	-	-
Valisia	OCG05898	0.002487	NO	PREDICTED: methyltransferase-like protein 17, mitochondrial; methyltransferase-like protein 17, mitochondrial	Methyltransferase-like protein 17, mitochondrial	KOG2539: Mitochondrial/chloroplast ribosome small subunit component	103372.F4WY74; 7460.GB50497-PA	PF09243.11: Mitochondrial small ribosomal subunit Rsm22	-	-
Valisia	OCG06510	0.00593	NO	PREDICTED: uncharacterized protein LOC105360429	Putative serine/threonine-protein kinase haspin homolog	-	7425.NV16901-PA	PF12330.9: Haspin like kinase domain	K16315: GSG2;serine/threonine-protein kinase haspin [EC:2.7.11.1]	GO:0000166: nucleotide binding; GO:0003824: catalytic activity; GO:0004672: protein kinase activity; GO:0004674: protein serine/threonine kinase activity; GO:0005488: binding; GO:0005524: ATP binding; GO:0005622: intracellular anatomical structure; GO:0005634: nucleus; GO:0005737: cytoplasm; GO:0006325: chromatin organization; GO:0006464: cellular protein modification process; GO:0006468: protein…
Valisia	OCG06538	0.02286	NO	hypothetical protein TSAR_013533; protein anoxia up-regulated-like isoform X2	-	-	-	-	-	-
Valisia	OCG07074	0.003424	NO	hypothetical protein; hypothetical protein RHSIM_Rhsim05G0074000; hypothetical protein RHSIM_Rhsim11G0177800	Glycine-rich RNA-binding protein GRP1A	-	-	PF00076.23: RNA recognition motif. (a.k.a. RRM, RBD, or RNP domain)	K13195: CIRBP;cold-inducible RNA-binding protein	-
Valisia	OCG07463	0.019455	NO	hypothetical protein T07_2523	-	-	4530.OS06T0131001-00	-	-	-
Valisia	OCG07481	3.1175e-07	YES	uncharacterized protein F23F12.8	-	-	7425.NV15122-PA	-	-	GO:0003824: catalytic activity; GO:0004553: hydrolase activity, hydrolyzing O-glycosyl compounds; GO:0004567: beta-mannosidase activity; GO:0015923: mannosidase activity; GO:0016787: hydrolase activity; GO:0016798: hydrolase activity, acting on glycosyl bonds
Valisia	OCG07691	1.6385e-06	NO	hypothetical protein; hypothetical protein RHSIM_Rhsim06G0054800	Cysteine proteinase RD21A; Probable cysteine protease RD21B	-	981085.XP_010107858.1	PF00112.24: Papain family cysteine protease; PF00396.19: Granulin; PF08246.13: Cathepsin propeptide inhibitor domain (I29)	-	GO:0000323: lytic vacuole; GO:0000932: P-body; GO:0003824: catalytic activity; GO:0004175: endopeptidase activity; GO:0004197: cysteine-type endopeptidase activity; GO:0004842: ubiquitin-protein transferase activity; GO:0005576: extracellular region; GO:0005615: extracellular space; GO:0005618: cell wall; GO:0005622: intracellular anatomical structure; GO:0005634: nucleus; GO:0005737: cytoplasm; …	-	PF00004.30: ATPase family associated with various cellular activities (AAA); PF00158.27: Sigma-54 interaction domain; PF07724.15: AAA domain (Cdc48 subfamily); PF07728.15: AAA domain (dynein-related subfamily); PF10431.10: C-terminal, D2-small domain, of ClpB protein	K03695: clpB;ATP-dependent Clp protease ATP-binding subunit ClpB; K03696: clpC;ATP-dependent Clp protease ATP-binding subunit ClpC	GO:0005622: intracellular anatomical structure; GO:0005737: cytoplasm; GO:0043226: organelle; GO:0043227: membrane-bounded organelle; GO:0043229: intracellular organelle; GO:0043231: intracellular membrane-bounded organelle
Valisia	OCG07726	8.845e-08	NO	-	-	-	981085.XP_010100328.1	-	-	-
Valisia	OCG07766	0	NO	PREDICTED: uncharacterized protein LOC105364222	-	-	103372.F4WKA3; 7425.NV17059-PA	-	-	GO:0002009: morphogenesis of an epithelium; GO:0002165: instar larval or pupal development; GO:0007275: multicellular organism development; GO:0007399: nervous system development; GO:0007444: imaginal disc development; GO:0007472: wing disc morphogenesis; GO:0007475: apposition of dorsal and ventral imaginal disc-derived wing surfaces; GO:0007476: imaginal disc-derived wing morphogenesis; GO:0007…
Valisia	OCG07880	0	NO	Damage response protein 1; hypothetical protein; hypothetical protein PCG10_000289; hypothetical protein RHSIM_Rhsim02G0216500	Membrane-associated progesterone receptor component 1; Probable steroid-binding protein 3	KOG1108: Predicted heme/steroid binding protein; KOG1110: Putative steroid membrane receptor Hpr6.6/25-Dx	981085.XP_010104511.1	PF00173.29: Cytochrome b5-like Heme/Steroid binding domain	K17278: PGRMC1_2;membrane-associated progesterone receptor component	GO:0005488: binding; GO:0005622: intracellular anatomical structure; GO:0005737: cytoplasm; GO:0005829: cytosol; GO:0012505: endomembrane system; GO:0016020: membrane; GO:0020037: heme binding; GO:0046906: tetrapyrrole binding; GO:0097159: organic cyclic compound binding; GO:1901363: heterocyclic compound binding																	GO:0005622: intracellular; GO:0005623: cell; GO:0005737: cytoplasm; GO:0009507: chloroplast; GO:0009526: plastid envelope; GO:0009532: plastid stroma; GO:0009534: chloroplast thylakoid; GO:0009535: chloroplast thylakoid membrane; GO:0009536: plastid; GO:0009570: chloroplast stroma; GO:0009579: thylakoid; GO:0009941: chloroplast envelope; GO:0010287: plastoglobule; GO:0016020: membrane; GO:0031967…
Valisia	OCG07885	7.97e-07	NO	60S ribosomal protein L31; 60S ribosomal protein L31 isoform X1	60S ribosomal protein L31	KOG0893: 60S ribosomal protein L31	6326.BUX.s01644.8	PF01198.20: Ribosomal protein L31e	K02910: RP-L31e,RPL31;large subunit ribosomal protein L31e	-
Valisia	OCG08070	0.001411	YES	FAST kinase domain-containing protein 5, mitochondrial-like; uncharacterized protein LOC106650599 isoform X1; uncharacterized protein LOC106650599 isoform X2	-	-	-	PF08368.13: FAST kinase-like protein, subdomain 2	-	-
Valisia	OCG08274	4.9945e-07	YES	PREDICTED: ubiquitin carboxyl-terminal hydrolase 8 isoform X2	Ubiquitin carboxyl-terminal hydrolase 8	KOG1868: Ubiquitin C-terminal hydrolase	7425.NV17012-PA	PF00443.30: Ubiquitin carboxyl-terminal hydrolase; PF00581.21: Rhodanese-like domain; PF13423.7: Ubiquitin carboxyl-terminal hydrolase	K11839: USP8,UBP5;ubiquitin carboxyl-terminal hydrolase 8 [EC:3.4.19.12]	GO:0002009: morphogenesis of an epithelium; GO:0002165: instar larval or pupal development; GO:0003824: catalytic activity; GO:0004843: thiol-dependent ubiquitin-specific protease activity; GO:0005622: intracellular anatomical structure; GO:0005737: cytoplasm; GO:0006464: cellular protein modification process; GO:0006508: proteolysis; GO:0006807: nitrogen compound metabolic process; GO:0007275: m…
Valisia	OCG08340	1.3835e-06	YES	PREDICTED: nuclear factor related to kappa-B-binding protein, partial	-	-	-	-	-	-
Valisia	OCG08636	9.6e-06	NO
Valisia	OCG08649	0.03621	NO	ATP-dependent chaperone ClpB; hypothetical protein	Chaperone protein ClpB	KOG1051: Chaperone HSP104 and related ATP-dependent Clp proteases	-	PF00004.30: ATPase family associated with various cellular activities (AAA); PF00158.27: Sigma-54 interaction domain; PF07724.15: AAA domain (Cdc48 subfamily); PF07728.15: AAA domain (dynein-related subfamily); PF10431.10: C-terminal, D2-small domain, of ClpB protein	K03695: clpB;ATP-dependent Clp protease ATP-binding subunit ClpB; K03696: clpC;ATP-dependent Clp protease ATP-binding subunit ClpC	GO:0005622: intracellular anatomical structure; GO:0005737: cytoplasm; GO:0043226: organelle; GO:0043227: membrane-bounded organelle; GO:0043229: intracellular organelle; GO:0043231: intracellular membrane-bounded organelle
Valisia	OCG08770	0.11785	YES	PREDICTED: LOW QUALITY PROTEIN: venom carboxylesterase-6-like, partial; carboxylesterase clade B, member 6 isoform X1; esterase FE4-like	Esterase FE4; Venom carboxylesterase-6	-	132113.XP_003487272.1	PF00135.29: Carboxylesterase family	-	-
Valisia	OCG08915	6.365e-10	NO	hypothetical protein; hypothetical protein CFC21_008937; photosystem I subunit H2	Photosystem I reaction center subunit VI, chloroplastic	-	42345.XP_008789338.1; 4565.Traes_1AL_C42DE440F.1	PF03244.15: Photosystem I reaction centre subunit VI	K02695: psaH;photosystem I subunit VI	GO:0005622: intracellular anatomical structure; GO:0005737: cytoplasm; GO:0009507: chloroplast; GO:0009532: plastid stroma; GO:0009534: chloroplast thylakoid; GO:0009535: chloroplast thylakoid membrane; GO:0009536: plastid; GO:0009570: chloroplast stroma; GO:0009579: thylakoid; GO:0009719: response to endogenous stimulus; GO:0009725: response to hormone; GO:0009735: response to cytokinin; GO:0010…
Valisia	OCG09280	0	NO	PREDICTED: glutamate-gated chloride channel; glycine receptor subunit alpha-4 isoform X1	-	-	69319.XP_008545996.1	-	-	-	BEB_Significance_YES	60S ribosomal protein L11; 60S ribosomal protein L11 isoform X1	60S ribosomal protein L11	KOG0397: 60S ribosomal protein L11	10029.XP_007617219.1	PF00281.20: Ribosomal protein L5; PF00673.22: ribosomal L5P family C-terminus	K02868: RP-L11e,RPL11;large subunit ribosomal protein L11e	GO:0000027: ribosomal large subunit assembly; GO:0000184: nuclear-transcribed mRNA catabolic process, nonsense-mediated decay; GO:0000956: nuclear-transcribed mRNA catabolic process; GO:0002181: cytoplasmic translation; GO:0003676: nucleic acid binding; GO:0003723: RNA binding; GO:0003735: structural constituent of ribosome; GO:0004857: enzyme inhibitor activity; GO:0005102: signaling receptor bi…
Valisia	OCG09354	3.2595e-07	NO	form I ribulose bisphosphate carboxylase large subunit; ribulose-1,5-bisphosphate carboxylase/oxygenase large subunit	Ribulose bisphosphate carboxylase large chain	-	4538.ORGLA03G0398400.1	PF00016.21: Ribulose bisphosphate carboxylase large chain, catalytic domain; PF02788.17: Ribulose bisphosphate carboxylase large chain, N-terminal domain	K01601: rbcL,cbbL;ribulose-bisphosphate carboxylase large chain [EC:4.1.1.39]	GO:0005622: intracellular anatomical structure; GO:0005737: cytoplasm; GO:0009507: chloroplast; GO:0009536: plastid; GO:0043226: organelle; GO:0043227: membrane-bounded organelle; GO:0043229: intracellular organelle; GO:0043231: intracellular membrane-bounded organelle
Valisia	OCG09568	0.009395	NO	breast carcinoma-amplified sequence 3 homolog	-	-	-	-	-	-	BEB_Significance_NO	Valisia	OCG11889	0.02167	BEB_Significance_NO	guanine nucleotide binding protein (G protein), beta polypeptide 2-like 1, isoform CRA_c; receptor of activated protein C kinase 1	Guanine nucleotide-binding protein subunit beta-2-like 1; Receptor of activated protein C kinase 1	KOG0279: G protein beta subunit-like protein	10029.XP_007618481.1	PF00400.33: WD domain, G-beta repeat; PF12894.8: Anaphase-promoting complex subunit 4 WD40 domain	K14753: RACK1;guanine nucleotide-binding protein subunit beta-2-like 1 protein	GO:0001558: regulation of cell growth; GO:0001678: cellular glucose homeostasis; GO:0001891: phagocytic cup; GO:0001932: regulation of protein phosphorylation; GO:0001933: negative regulation of protein phosphorylation; GO:0001934: positive regulation of protein phosphorylation; GO:0001959: regulation of cytokine-mediated signaling pathway; GO:0003254: regulation of membrane depolarization; GO:00…
Valisia	OCG10055	0.02153	NO	PREDICTED: transketolase; transketolase isoform X1; transketolase isoform X2	Transketolase; Transketolase-like protein 2	KOG0523: Transketolase	7425.NV14780-PA	PF02779.25: Transketolase, pyrimidine binding domain; PF02780.21: Transketolase, C-terminal domain	K00615: E2.2.1.1,tktA,tktB;transketolase [EC:2.2.1.1]	GO:0006355: regulation of transcription, DNA-templated; GO:0009889: regulation of biosynthetic process; GO:0010468: regulation of gene expression; GO:0010556: regulation of macromolecule biosynthetic process; GO:0019219: regulation of nucleobase-containing compound metabolic process; GO:0019222: regulation of metabolic process; GO:0031323: regulation of cellular metabolic process; GO:0031326: reg…
Valisia	OCG10410	0.03077	NO	Activator of Hsp90 ATPase, N-terminal family protein; activator of 90 kDa heat shock protein ATPase homolog 1; hypothetical protein CTRU02_01833	Activator of 90 kDa heat shock protein ATPase homolog 1	KOG2936: Uncharacterized conserved protein	936053.I1C1A5	PF08327.12: Activator of Hsp90 ATPase homolog 1-like protein; PF09229.12: Activator of Hsp90 ATPase, N-terminal	-	GO:0001671: ATPase activator activity; GO:0005488: binding; GO:0005515: protein binding; GO:0005622: intracellular anatomical structure; GO:0005737: cytoplasm; GO:0006457: protein folding; GO:0006950: response to stress; GO:0008047: enzyme activator activity; GO:0009266: response to temperature stimulus; GO:0009408: response to heat; GO:0009628: response to abiotic stimulus; GO:0009987: cellular …
Valisia	OCG10557	0.005485	YES	4-nitrophenylphosphatase; hypothetical protein	4-nitrophenylphosphatase; Phosphoglycolate phosphatase 1A, chloroplastic; Phosphoglycolate phosphatase 1B, chloroplastic	KOG2882: p-Nitrophenyl phosphatase	109760.SPPG_02078T0; 42345.XP_008804176.1	PF00702.27: haloacid dehalogenase-like hydrolase; PF13242.7: HAD-hyrolase-like; PF13344.7: Haloacid dehalogenase-like hydrolase; PF13419.7: Haloacid dehalogenase-like hydrolase	K01101: E3.1.3.41;4-nitrophenyl phosphatase [EC:3.1.3.41]	GO:0003824: catalytic activity; GO:0005622: intracellular anatomical structure; GO:0005737: cytoplasm; GO:0005829: cytosol; GO:0006793: phosphorus metabolic process; GO:0006796: phosphate-containing compound metabolic process; GO:0008152: metabolic process; GO:0009987: cellular process; GO:0016311: dephosphorylation; GO:0016787: hydrolase activity; GO:0016788: hydrolase activity, acting on ester …
Valisia	OCG10571	0.02573	YES	hypothetical protein	EG45-like domain containing protein	-	981085.XP_010102814.1	PF03330.19: Lytic transglycolase	-	-
Valisia	OCG10654	0.01964	NO	hypothetical protein	Light-regulated protein 1, chloroplastic; Light-regulated protein, chloroplastic	-	42345.XP_008790693.1	PF07207.12: Light regulated protein Lir1	-	GO:0005622: intracellular anatomical structure; GO:0005737: cytoplasm; GO:0007623: circadian rhythm; GO:0009314: response to radiation; GO:0009416: response to light stimulus; GO:0009507: chloroplast; GO:0009526: plastid envelope; GO:0009532: plastid stroma; GO:0009534: chloroplast thylakoid; GO:0009535: chloroplast thylakoid membrane; GO:0009536: plastid; GO:0009570: chloroplast stroma; GO:00095…
Valisia	OCG11043	5.22e-15	YES	40S ribosomal protein S9; 40S ribosomal protein S9, partial	40S ribosomal protein S9	KOG3301: Ribosomal protein S4	10036.XP_005088375.1	PF00163.20: Ribosomal protein S4/S9 N-terminal domain; PF01479.26: S4 domain	K02997: RP-S9e,RPS9;small subunit ribosomal protein S9e	GO:0000184: nuclear-transcribed mRNA catabolic process, nonsense-mediated decay; GO:0000956: nuclear-transcribed mRNA catabolic process; GO:0003676: nucleic acid binding; GO:0003723: RNA binding; GO:0003735: structural constituent of ribosome; GO:0005198: structural molecule activity; GO:0005488: binding; GO:0005622: intracellular anatomical structure; GO:0005634: nucleus; GO:0005654: nucleoplasm…
Valisia	OCG11054	4.381e-11	YES								BEB_Significance_NO	Valisia	OCG17774	8.31e-09	BEB_Significance_NO	hypothetical protein; hypothetical protein CFC21_080987	-	-	42345.XP_008783110.1	PF10063.10: Uncharacterized integral membrane protein (DUF2301)	-	-
Valisia	OCG11136	0	YES
Valisia	OCG11189	4.5235e-05	YES	60S ribosomal protein L11; 60S ribosomal protein L11 isoform X1	60S ribosomal protein L11	KOG0397: 60S ribosomal protein L11	10029.XP_007617219.1	PF00281.20: Ribosomal protein L5; PF00673.22: ribosomal L5P family C-terminus	K02868: RP-L11e,RPL11;large subunit ribosomal protein L11e	GO:0000027: ribosomal large subunit assembly; GO:0000184: nuclear-transcribed mRNA catabolic process, nonsense-mediated decay; GO:0000956: nuclear-transcribed mRNA catabolic process; GO:0002181: cytoplasmic translation; GO:0003676: nucleic acid binding; GO:0003723: RNA binding; GO:0003735: structural constituent of ribosome; GO:0004857: enzyme inhibitor activity; GO:0005102: signaling receptor bi…
Valisia	OCG11199	0.0012365	NO	EOG090X03VW; signal recognition particle 54 kDa protein	Signal recognition particle 54 kDa protein	KOG0780: Signal recognition particle, subunit Srp54	-	PF00448.23: SRP54-type protein, GTPase domain; PF02978.20: Signal peptide binding domain	K03106: SRP54,ffh;signal recognition particle subunit SRP54 [EC:3.6.5.4]	GO:0003676: nucleic acid binding; GO:0003723: RNA binding; GO:0003824: catalytic activity; GO:0003924: GTPase activity; GO:0005048: signal sequence binding; GO:0005488: binding; GO:0005622: intracellular anatomical structure; GO:0005737: cytoplasm; GO:0005783: endoplasmic reticulum; GO:0005786: signal recognition particle, endoplasmic reticulum targeting; GO:0006605: protein targeting; GO:0006612…
Valisia	OCG11418	0.00021025	YES								7425.NV13401-PA	PF00155.22: Aminotransferase class I and II; PF12897.8: Alanine-glyoxylate amino-transferase	K00825: AADAT,KAT2;kynurenine/2-aminoadipate aminotransferase [EC:2.6.1.7 2.6.1.39]	-
Valisia	OCG11466	2.196e-06	NO
Valisia	OCG11598	0.00063	NO
Valisia	OCG11889	0.02167	NO	guanine nucleotide binding protein (G protein), beta polypeptide 2-like 1, isoform CRA_c; receptor of activated protein C kinase 1	Guanine nucleotide-binding protein subunit beta-2-like 1; Receptor of activated protein C kinase 1	KOG0279: G protein beta subunit-like protein	10029.XP_007618481.1	PF00400.33: WD domain, G-beta repeat; PF12894.8: Anaphase-promoting complex subunit 4 WD40 domain	K14753: RACK1;guanine nucleotide-binding protein subunit beta-2-like 1 protein	GO:0001558: regulation of cell growth; GO:0001678: cellular glucose homeostasis; GO:0001891: phagocytic cup; GO:0001932: regulation of protein phosphorylation; GO:0001933: negative regulation of protein phosphorylation; GO:0001934: positive regulation of protein phosphorylation; GO:0001959: regulation of cytokine-mediated signaling pathway; GO:0003254: regulation of membrane depolarization; GO:00…
Valisia	OCG11893	0.04918	NO	cyclic nucleotide-gated cation channel alpha-3 isoform X4; cyclic nucleotide-gated cation channel alpha-3 isoform X5	Cyclic nucleotide-gated cation channel alpha-3	KOG0499: Cyclic nucleotide-gated cation channel CNCG4; KOG0500: Cyclic nucleotide-gated cation channel CNGA1-3 and related proteins	-	PF00027.30: Cyclic nucleotide-binding domain; PF00520.32: Ion transport protein	-	GO:0005215: transporter activity; GO:0005216: ion channel activity; GO:0005217: intracellular ligand-gated ion channel activity; GO:0005221: intracellular cyclic nucleotide activated cation channel activity; GO:0005244: voltage-gated ion channel activity; GO:0005249: voltage-gated potassium channel activity; GO:0005261: cation channel activity; GO:0005267: potassium channel activity; GO:0005886: …
Valisia	OCG12002	0.00213	NO	hypothetical protein CFC21_053888; hypothetical protein RHSIM_Rhsim02G0249000	Short-chain dehydrogenase TIC 32, chloroplastic	-	42345.XP_008787473.1	PF00106.26: short chain dehydrogenase; PF08659.11: KR domain; PF13561.7: Enoyl-(Acyl carrier protein) reductase	-	GO:0003824: catalytic activity; GO:0005622: intracellular anatomical structure; GO:0005737: cytoplasm; GO:0005886: plasma membrane; GO:0008152: metabolic process; GO:0009507: chloroplast; GO:0009526: plastid envelope; GO:0009528: plastid inner membrane; GO:0009536: plastid; GO:0009706: chloroplast inner membrane; GO:0009941: chloroplast envelope; GO:0016020: membrane; GO:0016491: oxidoreductase a…
Valisia	OCG13097	0.0022065	NO	PREDICTED: helicase sen1; probable helicase senataxin isoform X3	-	-	7425.NV16681-PA	PF00498.27: FHA domain; PF16697.6: Inner membrane component of T3SS, cytoplasmic domain	-	-
Valisia	OCG13478	0.0001026	YES	PREDICTED: protein TRC8 homolog	-	-	-	PF13705.7: TRC8 N-terminal domain	K15703: RNF139,TRC8;E3 ubiquitin-protein ligase RNF139 [EC:2.3.2.27]	GO:0000209: protein polyubiquitination; GO:0003824: catalytic activity; GO:0004842: ubiquitin-protein transferase activity; GO:0005488: binding; GO:0005515: protein binding; GO:0005622: intracellular anatomical structure; GO:0005737: cytoplasm; GO:0005783: endoplasmic reticulum; GO:0006464: cellular protein modification process; GO:0006508: proteolysis; GO:0006511: ubiquitin-dependent protein cat…
Valisia	OCG13547	7.905e-07	NO	probable phospholipid-transporting ATPase IM isoform X3	Phospholipid-transporting ATPase ID	-	12957.ACEP20377-PA	PF16212.6: Phospholipid-translocating P-type ATPase C-terminal	K01530: E7.6.2.1;phospholipid-translocating ATPase [EC:7.6.2.1]	GO:0003008: system process; GO:0003824: catalytic activity; GO:0004012: ; GO:0005215: transporter activity; GO:0005319: lipid transporter activity; GO:0005548: phospholipid transporter activity; GO:0005622: intracellular anatomical structure; GO:0005737: cytoplasm; GO:0005794: Golgi apparatus; GO:0005886: plasma membrane; GO:0005929: cilium; GO:0006810: transport; GO:0006811: ion transport; GO:00…
Valisia	OCG13782	4.7405e-10	NO	PetB; cytochrome b6	Cytochrome b6	KOG4663: Cytochrome b	4538.ORGLA03G0182900.1	PF00033.20: Cytochrome b/b6/petB; PF13631.7: Cytochrome b(N-terminal)/b6/petB	K02635: petB;cytochrome b6	GO:0005622: intracellular anatomical structure; GO:0005737: cytoplasm; GO:0009507: chloroplast; GO:0009534: chloroplast thylakoid; GO:0009535: chloroplast thylakoid membrane; GO:0009536: plastid; GO:0009579: thylakoid; GO:0016020: membrane; GO:0031976: plastid thylakoid; GO:0031984: organelle subcompartment; GO:0034357: photosynthetic membrane; GO:0042651: thylakoid membrane; GO:0043226: organell…
Valisia	OCG14899	8.295e-05	YES
Valisia	OCG14900	2.486e-05	NO
Valisia	OCG15362	1.626e-07	NO
Valisia	OCG17774	8.31e-09	NO	hypothetical protein; hypothetical protein CFC21_080987	-	-	42345.XP_008783110.1	PF10063.10: Uncharacterized integral membrane protein (DUF2301)	-	-
Valisia	OCG17802	0.018385	NO	alpha-tubulin; tubulin alpha-1B chain	Tubulin alpha-1B chain	-	10029.NP_001230908.1	PF00091.26: Tubulin/FtsZ family, GTPase domain; PF03953.18: Tubulin C-terminal domain	K07374: TUBA;tubulin alpha	GO:0000226: microtubule cytoskeleton organization; GO:0003676: nucleic acid binding; GO:0003723: RNA binding; GO:0003725: double-stranded RNA binding; GO:0005198: structural molecule activity; GO:0005200: structural constituent of cytoskeleton; GO:0005488: binding; GO:0005515: protein binding; GO:0005622: intracellular anatomical structure; GO:0005737: cytoplasm; GO:0005829: cytosol; GO:0005856: …
Valisia	OCG18675	0.038365	NO	hypothetical protein ALC60_05884, partial; hypothetical protein N307_06723, partial; hypothetical protein N307_06741, partial; hypothetical protein TCAL_12917	-	-	159749.K0SLN7	-	-	-
Valisia	OCG19151	1.561e-06	YES	hypothetical protein RR48_13571	-	-	-	-	-	-
Valisia	OCG19206	9.125e-06	NO
EuPl	OCG00055	0	NO	PREDICTED: kynurenine/alpha-aminoadipate aminotransferase, mitochondrial-like	Kynurenine/alpha-aminoadipate aminotransferase, mitochondrial	KOG0634: Aromatic amino acid aminotransferase and related proteins	7425.NV13401-PA	PF00155.22: Aminotransferase class I and II; PF12897.8: Alanine-glyoxylate amino-transferase	K00825: AADAT,KAT2;kynurenine/2-aminoadipate aminotransferase [EC:2.6.1.7 2.6.1.39]	-
EuPl	OCG00274	0.0104	NO	1,2-dihydroxy-3-keto-5-methylthiopentene dioxygenase	1,2-dihydroxy-3-keto-5-methylthiopentene dioxygenase	KOG2107: Uncharacterized conserved protein, contains double-stranded beta-helix domain	7460.GB54448-PA	PF02311.20: AraC-like ligand binding domain; PF03079.15: ARD/ARD' family; PF07883.12: Cupin domain	K08967: mtnD,mtnZ,ADI1;1,2-dihydroxy-3-keto-5-methylthiopentene dioxygenase [EC:1.13.11.53 1.13.11.54]	GO:0000096: sulfur amino acid metabolic process; GO:0000097: sulfur amino acid biosynthetic process; GO:0003824: catalytic activity; GO:0005622: intracellular anatomical structure; GO:0005634: nucleus; GO:0005737: cytoplasm; GO:0005886: plasma membrane; GO:0006082: organic acid metabolic process; GO:0006520: cellular amino acid metabolic process; GO:0006555: methionine metabolic process; GO:00067…
EuPl	OCG00550	0.02176	NO	PREDICTED: dehydrogenase/reductase SDR family member 11-like; farnesol dehydrogenase	Farnesol dehydrogenase; Uncharacterized oxidoreductase SSP0419	-	7425.NV15599-PA	PF00106.26: short chain dehydrogenase; PF01370.22: NAD dependent epimerase/dehydratase family; PF08659.11: KR domain; PF13561.7: Enoyl-(Acyl carrier protein) reductase	K16066: ydfG;3-hydroxy acid dehydrogenase / malonic semialdehyde reductase [EC:1.1.1.381 1.1.1.-]; K22970: DHRS11;17beta-estradiol 17-dehydrogenase / 3beta-hydroxysteroid 3-dehydrogenase [EC:1.1.1.62 1.1.1.270]	-
EuPl	OCG00580	0.02543	NO	hypothetical protein	Peptidyl-prolyl cis-trans isomerase	-	6326.BUX.s01109.343	PF00160.22: Cyclophilin type peptidyl-prolyl cis-trans isomerase/CLD	K01802: E5.2.1.8;peptidylprolyl isomerase [EC:5.2.1.8]	GO:0000413: protein peptidyl-prolyl isomerization; GO:0003755: peptidyl-prolyl cis-trans isomerase activity; GO:0003824: catalytic activity; GO:0005488: binding; GO:0005576: extracellular region; GO:0005622: intracellular anatomical structure; GO:0005737: cytoplasm; GO:0005773: vacuole; GO:0005774: vacuolar membrane; GO:0005794: Golgi apparatus; GO:0005829: cytosol; GO:0005886: plasma membrane; G…
EuPl	OCG00720	0.008325	NO	PREDICTED: uncharacterized protein LOC105365253	-	-	7425.NV17320-PA	PF01636.24: Phosphotransferase enzyme family; PF02958.21: Ecdysteroid kinase; PF07914.12: Protein of unknown function (DUF1679)	-	-
EuPl	OCG01238	0.0033245	NO	growth arrest and DNA-damage-inducible, gamma interacting protein 1	-	-	7425.NV15556-PA	PF10147.10: Growth arrest and DNA-damage-inducible proteins-interacting protein 1	-	-
EuPl	OCG01334	1.4495e-13	NO	PREDICTED: protein abrupt-like isoform X1; PREDICTED: uncharacterized protein LOC105368607 isoform X2; zinc finger and BTB domain-containing protein 12 isoform X2	Longitudinals lacking protein-like	-	132113.XP_003486603.1	PF00096.27: Zinc finger, C2H2 type; PF00651.32: BTB/POZ domain; PF10523.10: BEN domain; PF13894.7: C2H2-type zinc finger	K02174: BR-C;broad-complex core protein	-
EuPl	OCG01369	0.33825	YES	PREDICTED: uncharacterized protein LOC105368813	-	-	69319.XP_008547149.1; 7460.GB48407-PA	-	-	-
EuPl	OCG01544	0.0020515	YES	PREDICTED: cyclin-G-associated kinase	Cyclin-G-associated kinase	KOG1989: ARK protein kinase family	7425.NV10322-PA	PF00069.26: Protein kinase domain; PF00226.32: DnaJ domain; PF07714.18: Protein tyrosine and serine/threonine kinase; PF10409.10: C2 domain of PTEN tumour-suppressor protein	K08855: GAK;cyclin G-associated kinase [EC:2.7.11.1]	GO:0000003: reproduction; GO:0001654: eye development; GO:0001745: compound eye morphogenesis; GO:0003006: developmental process involved in reproduction; GO:0003824: catalytic activity; GO:0004672: protein kinase activity; GO:0005622: intracellular anatomical structure; GO:0005737: cytoplasm; GO:0005794: Golgi apparatus; GO:0005795: Golgi stack; GO:0006464: cellular protein modification process;…
EuPl	OCG02059	1.5715e-05	NO	-	Glutamate receptor ionotropic, kainate 2	KOG1054: Glutamate-gated AMPA-type ion channel receptor subunit GluR2 and related subunits	-	PF00060.27: Ligand-gated ion channel; PF00497.21: Bacterial extracellular solute-binding proteins, family 3; PF01094.29: Receptor family ligand binding region; PF10613.10: Ligated ion channel L-glutamate- and glycine-binding site	K05313: GRIN;glutamate receptor,ionotropic,invertebrate	GO:0004888: transmembrane signaling receptor activity; GO:0004970: ionotropic glutamate receptor activity; GO:0005215: transporter activity; GO:0005216: ion channel activity; GO:0005230: extracellular ligand-gated ion channel activity; GO:0005261: cation channel activity; GO:0005267: potassium channel activity; GO:0005272: sodium channel activity; GO:0005886: plasma membrane; GO:0006810: transpor…
EuPl	OCG02458	1.4895e-07	YES	PREDICTED: serine/threonine-protein kinase mos	Serine/threonine-protein kinase mos	KOG4721: Serine/threonine protein kinase, contains leucine zipper domain	7425.NV17093-PA	PF00069.26: Protein kinase domain; PF07714.18: Protein tyrosine and serine/threonine kinase	K12761: SNF1;carbon catabolite-derepressing protein kinase [EC:2.7.11.1]	GO:0000003: reproduction; GO:0001932: regulation of protein phosphorylation; GO:0001934: positive regulation of protein phosphorylation; GO:0003006: developmental process involved in reproduction; GO:0003824: catalytic activity; GO:0004672: protein kinase activity; GO:0004674: protein serine/threonine kinase activity; GO:0005622: intracellular anatomical structure; GO:0005737: cytoplasm; GO:00064…
EuPl	OCG02688	0.00652	YES	PREDICTED: U3 small nucleolar ribonucleoprotein protein MPP10; U3 small nucleolar ribonucleoprotein protein MPP10	U3 small nucleolar ribonucleoprotein protein MPP10	KOG2600: U3 small nucleolar ribonucleoprotein (snoRNP) subunit - Mpp10p	7425.NV11925-PA	PF04006.13: Mpp10 protein	K14559: MPP10;U3 small nucleolar RNA-associated protein MPP10	GO:0005622: intracellular anatomical structure; GO:0005634: nucleus; GO:0005730: nucleolus; GO:0006139: nucleobase-containing compound metabolic process; GO:0006364: rRNA processing; GO:0006396: RNA processing; GO:0006725: cellular aromatic compound metabolic process; GO:0006807: nitrogen compound metabolic process; GO:0008152: metabolic process; GO:0009987: cellular process; GO:0010467: gene exp…
EuPl	OCG03122	6.755e-05	NO	PREDICTED: ribonuclease P protein subunit p40-like isoform X1; ribonuclease P protein subunit p40-like	Ribonuclease P protein subunit p40	-	7425.NV13381-PA	PF08584.12: Ribonuclease P 40kDa (Rpp40) subunit	K14530: RPP40;ribonucleases P/MRP protein subunit RPP40 [EC:3.1.26.5]	-
EuPl	OCG03590	0.025515	NO	schwannomin-interacting protein 1 homolog isoform X3; uncharacterized protein LOC100650023 isoform X3	IQCJ-SCHIP1 readthrough transcript protein; Schwannomin-interacting protein 1	KOG4847: Coiled coil protein involved in linking membrane proteins to cytoskeleton	132113.XP_003489864.1	PF10148.10: Schwannomin-interacting protein 1	-	GO:0001932: regulation of protein phosphorylation; GO:0001934: positive regulation of protein phosphorylation; GO:0005488: binding; GO:0005515: protein binding; GO:0005886: plasma membrane; GO:0005912: adherens junction; GO:0009893: positive regulation of metabolic process; GO:0009966: regulation of signal transduction; GO:0009967: positive regulation of signal transduction; GO:0010562: positive …
EuPl	OCG03615	0.01204	YES	PREDICTED: probable asparagine--tRNA ligase, mitochondrial	Probable asparagine--tRNA ligase, mitochondrial	KOG0554: Asparaginyl-tRNA synthetase (mitochondrial); KOG0555: Asparaginyl-tRNA synthetase; KOG0556: Aspartyl-tRNA synthetase	7425.NV16872-PA	PF00152.21: tRNA synthetases class II (D, K and N); PF01336.26: OB-fold nucleic acid binding domain	K01893: NARS,asnS;asparaginyl-tRNA synthetase [EC:6.1.1.22]	GO:0003824: catalytic activity; GO:0004812: aminoacyl-tRNA ligase activity; GO:0004816: asparagine-tRNA ligase activity; GO:0005622: intracellular anatomical structure; GO:0005737: cytoplasm; GO:0005739: mitochondrion; GO:0006082: organic acid metabolic process; GO:0006139: nucleobase-containing compound metabolic process; GO:0006399: tRNA metabolic process; GO:0006412: translation; GO:0006418: t…
EuPl	OCG03884	0.02417	NO	PREDICTED: chorion peroxidase	Chorion peroxidase	KOG2408: Peroxidase/oxygenase	-	PF03098.16: Animal haem peroxidase	K19511: PXDN,VPO1;peroxidase [EC:1.11.1.7]	GO:0003824: catalytic activity; GO:0004601: peroxidase activity; GO:0008152: metabolic process; GO:0009636: response to toxic substance; GO:0009987: cellular process; GO:0016209: antioxidant activity; GO:0016491: oxidoreductase activity; GO:0016684: oxidoreductase activity, acting on peroxide as acceptor; GO:0042221: response to chemical; GO:0050896: response to stimulus; GO:0051716: cellular res…
EuPl	OCG04971	0.02392	NO	PREDICTED: GATA zinc finger domain-containing protein 8	Zinc finger CCCH domain-containing protein 3	-	7425.NV23735-PA	-	-	GO:0003676: nucleic acid binding; GO:0003723: RNA binding; GO:0003824: catalytic activity; GO:0004518: nuclease activity; GO:0004519: endonuclease activity; GO:0004521: endoribonuclease activity; GO:0004540: ribonuclease activity; GO:0005488: binding; GO:0005515: protein binding; GO:0005622: intracellular anatomical structure; GO:0005634: nucleus; GO:0005654: nucleoplasm; GO:0005847: mRNA cleavag…
EuPl	OCG04972	0.0002271	YES	PREDICTED: uncharacterized protein LOC105361154, partial	-	-	7425.NV15426-PA	-	-	-
EuPl	OCG04976	0.014605	NO	PREDICTED: enolase-phosphatase E1-like	Enolase-phosphatase E1	KOG2630: Enolase-phosphatase E-1	7425.NV15231-PA	PF00702.27: haloacid dehalogenase-like hydrolase	K09880: mtnC,ENOPH1;enolase-phosphatase E1 [EC:3.1.3.77]	-
EuPl	OCG05322	0.0003285	NO	hypothetical protein; photosystem II 10 kDa polypeptide, chloroplastic; photosystem II protein PsbR	Photosystem II 10 kDa polypeptide, chloroplastic	-	-	PF04725.13: Photosystem II 10 kDa polypeptide PsbR	K03541: psbR;photosystem II 10kDa protein	GO:0005622: intracellular anatomical structure; GO:0005737: cytoplasm; GO:0009507: chloroplast; GO:0009534: chloroplast thylakoid; GO:0009535: chloroplast thylakoid membrane; GO:0009536: plastid; GO:0009579: thylakoid; GO:0016020: membrane; GO:0031976: plastid thylakoid; GO:0031984: organelle subcompartment; GO:0034357: photosynthetic membrane; GO:0042651: thylakoid membrane; GO:0043226: organell…
EuPl	OCG05634	0.0030095	NO	PREDICTED: protein prickle-like	Protein prickle	-	7425.NV17517-PA	PF00412.23: LIM domain; PF06297.15: PET Domain	K04511: PRICKLE;prickle	GO:0000226: microtubule cytoskeleton organization; GO:0001558: regulation of cell growth; GO:0001654: eye development; GO:0001736: establishment of planar polarity; GO:0001737: establishment of imaginal disc-derived wing hair orientation; GO:0001738: morphogenesis of a polarized epithelium; GO:0001745: compound eye morphogenesis; GO:0002009: morphogenesis of an epithelium; GO:0002165: instar larv…
EuPl	OCG05683	0.003133	YES	PREDICTED: protein distal antenna-like	-	-	-	PF04218.14: CENP-B N-terminal DNA-binding domain	K22536: DAN,DANR;distal antenna	-
EuPl	OCG05736	7.85e-06	YES	PREDICTED: serum response factor-binding protein 1-like	Serum response factor-binding protein 1	-	7425.NV14626-PA	PF09073.11: BUD22	-	GO:0005622: intracellular anatomical structure; GO:0005634: nucleus; GO:0006139: nucleobase-containing compound metabolic process; GO:0006364: rRNA processing; GO:0006396: RNA processing; GO:0006725: cellular aromatic compound metabolic process; GO:0006807: nitrogen compound metabolic process; GO:0008152: metabolic process; GO:0009987: cellular process; GO:0010467: gene expression; GO:0016020: me…	7460.GB47187-PA	PF16858.6: Condensin II complex subunit CAP-H2 or CNDH2, C-term	-	-
EuPl	OCG06071	0.014515	NO	PREDICTED: Meckel syndrome type 1 protein	B9 domain-containing protein 2; Meckel syndrome type 1 protein	KOG4446: Uncharacterized conserved protein	7425.NV15672-PA	PF07162.12: Ciliary basal body-associated, B9 protein	K19332: MKS1;Meckel syndrome type 1 protein	GO:0000226: microtubule cytoskeleton organization; GO:0001578: microtubule bundle formation; GO:0005929: cilium; GO:0006996: organelle organization; GO:0007010: cytoskeleton organization; GO:0007017: microtubule-based process; GO:0009987: cellular process; GO:0016043: cellular component organization; GO:0022603: regulation of anatomical structure morphogenesis; GO:0022607: cellular component asse…	7425.NV13250-PA	PF13041.7: PPR repeat family; PF13812.7: Pentatricopeptide repeat domain; PF17177.5: Pentacotripeptide-repeat region of PRORP	K17964: LRPPRC;leucine-rich PPR motif-containing protein,mitochondrial	GO:0000959: mitochondrial RNA metabolic process; GO:0000963: mitochondrial RNA processing; GO:0000965: mitochondrial RNA 3'-end processing; GO:0002082: regulation of oxidative phosphorylation; GO:0003676: nucleic acid binding; GO:0003723: RNA binding; GO:0003729: mRNA binding; GO:0003730: mRNA 3'-UTR binding; GO:0003824: catalytic activity; GO:0004518: nuclease activity; GO:0004519: endonuclease …
EuPl	OCG06319	0.02242	NO	PREDICTED: coiled-coil domain-containing protein 112-like	Coiled-coil domain-containing protein 112	-	7425.NV16657-PA	-	-	-
EuPl	OCG06683	0.00569	NO	PREDICTED: broad-complex core protein isoforms 1/2/3/4/5-like; zinc finger and BTB domain-containing protein 37-like	Longitudinals lacking protein-like	-	7425.NV16816-PA	PF00096.27: Zinc finger, C2H2 type; PF00651.32: BTB/POZ domain	K02174: BR-C;broad-complex core protein	GO:0000003: reproduction; GO:0000280: nuclear division; GO:0000785: chromatin; GO:0000976: transcription regulatory region sequence-specific DNA binding; GO:0000977: RNA polymerase II transcription regulatory region sequence-specific DNA binding; GO:0000978: RNA polymerase II cis-regulatory region sequence-specific DNA binding; GO:0000987: cis-regulatory region sequence-specific DNA binding; GO:0…
EuPl	OCG07280	0	NO	hypothetical protein; hypothetical protein RHSIM_Rhsim02G0008500	Translationally-controlled tumor protein homolog	KOG1727: Microtubule-binding protein (translationally controlled tumor protein)	981085.XP_010098266.1	PF00838.18: Translationally controlled tumour protein	-	-
EuPl	OCG07481	0.0030835	NO	uncharacterized protein F23F12.8	-	-	7425.NV15122-PA	-	-	GO:0003824: catalytic activity; GO:0004553: hydrolase activity, hydrolyzing O-glycosyl compounds; GO:0004567: beta-mannosidase activity; GO:0015923: mannosidase activity; GO:0016787: hydrolase activity; GO:0016798: hydrolase activity, acting on glycosyl bonds	69319.XP_008545996.1	-	-	-
EuPl	OCG07645	0.00671	NO	PREDICTED: uncharacterized protein LOC105364827; hypothetical protein TSAR_002259	-	-	-	-	-	-
EuPl	OCG07693	0.01531	YES	transcription elongation factor, mitochondrial; uncharacterized protein LOC100680401	-	-	7425.NV23682-PA	-	-	-
EuPl	OCG07810	4.011e-08	YES	PREDICTED: B9 domain-containing protein 1	B9 domain-containing protein 1	KOG4027: Uncharacterized conserved protein; KOG4028: Uncharacterized conserved protein	132113.XP_003491165.1	PF07162.12: Ciliary basal body-associated, B9 protein	K16744: B9D1;B9 domain-containing protein 1	GO:0005929: cilium; GO:0006996: organelle organization; GO:0009987: cellular process; GO:0016043: cellular component organization; GO:0022607: cellular component assembly; GO:0030030: cell projection organization; GO:0030031: cell projection assembly; GO:0032991: protein-containing complex; GO:0035869: ciliary transition zone; GO:0036038: MKS complex; GO:0042995: cell projection; GO:0043226: orga…
EuPl	OCG07850	9.475e-11	NO	hypothetical protein TcasGA2_TC002334; uncharacterized protein LOC111694314	-	-	34740.HMEL015443-PA	-	-	-	9597.XP_008965255.1	PF00210.25: Ferritin-like domain	K13625: FTL;ferritin light chain	GO:0000323: lytic vacuole; GO:0001775: cell activation; GO:0002252: immune effector process; GO:0002263: cell activation involved in immune response; GO:0002274: myeloid leukocyte activation; GO:0002275: myeloid cell activation involved in immune response; GO:0002283: neutrophil activation involved in immune response; GO:0002366: leukocyte activation involved in immune response; GO:0002376: immun…
EuPl	OCG07885	7.97e-07	NO	60S ribosomal protein L31; 60S ribosomal protein L31 isoform X1	60S ribosomal protein L31	KOG0893: 60S ribosomal protein L31	6326.BUX.s01644.8	PF01198.20: Ribosomal protein L31e	K02910: RP-L31e,RPL31;large subunit ribosomal protein L31e	-
EuPl	OCG08058	0.039605	YES	PREDICTED: venom serine protease 34-like	-	-	7425.NV25435-PA	PF00089.27: Trypsin	-	-
EuPl	OCG08064	0.0028255	NO	hypothetical protein	Probable pectinesterase 50	-	981085.XP_010109162.1	PF01095.20: Pectinesterase	K01051: E3.1.1.11;pectinesterase [EC:3.1.1.11]	GO:0000003: reproduction; GO:0000902: cell morphogenesis; GO:0000904: cell morphogenesis involved in differentiation; GO:0003006: developmental process involved in reproduction; GO:0003824: catalytic activity; GO:0005576: extracellular region; GO:0005618: cell wall; GO:0005622: intracellular anatomical structure; GO:0005737: cytoplasm; GO:0005783: endoplasmic reticulum; GO:0005794: Golgi apparatu…
EuPl	OCG08070	5.33e-05	NO	FAST kinase domain-containing protein 5, mitochondrial-like; uncharacterized protein LOC106650599 isoform X1; uncharacterized protein LOC106650599 isoform X2	-	-	-	PF08368.13: FAST kinase-like protein, subdomain 2	-	-
EuPl	OCG08312	1.9295e-05	NO	PREDICTED: uncharacterized protein LOC105364894; uncharacterized protein LOC100680446 isoform X3	-	-	7425.NV22322-PA	-	-	GO:0000165: MAPK cascade; GO:0001709: cell fate determination; GO:0002376: immune system process; GO:0005102: signaling receptor binding; GO:0005126: cytokine receptor binding; GO:0005164: tumor necrosis factor receptor binding; GO:0005488: binding; GO:0005515: protein binding; GO:0005576: extracellular region; GO:0005615: extracellular space; GO:0005886: plasma membrane; GO:0005887: integral com…
EuPl	OCG08347	3.4575e-05	YES	PREDICTED: uncharacterized protein LOC105359734	-	-	-	-	-	-
EuPl	OCG08362	0.010935	NO	hypothetical protein; hypothetical protein RHSIM_Rhsim08G0223200	Rop guanine nucleotide exchange factor 12	-	981085.XP_010098079.1	PF03759.14: PRONE (Plant-specific Rop nucleotide exchanger)	-	GO:0000003: reproduction; GO:0000902: cell morphogenesis; GO:0000904: cell morphogenesis involved in differentiation; GO:0001558: regulation of cell growth; GO:0003006: developmental process involved in reproduction; GO:0005085: guanyl-nucleotide exchange factor activity; GO:0005088: Ras guanyl-nucleotide exchange factor activity; GO:0005089: Rho guanyl-nucleotide exchange factor activity; GO:000…	BEB_Significance_YES	cyclic nucleotide-gated cation channel alpha-3 isoform X4; cyclic nucleotide-gated cation channel alpha-3 isoform X5	Cyclic nucleotide-gated cation channel alpha-3	KOG0499: Cyclic nucleotide-gated cation channel CNCG4; KOG0500: Cyclic nucleotide-gated cation channel CNGA1-3 and related proteins	-	PF00027.30: Cyclic nucleotide-binding domain; PF00520.32: Ion transport protein	-	GO:0005215: transporter activity; GO:0005216: ion channel activity; GO:0005217: intracellular ligand-gated ion channel activity; GO:0005221: intracellular cyclic nucleotide activated cation channel activity; GO:0005244: voltage-gated ion channel activity; GO:0005249: voltage-gated potassium channel activity; GO:0005261: cation channel activity; GO:0005267: potassium channel activity; GO:0005886: …
EuPl	OCG08572	0.000128	NO	uncharacterized protein LOC106638582	-	-	-	-	-	-
EuPl	OCG08636	0.0033085	NO
EuPl	OCG08654	7.75e-08	YES	PREDICTED: uncharacterized protein LOC105366566	-	-	7460.GB47187-PA	PF16858.6: Condensin II complex subunit CAP-H2 or CNDH2, C-term	-	-
EuPl	OCG08677	7.595e-13	YES								42345.XP_008785058.1	PF00085.21: Thioredoxin; PF13905.7: Thioredoxin-like	-	GO:0001101: response to acid chemical; GO:0003824: catalytic activity; GO:0004791: thioredoxin-disulfide reductase activity; GO:0005622: intracellular anatomical structure; GO:0005737: cytoplasm; GO:0006950: response to stress; GO:0006979: response to oxidative stress; GO:0008152: metabolic process; GO:0009414: response to water deprivation; GO:0009415: response to water; GO:0009507: chloroplast;…
EuPl	OCG08695	2.785e-10	YES	leucine-rich PPR motif-containing protein, mitochondrial	Leucine-rich PPR motif-containing protein, mitochondrial	-	7425.NV13250-PA	PF13041.7: PPR repeat family; PF13812.7: Pentatricopeptide repeat domain; PF17177.5: Pentacotripeptide-repeat region of PRORP	K17964: LRPPRC;leucine-rich PPR motif-containing protein,mitochondrial	GO:0000959: mitochondrial RNA metabolic process; GO:0000963: mitochondrial RNA processing; GO:0000965: mitochondrial RNA 3'-end processing; GO:0002082: regulation of oxidative phosphorylation; GO:0003676: nucleic acid binding; GO:0003723: RNA binding; GO:0003729: mRNA binding; GO:0003730: mRNA 3'-UTR binding; GO:0003824: catalytic activity; GO:0004518: nuclease activity; GO:0004519: endonuclease …
EuPl	OCG08906	0.01178	NO	PREDICTED: neurogenic locus protein delta-like	Neurogenic locus protein delta; Protein jagged-1	-	132113.XP_003488297.1	PF00008.28: EGF-like domain; PF01414.20: Delta serrate ligand; PF07657.14: N terminus of Notch ligand; PF07974.14: EGF-like domain; PF12661.8: Human growth factor-like EGF	K06051: DLL;delta	GO:0000003: reproduction; GO:0000278: mitotic cell cycle; GO:0000578: embryonic axis specification; GO:0000902: cell morphogenesis; GO:0000904: cell morphogenesis involved in differentiation; GO:0001654: eye development; GO:0001667: ameboidal-type cell migration; GO:0001708: cell fate specification; GO:0001736: establishment of planar polarity; GO:0001738: morphogenesis of a polarized epithelium;…
EuPl	OCG08949	0.01787	NO	PREDICTED: uncharacterized protein LOC105362969; uncharacterized protein LOC100678676	-	-	7425.NV25732-PA	-	-	-	BEB_Significance_YES	EuPl	OCG14568	0.000679	BEB_Significance_NO	EuPl	OCG15020	1.8635e-12	BEB_Significance_YES	PREDICTED: mediator of RNA polymerase II transcription subunit 18; mediator of RNA polymerase II transcription subunit 18	Mediator of RNA polymerase II transcription subunit 18	KOG3264: Uncharacterized conserved protein	132113.XP_003487531.1	PF09637.11: Med18 protein	K15135: MED18;mediator of RNA polymerase II transcription subunit 18	GO:0000428: DNA-directed RNA polymerase complex; GO:0003712: transcription coregulator activity; GO:0005488: binding; GO:0005515: protein binding; GO:0005622: intracellular anatomical structure; GO:0005634: nucleus; GO:0005654: nucleoplasm; GO:0005667: transcription regulator complex; GO:0006139: nucleobase-containing compound metabolic process; GO:0006351: transcription, DNA-templated; GO:000635…
EuPl	OCG09247	2.6915e-06	YES	hypothetical protein	-	-	411474.COPEUT_01243	-	-	-
EuPl	OCG09265	0.019285	NO								BEB_Significance_YES	EuPl	OCG17298	0.002244	BEB_Significance_YES	EuPl	OCG17382	0.019125	BEB_Significance_NO	hypothetical protein; hypothetical protein RHSIM_Rhsim07G0067200	Phosphatidylinositol 4-phosphate 5-kinase 6	KOG0229: Phosphatidylinositol-4-phosphate 5-kinase	981085.XP_010095997.1	PF01504.19: Phosphatidylinositol-4-phosphate 5-Kinase; PF02493.21: MORN repeat	K00889: PIP5K;1-phosphatidylinositol-4-phosphate 5-kinase [EC:2.7.1.68]	GO:0000003: reproduction; GO:0000902: cell morphogenesis; GO:0000904: cell morphogenesis involved in differentiation; GO:0003006: developmental process involved in reproduction; GO:0003824: catalytic activity; GO:0005622: intracellular anatomical structure; GO:0005737: cytoplasm; GO:0005829: cytosol; GO:0005886: plasma membrane; GO:0006629: lipid metabolic process; GO:0006644: phospholipid metabo…
EuPl	OCG09280	0	YES	PREDICTED: glutamate-gated chloride channel; glycine receptor subunit alpha-4 isoform X1	-	-	69319.XP_008545996.1	-	-	-	159749.K0SLN7	-	-	-
EuPl	OCG09288	0.22865	YES	hypothetical protein Acr_00g0022460; hypothetical protein Acr_23g0006040	-	-	981085.XP_010094753.1	-	-	-
EuPl	OCG09354	3.2595e-07	NO	form I ribulose bisphosphate carboxylase large subunit; ribulose-1,5-bisphosphate carboxylase/oxygenase large subunit	Ribulose bisphosphate carboxylase large chain	-	4538.ORGLA03G0398400.1	PF00016.21: Ribulose bisphosphate carboxylase large chain, catalytic domain; PF02788.17: Ribulose bisphosphate carboxylase large chain, N-terminal domain	K01601: rbcL,cbbL;ribulose-bisphosphate carboxylase large chain [EC:4.1.1.39]	GO:0005622: intracellular anatomical structure; GO:0005737: cytoplasm; GO:0009507: chloroplast; GO:0009536: plastid; GO:0043226: organelle; GO:0043227: membrane-bounded organelle; GO:0043229: intracellular organelle; GO:0043231: intracellular membrane-bounded organelle
EuPl	OCG09559	0	NO	cytochrome b6-f complex iron-sulfur subunit, chloroplastic	Cytochrome b6-f complex iron-sulfur subunit, chloroplastic	KOG1671: Ubiquinol cytochrome c reductase, subunit RIP1	37682.EMT05399; 42345.XP_008812857.1	PF00355.27: Rieske [2Fe-2S] domain	K02636: petC;cytochrome b6-f complex iron-sulfur subunit [EC:7.1.1.6]	-
EuPl	OCG09683	0.001153	NO
EuPl	OCG09905	4.033e-06	NO	ferritin light chain 1; ferritin light chain isoform X1	Ferritin light chain	KOG2332: Ferritin	9597.XP_008965255.1	PF00210.25: Ferritin-like domain	K13625: FTL;ferritin light chain	GO:0000323: lytic vacuole; GO:0001775: cell activation; GO:0002252: immune effector process; GO:0002263: cell activation involved in immune response; GO:0002274: myeloid leukocyte activation; GO:0002275: myeloid cell activation involved in immune response; GO:0002283: neutrophil activation involved in immune response; GO:0002366: leukocyte activation involved in immune response; GO:0002376: immun…
EuPl	OCG10061	1.7655e-12	YES	hypothetical protein TSAR_005880; uncharacterized protein LOC113928020; uncharacterized protein LOC115261226	-	-	13616.ENSMODP00000010818	-	-	GO:0000228: nuclear chromosome; GO:0000785: chromatin; GO:0000790: nuclear chromatin; GO:0003676: nucleic acid binding; GO:0003677: DNA binding; GO:0005488: binding; GO:0005622: intracellular anatomical structure; GO:0005634: nucleus; GO:0005694: chromosome; GO:0006325: chromatin organization; GO:0006342: chromatin silencing; GO:0006355: regulation of transcription, DNA-templated; GO:0006996: org…
EuPl	OCG10123	0.00011275	NO	hypothetical protein	Beta-amylase 1, chloroplastic; Beta-amylase 3, chloroplastic	-	42345.XP_008794866.1	PF01373.18: Glycosyl hydrolase family 14	K01177: E3.2.1.2;beta-amylase [EC:3.2.1.2]	GO:0000023: maltose metabolic process; GO:0000024: maltose biosynthetic process; GO:0000272: polysaccharide catabolic process; GO:0001101: response to acid chemical; GO:0003824: catalytic activity; GO:0004553: hydrolase activity, hydrolyzing O-glycosyl compounds; GO:0005622: intracellular anatomical structure; GO:0005634: nucleus; GO:0005737: cytoplasm; GO:0005829: cytosol; GO:0005975: carbohydra…
EuPl	OCG10410	0.124	YES	Activator of Hsp90 ATPase, N-terminal family protein; activator of 90 kDa heat shock protein ATPase homolog 1; hypothetical protein CTRU02_01833	Activator of 90 kDa heat shock protein ATPase homolog 1	KOG2936: Uncharacterized conserved protein	936053.I1C1A5	PF08327.12: Activator of Hsp90 ATPase homolog 1-like protein; PF09229.12: Activator of Hsp90 ATPase, N-terminal	-	GO:0001671: ATPase activator activity; GO:0005488: binding; GO:0005515: protein binding; GO:0005622: intracellular anatomical structure; GO:0005737: cytoplasm; GO:0006457: protein folding; GO:0006950: response to stress; GO:0008047: enzyme activator activity; GO:0009266: response to temperature stimulus; GO:0009408: response to heat; GO:0009628: response to abiotic stimulus; GO:0009987: cellular …
EuPl	OCG10571	0.07275	YES	hypothetical protein	EG45-like domain containing protein	-	981085.XP_010102814.1	PF03330.19: Lytic transglycolase	-	-
EuPl	OCG10613	0.03932	NO	hypothetical protein	Aspartic proteinase NANA, chloroplast	-	981085.XP_010092446.1	PF00026.24: Eukaryotic aspartyl protease; PF14541.7: Xylanase inhibitor C-terminal; PF14543.7: Xylanase inhibitor N-terminal	-	GO:0003824: catalytic activity; GO:0004175: endopeptidase activity; GO:0004190: aspartic-type endopeptidase activity; GO:0005622: intracellular anatomical structure; GO:0005737: cytoplasm; GO:0005975: carbohydrate metabolic process; GO:0006508: proteolysis; GO:0006807: nitrogen compound metabolic process; GO:0007154: cell communication; GO:0007165: signal transduction; GO:0007623: circadian rhyth…
EuPl	OCG10852	4.0605e-10	YES	50S ribosomal protein L1; hypothetical protein; ribosomal protein L1p/L10e family	50S ribosomal protein L1; 50S ribosomal protein L1, chloroplastic	KOG1569: 50S ribosomal protein L1	42345.XP_008782038.1	PF00687.22: Ribosomal protein L1p/L10e family	K02863: RP-L1,MRPL1,rplA;large subunit ribosomal protein L1	GO:0000027: ribosomal large subunit assembly; GO:0000470: maturation of LSU-rRNA; GO:0003676: nucleic acid binding; GO:0003723: RNA binding; GO:0003735: structural constituent of ribosome; GO:0005198: structural molecule activity; GO:0005488: binding; GO:0005618: cell wall; GO:0005622: intracellular anatomical structure; GO:0005737: cytoplasm; GO:0005829: cytosol; GO:0005840: ribosome; GO:0005886…
EuPl	OCG11466	3.0785e-07	YES
EuPl	OCG11598	6.215e-09	YES
EuPl	OCG11893	8.805e-08	YES	cyclic nucleotide-gated cation channel alpha-3 isoform X4; cyclic nucleotide-gated cation channel alpha-3 isoform X5	Cyclic nucleotide-gated cation channel alpha-3	KOG0499: Cyclic nucleotide-gated cation channel CNCG4; KOG0500: Cyclic nucleotide-gated cation channel CNGA1-3 and related proteins	-	PF00027.30: Cyclic nucleotide-binding domain; PF00520.32: Ion transport protein	-	GO:0005215: transporter activity; GO:0005216: ion channel activity; GO:0005217: intracellular ligand-gated ion channel activity; GO:0005221: intracellular cyclic nucleotide activated cation channel activity; GO:0005244: voltage-gated ion channel activity; GO:0005249: voltage-gated potassium channel activity; GO:0005261: cation channel activity; GO:0005267: potassium channel activity; GO:0005886: …
EuPl	OCG12002	0.00213	NO	hypothetical protein CFC21_053888; hypothetical protein RHSIM_Rhsim02G0249000	Short-chain dehydrogenase TIC 32, chloroplastic	-	42345.XP_008787473.1	PF00106.26: short chain dehydrogenase; PF08659.11: KR domain; PF13561.7: Enoyl-(Acyl carrier protein) reductase	-	GO:0003824: catalytic activity; GO:0005622: intracellular anatomical structure; GO:0005737: cytoplasm; GO:0005886: plasma membrane; GO:0008152: metabolic process; GO:0009507: chloroplast; GO:0009526: plastid envelope; GO:0009528: plastid inner membrane; GO:0009536: plastid; GO:0009706: chloroplast inner membrane; GO:0009941: chloroplast envelope; GO:0016020: membrane; GO:0016491: oxidoreductase a…
EuPl	OCG12249	0.0251	YES	PREDICTED: extracellular signal-regulated kinase 2 isoform X3	Mitogen-activated protein kinase 15	-	-	PF00069.26: Protein kinase domain; PF07714.18: Protein tyrosine and serine/threonine kinase	K19603: MAPK15;mitogen-activated protein kinase 15 [EC:2.7.11.24]	GO:0000165: MAPK cascade; GO:0002791: regulation of peptide secretion; GO:0002792: negative regulation of peptide secretion; GO:0003824: catalytic activity; GO:0004672: protein kinase activity; GO:0004674: protein serine/threonine kinase activity; GO:0004707: MAP kinase activity; GO:0005622: intracellular anatomical structure; GO:0005634: nucleus; GO:0005635: nuclear envelope; GO:0005737: cytopla…
EuPl	OCG12659	0.1564	YES	hypothetical protein WN48_02713	-	-	-	-	-	-
EuPl	OCG13350	0.0006855	NO
EuPl	OCG13406	0.4477	YES	hypothetical protein RHSIM_Rhsim07G0251100; thioredoxin-like protein CDSP32 chloroplastic-like	Thioredoxin-like protein CDSP32, chloroplastic	-	42345.XP_008785058.1	PF00085.21: Thioredoxin; PF13905.7: Thioredoxin-like	-	GO:0001101: response to acid chemical; GO:0003824: catalytic activity; GO:0004791: thioredoxin-disulfide reductase activity; GO:0005622: intracellular anatomical structure; GO:0005737: cytoplasm; GO:0006950: response to stress; GO:0006979: response to oxidative stress; GO:0008152: metabolic process; GO:0009414: response to water deprivation; GO:0009415: response to water; GO:0009507: chloroplast;…
EuPl	OCG13444	0.007905	NO	keratin, type I cytoskeletal 9-like isoform X1; uncharacterized protein LOC100122494	-	-	7425.NV13491-PA	-	-	-
EuPl	OCG13478	0.0025955	NO	PREDICTED: protein TRC8 homolog	-	-	-	PF13705.7: TRC8 N-terminal domain	K15703: RNF139,TRC8;E3 ubiquitin-protein ligase RNF139 [EC:2.3.2.27]	GO:0000209: protein polyubiquitination; GO:0003824: catalytic activity; GO:0004842: ubiquitin-protein transferase activity; GO:0005488: binding; GO:0005515: protein binding; GO:0005622: intracellular anatomical structure; GO:0005737: cytoplasm; GO:0005783: endoplasmic reticulum; GO:0006464: cellular protein modification process; GO:0006508: proteolysis; GO:0006511: ubiquitin-dependent protein cat…
EuPl	OCG13808	0.00719	NO
EuPl	OCG13819	4.4635e-08	YES
EuPl	OCG13825	0.00012875	YES
EuPl	OCG14568	0.000679	NO
EuPl	OCG15020	1.8635e-12	YES	PREDICTED: mediator of RNA polymerase II transcription subunit 18; mediator of RNA polymerase II transcription subunit 18	Mediator of RNA polymerase II transcription subunit 18	KOG3264: Uncharacterized conserved protein	132113.XP_003487531.1	PF09637.11: Med18 protein	K15135: MED18;mediator of RNA polymerase II transcription subunit 18	GO:0000428: DNA-directed RNA polymerase complex; GO:0003712: transcription coregulator activity; GO:0005488: binding; GO:0005515: protein binding; GO:0005622: intracellular anatomical structure; GO:0005634: nucleus; GO:0005654: nucleoplasm; GO:0005667: transcription regulator complex; GO:0006139: nucleobase-containing compound metabolic process; GO:0006351: transcription, DNA-templated; GO:000635…
EuPl	OCG15259	0	YES	hypothetical protein RHSIM_Rhsim13G0180000	Protein DEHYDRATION-INDUCED 19	-	42345.XP_008798249.1; 981085.XP_010111184.1	PF05605.13: Drought induced 19 protein (Di19), zinc-binding; PF14571.7: Stress-induced protein Di19, C-terminal	-	-
EuPl	OCG15362	7.595e-05	NO
EuPl	OCG15812	0.000281	YES
EuPl	OCG15814	3.1625e-07	YES
EuPl	OCG17298	0.002244	YES
EuPl	OCG17382	0.019125	NO	hypothetical protein; hypothetical protein RHSIM_Rhsim07G0067200	Phosphatidylinositol 4-phosphate 5-kinase 6	KOG0229: Phosphatidylinositol-4-phosphate 5-kinase	981085.XP_010095997.1	PF01504.19: Phosphatidylinositol-4-phosphate 5-Kinase; PF02493.21: MORN repeat	K00889: PIP5K;1-phosphatidylinositol-4-phosphate 5-kinase [EC:2.7.1.68]	GO:0000003: reproduction; GO:0000902: cell morphogenesis; GO:0000904: cell morphogenesis involved in differentiation; GO:0003006: developmental process involved in reproduction; GO:0003824: catalytic activity; GO:0005622: intracellular anatomical structure; GO:0005737: cytoplasm; GO:0005829: cytosol; GO:0005886: plasma membrane; GO:0006629: lipid metabolic process; GO:0006644: phospholipid metabo…
EuPl	OCG17605	0.01657	NO
EuPl	OCG18675	0.022535	NO	hypothetical protein ALC60_05884, partial; hypothetical protein N307_06723, partial; hypothetical protein N307_06741, partial; hypothetical protein TCAL_12917	-	-	159749.K0SLN7	-	-	-
EuPl	OCG19151	0.00031575	NO	hypothetical protein RR48_13571	-	-	-	-	-	-
EuPl	OCG19219	3.0835e-07	NO	hypothetical protein	Protein LHY	-	42345.XP_008788724.1	-	K12133: LHY;MYB-related transcription factor LHY	GO:0000003: reproduction; GO:0001067: regulatory region nucleic acid binding; GO:0001101: response to acid chemical; GO:0003006: developmental process involved in reproduction; GO:0003676: nucleic acid binding; GO:0003677: DNA binding; GO:0003700: DNA-binding transcription factor activity; GO:0005488: binding; GO:0005622: intracellular anatomical structure; GO:0005634: nucleus; GO:0006355: regula…
Blastophaga	OCG00013	0.00731	YES	PREDICTED: cytochrome P450 4C1-like	Cytochrome P450 4C1	-	7425.NV15591-PA	PF00067.23: Cytochrome P450	K07427: CYP4V2;docosahexaenoic acid omega-hydroxylase [EC:1.14.14.79]	GO:0030431: sleep; GO:0032501: multicellular organismal process
Blastophaga	OCG00018	3.288e-05	YES	heat shock 70 kDa protein cognate 4-like	Heat shock 70 kDa protein cognate 4	-	7425.NV13717-PA	PF00012.21: Hsp70 protein; PF06723.14: MreB/Mbl protein	K03283: HSPA1s;heat shock 70kDa protein 1/2/6/8	GO:0005488: binding; GO:0005515: protein binding; GO:0005622: intracellular anatomical structure; GO:0005737: cytoplasm; GO:0006457: protein folding; GO:0006950: response to stress; GO:0007275: multicellular organism development; GO:0007568: aging; GO:0008340: determination of adult lifespan; GO:0009605: response to external stimulus; GO:0009987: cellular process; GO:0010259: multicellular organi…
Blastophaga	OCG00095	5.09e-09	NO	PREDICTED: uncharacterized protein LOC105361246; uncharacterized protein LOC100115833	40S ribosomal protein S30	KOG0009: Ubiquitin-like/40S ribosomal S30 protein fusion	7425.NV10499-PA	PF04758.15: Ribosomal protein S30	K02983: RP-S30e,RPS30;small subunit ribosomal protein S30e	GO:0002181: cytoplasmic translation; GO:0003735: structural constituent of ribosome; GO:0005198: structural molecule activity; GO:0005622: intracellular anatomical structure; GO:0005737: cytoplasm; GO:0005829: cytosol; GO:0005840: ribosome; GO:0006412: translation; GO:0006518: peptide metabolic process; GO:0006807: nitrogen compound metabolic process; GO:0008152: metabolic process; GO:0009058: bi…
Blastophaga	OCG00101	0.0040925	NO	PREDICTED: fatty acid synthase; fatty acid synthase	Fatty acid synthase; Highly reducing polyketide synthase ZEA2	KOG1202: Animal-type fatty acid synthase and related proteins; KOG1394: 3-oxoacyl-(acyl-carrier-protein) synthase (I and II)	7425.NV10111-PA	PF00106.26: short chain dehydrogenase; PF00107.27: Zinc-binding dehydrogenase; PF00109.27: Beta-ketoacyl synthase, N-terminal domain; PF00550.26: Phosphopantetheine attachment site; PF00698.22: Acyl transferase domain; PF00975.21: Thioesterase domain; PF02801.23: Beta-ketoacyl synthase, C-terminal domain; PF08659.11: KR domain; PF13602.7: Zinc-binding dehydrogenase; PF14765.7: Polyketide synthase…	K00665: FASN;fatty acid synthase,animal type [EC:2.3.1.85]	GO:0003824: catalytic activity; GO:0004312: fatty acid synthase activity; GO:0005975: carbohydrate metabolic process; GO:0005976: polysaccharide metabolic process; GO:0005977: glycogen metabolic process; GO:0006073: cellular glucan metabolic process; GO:0006082: organic acid metabolic process; GO:0006091: generation of precursor metabolites and energy; GO:0006112: energy reserve metabolic process…
Blastophaga	OCG00156	0.0369	NO	PREDICTED: 40S ribosomal protein S6	40S ribosomal protein S6	KOG1646: 40S ribosomal protein S6	7425.NV17814-PA	PF01092.20: Ribosomal protein S6e	K02991: RP-S6e,RPS6;small subunit ribosomal protein S6e	GO:0002181: cytoplasmic translation; GO:0002376: immune system process; GO:0003735: structural constituent of ribosome; GO:0005198: structural molecule activity; GO:0005622: intracellular anatomical structure; GO:0005737: cytoplasm; GO:0005829: cytosol; GO:0005840: ribosome; GO:0006139: nucleobase-containing compound metabolic process; GO:0006364: rRNA processing; GO:0006396: RNA processing; GO:0…	7425.NV12955-PA	PF05205.13: COMPASS (Complex proteins associated with Set1p) component shg1	-	GO:0003008: system process; GO:0007275: multicellular organism development; GO:0007399: nervous system development; GO:0007416: synapse assembly; GO:0007528: neuromuscular junction development; GO:0007610: behavior; GO:0007611: learning or memory; GO:0007612: learning; GO:0009987: cellular process; GO:0016043: cellular component organization; GO:0022607: cellular component assembly; GO:0032501: m…
Blastophaga	OCG00194	0.1438	YES	PREDICTED: uncharacterized protein LOC105362529	-	-	103372.F4WXC8	-	-	-
Blastophaga	OCG00327	0.1956	YES	PREDICTED: thioredoxin domain-containing protein 17-like isoform X1; thioredoxin domain-containing protein 17	Thioredoxin domain-containing protein 17	KOG3425: Uncharacterized conserved protein	7425.NV11733-PA	PF06110.12: Eukaryotic protein of unknown function (DUF953)	-	GO:0003824: catalytic activity; GO:0005622: intracellular anatomical structure; GO:0005737: cytoplasm; GO:0005829: cytosol; GO:0006726: eye pigment biosynthetic process; GO:0008152: metabolic process; GO:0015036: disulfide oxidoreductase activity; GO:0016491: oxidoreductase activity; GO:0016651: oxidoreductase activity, acting on NAD(P)H; GO:0016667: oxidoreductase activity, acting on a sulfur gr…
Blastophaga	OCG00331	0.02947	NO	NPC intracellular cholesterol transporter 2 homolog a; PREDICTED: protein NPC2 homolog; ecdysteroid-regulated 16 kDa protein	NPC intracellular cholesterol transporter 2; NPC intracellular cholesterol transporter 2 homolog a	KOG4063: Major epididymal secretory protein HE1	7425.NV17031-PA	PF02221.16: ML domain	K13443: NPC2;Niemann-Pick C2 protein	GO:0002165: instar larval or pupal development; GO:0005488: binding; GO:0005496: steroid binding; GO:0006629: lipid metabolic process; GO:0006694: steroid biosynthetic process; GO:0006810: transport; GO:0006869: lipid transport; GO:0007275: multicellular organism development; GO:0008152: metabolic process; GO:0008202: steroid metabolic process; GO:0008289: lipid binding; GO:0008610: lipid biosynt…
Blastophaga	OCG00345	1.135e-09	NO	PREDICTED: transketolase	Transketolase; Transketolase-like protein 2	KOG0523: Transketolase; KOG0524: Pyruvate dehydrogenase E1, beta subunit	7425.NV14780-PA	PF00456.22: Transketolase, thiamine diphosphate binding domain; PF00676.21: Dehydrogenase E1 component; PF02775.22: Thiamine pyrophosphate enzyme, C-terminal TPP binding domain; PF02779.25: Transketolase, pyrimidine binding domain; PF02780.21: Transketolase, C-terminal domain; PF13292.7: 1-deoxy-D-xylulose-5-phosphate synthase	K00615: E2.2.1.1,tktA,tktB;transketolase [EC:2.2.1.1]	GO:0006355: regulation of transcription, DNA-templated; GO:0009889: regulation of biosynthetic process; GO:0010468: regulation of gene expression; GO:0010556: regulation of macromolecule biosynthetic process; GO:0019219: regulation of nucleobase-containing compound metabolic process; GO:0019222: regulation of metabolic process; GO:0031323: regulation of cellular metabolic process; GO:0031326: reg…
Blastophaga	OCG00371	0.0002223	YES	NADH dehydrogenase	NADH dehydrogenase [ubiquinone] iron-sulfur protein 4, mitochondrial	KOG3389: NADH:ubiquinone oxidoreductase, NDUFS4/18 kDa subunit	7425.NV19125-PA	PF04800.13: ETC complex I subunit conserved region	K03937: NDUFS4;NADH dehydrogenase (ubiquinone) Fe-S protein 4	GO:0003824: catalytic activity; GO:0003954: NADH dehydrogenase activity; GO:0005622: intracellular anatomical structure; GO:0005737: cytoplasm; GO:0005739: mitochondrion; GO:0005740: mitochondrial envelope; GO:0005743: mitochondrial inner membrane; GO:0005746: mitochondrial respirasome; GO:0005747: mitochondrial respiratory chain complex I; GO:0006996: organelle organization; GO:0007005: mitochon…
Blastophaga	OCG00407	0.0586	YES	cytochrome c oxidase subunit Va	Cytochrome c oxidase subunit 5A, mitochondrial	KOG4077: Cytochrome c oxidase, subunit Va/COX6	7425.NV12777-PA	PF02284.17: Cytochrome c oxidase subunit Va	K02264: COX5A;cytochrome c oxidase subunit 5a	-
Blastophaga	OCG00464	0.002404	NO	PREDICTED: bis(5&apos;-nucleosyl)-tetraphosphatase; bis(5&apos;-nucleosyl)-tetraphosphatase	Bis(5&apos;-nucleosyl)-tetraphosphatase [asymmetrical]	-	7425.NV11988-PA	PF00293.29: NUDIX domain	K01518: NUDT2;bis(5'-nucleosidyl)-tetraphosphatase [EC:3.6.1.17]	-
Blastophaga	OCG00485	0.04125	NO	60S ribosomal protein L27a; PREDICTED: 60S ribosomal protein L27a	60S ribosomal protein L27a	KOG1742: 60s ribosomal protein L15/L27	7425.NV15706-PA	PF00828.20: Ribosomal proteins 50S-L15, 50S-L18e, 60S-L27A	K02900: RP-L27Ae,RPL27A;large subunit ribosomal protein L27Ae	GO:0002181: cytoplasmic translation; GO:0003676: nucleic acid binding; GO:0003723: RNA binding; GO:0003735: structural constituent of ribosome; GO:0005198: structural molecule activity; GO:0005488: binding; GO:0005622: intracellular anatomical structure; GO:0005737: cytoplasm; GO:0005829: cytosol; GO:0005840: ribosome; GO:0006412: translation; GO:0006518: peptide metabolic process; GO:0006807: ni…
Blastophaga	OCG00541	0.0001694	YES	60S acidic ribosomal protein P0; PREDICTED: 60S acidic ribosomal protein P0	60S acidic ribosomal protein P0	KOG0815: 60S acidic ribosomal protein P0	7425.NV11446-PA	PF00428.20: 60s Acidic ribosomal protein; PF00466.21: Ribosomal protein L10; PF17777.2: Insertion domain in 60S ribosomal protein L10P	K02941: RP-LP0,RPLP0;large subunit ribosomal protein LP0	GO:0002181: cytoplasmic translation; GO:0003735: structural constituent of ribosome; GO:0003824: catalytic activity; GO:0003906: DNA-(apurinic or apyrimidinic site) endonuclease activity; GO:0004518: nuclease activity; GO:0004519: endonuclease activity; GO:0004520: endodeoxyribonuclease activity; GO:0004536: deoxyribonuclease activity; GO:0005198: structural molecule activity; GO:0005622: intrace…
Blastophaga	OCG00695	0.0003677	YES	PREDICTED: 40S ribosomal protein S12	40S ribosomal protein S12	KOG3406: 40S ribosomal protein S12	7425.NV13168-PA	PF01248.27: Ribosomal protein L7Ae/L30e/S12e/Gadd45 family	K02951: RP-S12e,RPS12;small subunit ribosomal protein S12e	-
Blastophaga	OCG00709	0.027	NO	39S ribosomal protein L23, mitochondrial; PREDICTED: probable 39S ribosomal protein L23, mitochondrial	39S ribosomal protein L23, mitochondrial	KOG4089: Predicted mitochondrial ribosomal protein L23	7425.NV14311-PA	PF00276.21: Ribosomal protein L23	K02892: RP-L23,MRPL23,rplW;large subunit ribosomal protein L23	GO:0000313: organellar ribosome; GO:0000315: organellar large ribosomal subunit; GO:0003676: nucleic acid binding; GO:0003723: RNA binding; GO:0003735: structural constituent of ribosome; GO:0005198: structural molecule activity; GO:0005488: binding; GO:0005622: intracellular anatomical structure; GO:0005737: cytoplasm; GO:0005739: mitochondrion; GO:0005759: mitochondrial matrix; GO:0005761: mito…
Blastophaga	OCG01143	0	NO	60S ribosomal protein L37; PREDICTED: 60S ribosomal protein L37	60S ribosomal protein L37	KOG3475: 60S ribosomal protein L37	12957.ACEP23353-PA	PF01907.20: Ribosomal protein L37e	K02922: RP-L37e,RPL37;large subunit ribosomal protein L37e	GO:0002181: cytoplasmic translation; GO:0003676: nucleic acid binding; GO:0003723: RNA binding; GO:0003735: structural constituent of ribosome; GO:0005198: structural molecule activity; GO:0005488: binding; GO:0005622: intracellular anatomical structure; GO:0005737: cytoplasm; GO:0005829: cytosol; GO:0005840: ribosome; GO:0006412: translation; GO:0006518: peptide metabolic process; GO:0006807: ni…
Blastophaga	OCG01212	0.018345	YES	NADH dehydrogenase; NADH dehydrogenase (ubiquinone) 1 beta subcomplex 3	NADH dehydrogenase [ubiquinone] 1 beta subcomplex subunit 3	KOG4631: NADH:ubiquinone oxidoreductase, NDUFB3/B12 subunit	7425.NV12974-PA	PF08122.13: NADH-ubiquinone oxidoreductase B12 subunit family	K03959: NDUFB3;NADH dehydrogenase (ubiquinone) 1 beta subcomplex subunit 3	GO:0003824: catalytic activity; GO:0003954: NADH dehydrogenase activity; GO:0005622: intracellular anatomical structure; GO:0005737: cytoplasm; GO:0005739: mitochondrion; GO:0005740: mitochondrial envelope; GO:0005743: mitochondrial inner membrane; GO:0005746: mitochondrial respirasome; GO:0005747: mitochondrial respiratory chain complex I; GO:0006091: generation of precursor metabolites and ener…
Blastophaga	OCG01334	1.3565e-11	NO	PREDICTED: protein abrupt-like isoform X1; PREDICTED: uncharacterized protein LOC105368607 isoform X2; zinc finger and BTB domain-containing protein 12 isoform X2	Longitudinals lacking protein-like	-	132113.XP_003486603.1	PF00096.27: Zinc finger, C2H2 type; PF00651.32: BTB/POZ domain; PF10523.10: BEN domain; PF13894.7: C2H2-type zinc finger	K02174: BR-C;broad-complex core protein	-
Blastophaga	OCG01416	0.02048	NO	PREDICTED: cGMP-dependent protein kinase, isozyme 2 forms cD5/T2 isoform X3; cGMP-dependent protein kinase, isozyme 2 forms cD4/T1/T3A/T3B isoform X1	cGMP-dependent protein kinase, isozyme 2 forms cD4/T1/T3A/T3B; cGMP-dependent protein kinase, isozyme 2 forms cD5/T2	KOG0614: cGMP-dependent protein kinase; KOG0616: cAMP-dependent protein kinase catalytic subunit (PKA)	7425.NV12180-PA	PF00027.30: Cyclic nucleotide-binding domain; PF00069.26: Protein kinase domain; PF07714.18: Protein tyrosine and serine/threonine kinase; PF16808.6: Coiled-coil N-terminus of cGMP-dependent protein kinase	K07376: PRKG1;cGMP-dependent protein kinase 1 [EC:2.7.11.12]	-
Blastophaga	OCG01439	0.00834	NO	PREDICTED: pseudouridylate synthase 7 homolog isoform X1; pseudouridylate synthase 7 homolog	Pseudouridylate synthase 7 homolog	KOG2339: Uncharacterized conserved protein	7425.NV18429-PA	PF01142.19: tRNA pseudouridine synthase D (TruD)	K06176: truD,PUS7;tRNA pseudouridine13 synthase [EC:5.4.99.27]	GO:0001522: pseudouridine synthesis; GO:0003824: catalytic activity; GO:0005622: intracellular anatomical structure; GO:0005634: nucleus; GO:0006139: nucleobase-containing compound metabolic process; GO:0006725: cellular aromatic compound metabolic process; GO:0006807: nitrogen compound metabolic process; GO:0008152: metabolic process; GO:0009451: RNA modification; GO:0009982: pseudouridine synth…
Blastophaga	OCG01505	0.045925	NO	PREDICTED: androgen-dependent TFPI-regulating protein-like; androgen-dependent TFPI-regulating protein isoform X1	Androgen-dependent TFPI-regulating protein; Androgen-induced gene 1 protein	KOG3989: Beta-2-glycoprotein I	7425.NV15898-PA	PF04750.15: FAR-17a/AIG1-like protein	-	GO:0012505: endomembrane system
Blastophaga	OCG01659	0.044495	NO	uncharacterized protein LOC100117895 isoform X1; uncharacterized protein LOC100117895 isoform X2	Poly(A) RNA polymerase, mitochondrial; Speckle targeted PIP5K1A-regulated poly(A) polymerase; Terminal uridylyltransferase Tailor	-	7425.NV18981-PA	PF03828.20: Cid1 family poly A polymerase; PF19088.1: TUTase nucleotidyltransferase domain	-	GO:0003824: catalytic activity; GO:0005622: intracellular anatomical structure; GO:0005737: cytoplasm; GO:0006139: nucleobase-containing compound metabolic process; GO:0006396: RNA processing; GO:0006725: cellular aromatic compound metabolic process; GO:0006807: nitrogen compound metabolic process; GO:0008152: metabolic process; GO:0009892: negative regulation of metabolic process; GO:0009893: po…
Blastophaga	OCG02054	0.002045	YES	PREDICTED: probable protein phosphatase CG10417	Probable protein phosphatase CG10417	KOG0697: Protein phosphatase 1B (formerly 2C); KOG0699: Serine/threonine protein phosphatase	132113.XP_003487520.1	PF00481.22: Protein phosphatase 2C	K17499: PPM1G,PP2CG;protein phosphatase 1G [EC:3.1.3.16]	GO:0003824: catalytic activity; GO:0004721: phosphoprotein phosphatase activity; GO:0004722: protein serine/threonine phosphatase activity; GO:0005622: intracellular anatomical structure; GO:0005737: cytoplasm; GO:0006464: cellular protein modification process; GO:0006470: protein dephosphorylation; GO:0006793: phosphorus metabolic process; GO:0006796: phosphate-containing compound metabolic proc…
Blastophaga	OCG02059	0	NO	-	Glutamate receptor ionotropic, kainate 2	KOG1054: Glutamate-gated AMPA-type ion channel receptor subunit GluR2 and related subunits	-	PF00060.27: Ligand-gated ion channel; PF00497.21: Bacterial extracellular solute-binding proteins, family 3; PF01094.29: Receptor family ligand binding region; PF10613.10: Ligated ion channel L-glutamate- and glycine-binding site	K05313: GRIN;glutamate receptor,ionotropic,invertebrate	GO:0004888: transmembrane signaling receptor activity; GO:0004970: ionotropic glutamate receptor activity; GO:0005215: transporter activity; GO:0005216: ion channel activity; GO:0005230: extracellular ligand-gated ion channel activity; GO:0005261: cation channel activity; GO:0005267: potassium channel activity; GO:0005272: sodium channel activity; GO:0005886: plasma membrane; GO:0006810: transpor…
Blastophaga	OCG03363	0.1917	YES	PREDICTED: coagulation factor IX	Trypsin	-	7425.NV14959-PA	PF00089.27: Trypsin; PF13365.7: Trypsin-like peptidase domain	-	GO:0003824: catalytic activity; GO:0004175: endopeptidase activity; GO:0004252: serine-type endopeptidase activity; GO:0006508: proteolysis; GO:0006807: nitrogen compound metabolic process; GO:0008152: metabolic process; GO:0008233: peptidase activity; GO:0008236: serine-type peptidase activity; GO:0016787: hydrolase activity; GO:0017171: serine hydrolase activity; GO:0019538: protein metabolic p…
Blastophaga	OCG03839	6.075e-05	NO	syndetin isoform X1	Syndetin	KOG2939: Uncharacterized conserved protein	132113.XP_003487877.1; 7460.GB44896-PA	PF10474.10: Protein of unknown function C-terminus (DUF2451); PF10475.10: Vacuolar-sorting protein 54, of GARP complex	K23288: VPS50;syndetin	GO:0000938: GARP complex; GO:0005622: intracellular anatomical structure; GO:0005737: cytoplasm; GO:0005768: endosome; GO:0005794: Golgi apparatus; GO:0006810: transport; GO:0012505: endomembrane system; GO:0016192: vesicle-mediated transport; GO:0016197: endosomal transport; GO:0031410: cytoplasmic vesicle; GO:0031982: vesicle; GO:0032456: endocytic recycling; GO:0032991: protein-containing comp…	7425.NV12142-PA	-	-	GO:0000003: reproduction; GO:0000212: meiotic spindle organization; GO:0000226: microtubule cytoskeleton organization; GO:0000280: nuclear division; GO:0005622: intracellular anatomical structure; GO:0005737: cytoplasm; GO:0006996: organelle organization; GO:0007010: cytoskeleton organization; GO:0007017: microtubule-based process; GO:0007049: cell cycle; GO:0007051: spindle organization; GO:0007…
Blastophaga	OCG03896	0.022985	NO	PREDICTED: heat shock protein 83; heat shock protein 90	Heat shock protein 83; Heat shock protein 90	KOG0019: Molecular chaperone (HSP90 family); KOG0020: Endoplasmic reticulum glucose-regulated protein (GRP94/endoplasmin), HSP90 family	-	PF00183.19: Hsp90 protein	K04079: HSP90A,htpG;molecular chaperone HtpG	GO:0001101: response to acid chemical; GO:0002119: nematode larval development; GO:0002164: larval development; GO:0003824: catalytic activity; GO:0005102: signaling receptor binding; GO:0005488: binding; GO:0005515: protein binding; GO:0005622: intracellular anatomical structure; GO:0005737: cytoplasm; GO:0006457: protein folding; GO:0006464: cellular protein modification process; GO:0006470: pr…	BEB_Significance_NO	predicted protein	-	-	3880.AES97357	-	-	-
Blastophaga	OCG04076	0.000492	YES	PREDICTED: protein C21orf2 homolog isoform X1; protein tilB homolog isoform X1	Cilia- and flagella-associated protein 410; Leucine-rich repeat-containing protein 23	KOG2123: Uncharacterized conserved protein	7425.NV12148-PA	PF12799.8: Leucine Rich repeats (2 copies); PF14580.7: Leucine-rich repeat	K23456: CFAP410,C21ORF2;cilla- and flagella-associated protein	-
Blastophaga	OCG04149	0.005955	YES	PREDICTED: uncharacterized protein LOC105364728; uncharacterized protein LOC100233149	-	-	7425.NV30564-PA	PF15719.6: Domain of unknown function (DUF4674)	-	-
Blastophaga	OCG04332	0.07495	YES	PREDICTED: sulfiredoxin-1	Putative sulfiredoxin; Sulfiredoxin-1	KOG3388: Predicted transcription regulator/nuclease, contains ParB domain	7425.NV11184-PA	PF02195.19: ParB-like nuclease domain	K12260: SRX1;sulfiredoxin [EC:1.8.98.2]	GO:0003824: catalytic activity; GO:0005622: intracellular anatomical structure; GO:0005737: cytoplasm; GO:0006950: response to stress; GO:0006979: response to oxidative stress; GO:0008152: metabolic process; GO:0009636: response to toxic substance; GO:0009987: cellular process; GO:0016209: antioxidant activity; GO:0016491: oxidoreductase activity; GO:0016667: oxidoreductase activity, acting on a …	42345.XP_008775490.1; 981085.XP_010096309.1	PF00043.26: Glutathione S-transferase, C-terminal domain; PF02798.21: Glutathione S-transferase, N-terminal domain; PF13409.7: Glutathione S-transferase, N-terminal domain; PF13410.7: Glutathione S-transferase, C-terminal domain; PF13417.7: Glutathione S-transferase, N-terminal domain	K00799: GST,gst;glutathione S-transferase [EC:2.5.1.18]	GO:0001101: response to acid chemical; GO:0003824: catalytic activity; GO:0004364: glutathione transferase activity; GO:0005488: binding; GO:0005515: protein binding; GO:0005576: extracellular region; GO:0005622: intracellular anatomical structure; GO:0005634: nucleus; GO:0005737: cytoplasm; GO:0005773: vacuole; GO:0005774: vacuolar membrane; GO:0005829: cytosol; GO:0005886: plasma membrane; GO:0…
Blastophaga	OCG04600	0.13315	YES	lysine-specific histone demethylase 1A isoform X2	Amine oxidase family member 1; Lysine-specific histone demethylase 1A	KOG0029: Amine oxidase	7460.GB48386-PA	PF00890.25: FAD binding domain; PF01266.25: FAD dependent oxidoreductase; PF01593.25: Flavin containing amine oxidoreductase; PF04433.18: SWIRM domain; PF07992.15: Pyridine nucleotide-disulphide oxidoreductase; PF13450.7: NAD(P)-binding Rossmann-like domain	K11450: KDM1A,AOF2,LSD1;[histone H3]-N6,N6-dimethyl-L-lysine4 FAD-dependent demethylase [EC:1.14.99.66]	GO:0000003: reproduction; GO:0002009: morphogenesis of an epithelium; GO:0002165: instar larval or pupal development; GO:0003002: regionalization; GO:0003006: developmental process involved in reproduction; GO:0003824: catalytic activity; GO:0005488: binding; GO:0005515: protein binding; GO:0005622: intracellular anatomical structure; GO:0005634: nucleus; GO:0006325: chromatin organization; GO:00…
Blastophaga	OCG05300	0.001911	NO	chloride channel CLIC-like protein 1; chloride channel CLIC-like protein 1 isoform X1; uncharacterized protein LOC100679587	-	-	7425.NV21096-PA	PF05934.12: Mid-1-related chloride channel (MCLC)	-	-
Blastophaga	OCG06023	0.2694	YES	uncharacterized protein LOC100678751; uncharacterized protein LOC106656718	-	-	7425.NV20219-PA	-	-	-	9606.ENSP00000449404	PF00038.22: Intermediate filament protein; PF16208.6: Keratin type II head	K07605: KRT2;type II keratin,basic	GO:0000003: reproduction; GO:0000902: cell morphogenesis; GO:0000904: cell morphogenesis involved in differentiation; GO:0001101: response to acid chemical; GO:0001701: in utero embryonic development; GO:0001890: placenta development; GO:0001892: embryonic placenta development; GO:0003006: developmental process involved in reproduction; GO:0005488: binding; GO:0005515: protein binding; GO:0005622…
Blastophaga	OCG06037	0.028315	NO	hypothetical protein E2986_08090; hypothetical protein WN51_04760; uncharacterized protein LOC100121214	-	-	7425.NV15192-PA	PF16033.6: Domain of unknown function (DUF4789)	-	-
Blastophaga	OCG06161	0.03346	YES	PREDICTED: glycerol-3-phosphate dehydrogenase; glycerol-3-phosphate dehydrogenase	Glycerol-3-phosphate dehydrogenase [NAD(+)], cytoplasmic	KOG2711: Glycerol-3-phosphate dehydrogenase/dihydroxyacetone 3-phosphate reductase	7425.NV14099-PA	PF01210.24: NAD-dependent glycerol-3-phosphate dehydrogenase N-terminus; PF07479.15: NAD-dependent glycerol-3-phosphate dehydrogenase C-terminus	K00006: GPD1;glycerol-3-phosphate dehydrogenase (NAD+) [EC:1.1.1.8]	GO:0003824: catalytic activity; GO:0004367: glycerol-3-phosphate dehydrogenase [NAD+] activity; GO:0005622: intracellular anatomical structure; GO:0005737: cytoplasm; GO:0005829: cytosol; GO:0006066: alcohol metabolic process; GO:0006067: ethanol metabolic process; GO:0006629: lipid metabolic process; GO:0006638: neutral lipid metabolic process; GO:0006639: acylglycerol metabolic process; GO:0006…	7425.NV31559-PA; 7425.NV31560-PA	PF02892.16: BED zinc finger	-	-
Blastophaga	OCG06317	0.011825	NO	PREDICTED: homeotic protein caudal	Homeotic protein caudal	KOG0848: Transcription factor Caudal, contains HOX domain	7425.NV14987-PA	PF00046.30: Homeodomain	K09312: CDX1_4;homeobox protein CDX1/4	GO:0000976: transcription regulatory region sequence-specific DNA binding; GO:0000977: RNA polymerase II transcription regulatory region sequence-specific DNA binding; GO:0001012: ; GO:0001067: regulatory region nucleic acid binding; GO:0001655: urogenital system development; GO:0001703: gastrulation with mouth forming first; GO:0002009: morphogenesis of an epithelium; GO:0002225: positive regula…
Blastophaga	OCG06390	0.00014115	YES	peptidoglycan-recognition protein LC isoform X1	Peptidoglycan-recognition protein SC2	-	12957.ACEP25125-PA	PF01510.26: N-acetylmuramoyl-L-alanine amidase	K01446: PGRP;peptidoglycan recognition protein	-
Blastophaga	OCG06562	0.0014165	NO
Blastophaga	OCG06617	0.04097	YES	PREDICTED: protein PFC0760c-like; biorientation of chromosomes in cell division protein 1-like 1 isoform X1	-	-	7425.NV12955-PA	PF05205.13: COMPASS (Complex proteins associated with Set1p) component shg1	-	GO:0003008: system process; GO:0007275: multicellular organism development; GO:0007399: nervous system development; GO:0007416: synapse assembly; GO:0007528: neuromuscular junction development; GO:0007610: behavior; GO:0007611: learning or memory; GO:0007612: learning; GO:0009987: cellular process; GO:0016043: cellular component organization; GO:0022607: cellular component assembly; GO:0032501: m…
Blastophaga	OCG06749	0.037765	NO	PREDICTED: leucine-rich repeat-containing protein 58; leucine-rich repeat-containing protein 58	Leucine-rich repeat-containing protein 58	-	7460.GB53373-PA	PF12799.8: Leucine Rich repeats (2 copies); PF13855.7: Leucine rich repeat; PF14580.7: Leucine-rich repeat	-	-
Blastophaga	OCG06788	0.001098	NO	hypothetical protein	Exopolygalacturonase (Fragment)	-	981085.XP_010112811.1	PF00295.18: Glycosyl hydrolases family 28; PF13229.7: Right handed beta helix region	-	GO:0005576: extracellular region; GO:0005618: cell wall; GO:0030312: external encapsulating structure; GO:0071944: cell periphery
Blastophaga	OCG06796	0.013815	NO	PREDICTED: uncharacterized protein LOC105366546 isoform X1; PREDICTED: uncharacterized protein LOC105366546 isoform X2; PREDICTED: uncharacterized protein LOC105366546 isoform X3	-	-	132113.XP_003489860.1	-	-	GO:0002009: morphogenesis of an epithelium; GO:0002165: instar larval or pupal development; GO:0007275: multicellular organism development; GO:0007444: imaginal disc development; GO:0007472: wing disc morphogenesis; GO:0007476: imaginal disc-derived wing morphogenesis; GO:0007552: metamorphosis; GO:0007560: imaginal disc morphogenesis; GO:0009653: anatomical structure morphogenesis; GO:0009791: p…
Blastophaga	OCG06966	0.029445	YES	troponin C, isoallergen Bla g 6.0101	Troponin C, isoallergen Bla g 6.0101	-	69319.XP_008557220.1	PF00036.33: EF hand; PF12763.8: Cytoskeletal-regulatory complex EF hand; PF13202.7: EF hand; PF13405.7: EF-hand domain; PF13499.7: EF-hand domain pair; PF13833.7: EF-hand domain pair; PF14658.7: EF-hand domain	K02183: CALM;calmodulin	-
Blastophaga	OCG07001	0.0008185	YES	GSK-3-binding protein; GSK-3-binding protein-like	-	-	7425.NV22666-PA	-	-	-
Blastophaga	OCG07049	0.0006435	NO	-	-	-	981085.XP_010086936.1	-	-	-
Blastophaga	OCG07258	0.0152	NO	PREDICTED: uncharacterized protein LOC105363887	-	-	7425.NV31783-PA	-	-	-	-	PF00702.27: haloacid dehalogenase-like hydrolase	K09880: mtnC,ENOPH1;enolase-phosphatase E1 [EC:3.1.3.77]	GO:0000096: sulfur amino acid metabolic process; GO:0000097: sulfur amino acid biosynthetic process; GO:0003824: catalytic activity; GO:0006082: organic acid metabolic process; GO:0006520: cellular amino acid metabolic process; GO:0006555: methionine metabolic process; GO:0006790: sulfur compound metabolic process; GO:0006793: phosphorus metabolic process; GO:0006796: phosphate-containing compoun…
Blastophaga	OCG07280	0	NO	hypothetical protein; hypothetical protein RHSIM_Rhsim02G0008500	Translationally-controlled tumor protein homolog	KOG1727: Microtubule-binding protein (translationally controlled tumor protein)	981085.XP_010098266.1	PF00838.18: Translationally controlled tumour protein	-	-
Blastophaga	OCG07283	0.045965	YES	PREDICTED: uncharacterized protein LOC105363054	Chitin deacetylase 1	-	7460.GB45318-PA	PF01607.25: Chitin binding Peritrophin-A domain	-	GO:0003824: catalytic activity; GO:0004099: chitin deacetylase activity; GO:0004553: hydrolase activity, hydrolyzing O-glycosyl compounds; GO:0004568: chitinase activity; GO:0005488: binding; GO:0006022: aminoglycan metabolic process; GO:0006026: aminoglycan catabolic process; GO:0006030: chitin metabolic process; GO:0006032: chitin catabolic process; GO:0006040: amino sugar metabolic process; GO…
Blastophaga	OCG07317	0.0002418	YES	PREDICTED: 5-hydroxytryptamine receptor-like	-	-	-	PF00001.22: 7 transmembrane receptor (rhodopsin family); PF10320.10: Serpentine type 7TM GPCR chemoreceptor Srsx	-	GO:0000003: reproduction; GO:0003008: system process; GO:0004888: transmembrane signaling receptor activity; GO:0004930: G protein-coupled receptor activity; GO:0004993: G protein-coupled serotonin receptor activity; GO:0005886: plasma membrane; GO:0005887: integral component of plasma membrane; GO:0006873: cellular ion homeostasis; GO:0006874: cellular calcium ion homeostasis; GO:0006875: cellul…
Blastophaga	OCG07365	0.03974	YES	PREDICTED: homeotic protein antennapedia-like	Homeotic protein antennapedia	-	7425.NV15144-PA	PF00046.30: Homeodomain	K09311: ANTP;Antp family,other	GO:0000981: DNA-binding transcription factor activity, RNA polymerase II-specific; GO:0001708: cell fate specification; GO:0002376: immune system process; GO:0002520: immune system development; GO:0003002: regionalization; GO:0003676: nucleic acid binding; GO:0003677: DNA binding; GO:0003700: DNA-binding transcription factor activity; GO:0003705: ; GO:0005488: binding; GO:0005622: intracellular a…
Blastophaga	OCG07437	0.03486	NO	hypothetical protein	Dormancy-associated protein 1	-	981085.XP_010111197.1	PF05564.13: Dormancy/auxin associated protein	-	-	7425.NV16681-PA	PF00498.27: FHA domain; PF16697.6: Inner membrane component of T3SS, cytoplasmic domain	-	-
Blastophaga	OCG07462	0.0005325	YES	PREDICTED: histone-lysine N-methyltransferase ash1-like	-	-	-	-	-	-
Blastophaga	OCG07463	0.019455	NO	hypothetical protein T07_2523	-	-	4530.OS06T0131001-00	-	-	-	7425.NV16792-PA	-	K21842: EFR3;protein EFR3	GO:0000278: mitotic cell cycle; GO:0000281: mitotic cytokinesis; GO:0000910: cytokinesis; GO:0001505: regulation of neurotransmitter levels; GO:0006810: transport; GO:0006836: neurotransmitter transport; GO:0006887: exocytosis; GO:0006897: endocytosis; GO:0007049: cell cycle; GO:0007154: cell communication; GO:0007165: signal transduction; GO:0007267: cell-cell signaling; GO:0007268: chemical syn…
Blastophaga	OCG07481	0.00583	YES	uncharacterized protein F23F12.8	-	-	7425.NV15122-PA	-	-	GO:0003824: catalytic activity; GO:0004553: hydrolase activity, hydrolyzing O-glycosyl compounds; GO:0004567: beta-mannosidase activity; GO:0015923: mannosidase activity; GO:0016787: hydrolase activity; GO:0016798: hydrolase activity, acting on glycosyl bonds	BEB_Significance_YES	hypothetical protein	Phosphatidylcholine transfer protein; StAR-related lipid transfer protein 7, mitochondrial	KOG2761: START domain-containing proteins involved in steroidogenesis/phosphatidylcholine transfer	981085.XP_010104915.1	PF01852.20: START domain	-	-
Blastophaga	OCG07513	0.04328	NO	PREDICTED: nucleoprotein TPR, partial	-	-	-	-	K09291: TPR,MLP1,MLP2;nucleoprotein TPR	GO:0000003: reproduction; GO:0000022: mitotic spindle elongation; GO:0000070: mitotic sister chromatid segregation; GO:0000075: cell cycle checkpoint; GO:0000226: microtubule cytoskeleton organization; GO:0000228: nuclear chromosome; GO:0000278: mitotic cell cycle; GO:0000280: nuclear division; GO:0000785: chromatin; GO:0000790: nuclear chromatin; GO:0000791: euchromatin; GO:0000819: sister chrom…
Blastophaga	OCG07707	0.024295	NO	PREDICTED: uncharacterized protein LOC105364633	-	-	7425.NV21999-PA	-	-	-	-	-	-	-
Blastophaga	OCG08021	0.5	YES	PREDICTED: potassium voltage-gated channel subfamily H member 8	Potassium voltage-gated channel subfamily H member 8	KOG0501: K+-channel KCNQ	12957.ACEP25208-PA	PF00520.32: Ion transport protein; PF07885.17: Ion channel; PF13426.8: PAS domain	K04911: KCNH8,KV12.1;potassium voltage-gated channel Eag-related subfamily H member 8	GO:0005215: transporter activity; GO:0005216: ion channel activity; GO:0005244: voltage-gated ion channel activity; GO:0005249: voltage-gated potassium channel activity; GO:0005261: cation channel activity; GO:0005267: potassium channel activity; GO:0005886: plasma membrane; GO:0005887: integral component of plasma membrane; GO:0006810: transport; GO:0006811: ion transport; GO:0006812: cation tra…
Blastophaga	OCG08267	0.5	YES	PREDICTED: pancreatic lipase-related protein 2; pancreatic lipase-related protein 2, partial; phospholipase A1 member A	Pancreatic lipase-related protein 2; Phospholipase A1 member A	-	7425.NV15960-PA	PF00151.20: Lipase	-	-
Blastophaga	OCG08287	0.0027055	NO	PREDICTED: chymotrypsin-2-like; PREDICTED: plasma kallikrein-like	-	-	7425.NV14053-PA	PF00089.27: Trypsin	-	-
Blastophaga	OCG08312	0.0039425	NO	PREDICTED: uncharacterized protein LOC105364894; uncharacterized protein LOC100680446 isoform X3	-	-	7425.NV22322-PA	-	-	GO:0000165: MAPK cascade; GO:0001709: cell fate determination; GO:0002376: immune system process; GO:0005102: signaling receptor binding; GO:0005126: cytokine receptor binding; GO:0005164: tumor necrosis factor receptor binding; GO:0005488: binding; GO:0005515: protein binding; GO:0005576: extracellular region; GO:0005615: extracellular space; GO:0005886: plasma membrane; GO:0005887: integral com…	-	PF01190.18: Pollen protein Ole e 1 like	-	-
Blastophaga	OCG08324	0.04627	NO
Blastophaga	OCG08511	0.04293	NO	PREDICTED: uncharacterized protein LOC105366555	-	-	7425.NV12142-PA	-	-	GO:0000003: reproduction; GO:0000212: meiotic spindle organization; GO:0000226: microtubule cytoskeleton organization; GO:0000280: nuclear division; GO:0005622: intracellular anatomical structure; GO:0005737: cytoplasm; GO:0006996: organelle organization; GO:0007010: cytoskeleton organization; GO:0007017: microtubule-based process; GO:0007049: cell cycle; GO:0007051: spindle organization; GO:0007…
Blastophaga	OCG08636	0.0105	NO
Blastophaga	OCG08684	0.047055	NO
Blastophaga	OCG08866	0.001014	NO	predicted protein	-	-	3880.AES97357	-	-	-
Blastophaga	OCG08890	0.277	YES	hypothetical protein; hypothetical protein CFC21_066300; hypothetical protein CFC21_072116; hypothetical protein RHSIM_Rhsim04G0007400; photosystem I reaction center subunit V; photosystem I reaction center subunit V chloroplastic-like	Photosystem I reaction center subunit V, chloroplastic	-	42345.XP_008796549.1; 4565.Traes_5BL_6E029E99B.1	PF01241.19: Photosystem I psaG / psaK	K08905: psaG;photosystem I subunit V	GO:0005622: intracellular anatomical structure; GO:0005737: cytoplasm; GO:0006091: generation of precursor metabolites and energy; GO:0006139: nucleobase-containing compound metabolic process; GO:0006725: cellular aromatic compound metabolic process; GO:0006739: NADP metabolic process; GO:0006740: NADPH regeneration; GO:0006753: nucleoside phosphate metabolic process; GO:0006793: phosphorus metab…
Blastophaga	OCG08949	0.00603	YES	PREDICTED: uncharacterized protein LOC105362969; uncharacterized protein LOC100678676	-	-	7425.NV25732-PA	-	-	-
Blastophaga	OCG09220	0.001234	YES
Blastophaga	OCG09261	0	NO	hypothetical protein	Glutathione S-transferase U17; Probable glutathione S-transferase parA	-	42345.XP_008775490.1; 981085.XP_010096309.1	PF00043.26: Glutathione S-transferase, C-terminal domain; PF02798.21: Glutathione S-transferase, N-terminal domain; PF13409.7: Glutathione S-transferase, N-terminal domain; PF13410.7: Glutathione S-transferase, C-terminal domain; PF13417.7: Glutathione S-transferase, N-terminal domain	K00799: GST,gst;glutathione S-transferase [EC:2.5.1.18]	GO:0001101: response to acid chemical; GO:0003824: catalytic activity; GO:0004364: glutathione transferase activity; GO:0005488: binding; GO:0005515: protein binding; GO:0005576: extracellular region; GO:0005622: intracellular anatomical structure; GO:0005634: nucleus; GO:0005737: cytoplasm; GO:0005773: vacuole; GO:0005774: vacuolar membrane; GO:0005829: cytosol; GO:0005886: plasma membrane; GO:0…
Blastophaga	OCG09280	0.5	YES	PREDICTED: glutamate-gated chloride channel; glycine receptor subunit alpha-4 isoform X1	-	-	69319.XP_008545996.1	-	-	-
Blastophaga	OCG09322	0.03859	NO	hypothetical protein	Caffeoyl-CoA O-methyltransferase 1; Probable caffeoyl-CoA O-methyltransferase At4g26220	KOG1663: O-methyltransferase	-	PF01596.18: O-methyltransferase; PF13578.7: Methyltransferase domain	K00588: E2.1.1.104;caffeoyl-CoA O-methyltransferase [EC:2.1.1.104]	GO:0003824: catalytic activity; GO:0005622: intracellular anatomical structure; GO:0005737: cytoplasm; GO:0005829: cytosol; GO:0008152: metabolic process; GO:0008168: methyltransferase activity; GO:0008171: O-methyltransferase activity; GO:0008757: S-adenosylmethionine-dependent methyltransferase activity; GO:0009058: biosynthetic process; GO:0016740: transferase activity; GO:0016741: transferase…
Blastophaga	OCG09539	0.002373	NO
Blastophaga	OCG09608	0.009155	NO	KRT8 isoform 9; keratin, type II cytoskeletal 8; keratin, type II cytoskeletal 8 isoform 1	Keratin, type II cytoskeletal 8	-	9606.ENSP00000449404	PF00038.22: Intermediate filament protein; PF16208.6: Keratin type II head	K07605: KRT2;type II keratin,basic	GO:0000003: reproduction; GO:0000902: cell morphogenesis; GO:0000904: cell morphogenesis involved in differentiation; GO:0001101: response to acid chemical; GO:0001701: in utero embryonic development; GO:0001890: placenta development; GO:0001892: embryonic placenta development; GO:0003006: developmental process involved in reproduction; GO:0005488: binding; GO:0005515: protein binding; GO:0005622…
Blastophaga	OCG09639	0.01174	NO	oocyte zinc finger protein XlCOF8.4	-	-	7425.NV13194-PA	-	-	GO:0000122: negative regulation of transcription by RNA polymerase II; GO:0000976: transcription regulatory region sequence-specific DNA binding; GO:0000977: RNA polymerase II transcription regulatory region sequence-specific DNA binding; GO:0000981: DNA-binding transcription factor activity, RNA polymerase II-specific; GO:0001012: ; GO:0001067: regulatory region nucleic acid binding; GO:0001227:…
Blastophaga	OCG09643	0.18965	YES
Blastophaga	OCG09890	1.5415e-11	YES	PREDICTED: broad-complex core protein isoforms 1/2/3/4/5 isoform X2; fruitless isoform C; zinc finger and BTB domain-containing protein 17 isoform X5	-	-	7425.NV31559-PA; 7425.NV31560-PA	PF02892.16: BED zinc finger	-	-
Blastophaga	OCG09953	0.01268	NO	-	-	-	7460.GB53558-PA	-	-	-
Blastophaga	OCG09989	1.4165e-06	YES	-	Paramyosin	-	12957.ACEP16870-PA	PF01576.20: Myosin tail	K17751: MYH6_7;myosin heavy chain 6/7	GO:0000003: reproduction; GO:0001667: ameboidal-type cell migration; GO:0002064: epithelial cell development; GO:0002065: columnar/cuboidal epithelial cell differentiation; GO:0002066: columnar/cuboidal epithelial cell development; GO:0003006: developmental process involved in reproduction; GO:0003008: system process; GO:0003012: muscle system process; GO:0003824: catalytic activity; GO:0005198: …
Blastophaga	OCG10107	0	NO	PREDICTED: eukaryotic translation initiation factor 4E transporter-like	Eukaryotic translation initiation factor 4E transporter	-	-	PF10477.10: Nucleocytoplasmic shuttling protein for mRNA cap-binding EIF4E	K18728: EIF4ENIF1;eukaryotic translation initiation factor 4E transporter	GO:0000932: P-body; GO:0005622: intracellular anatomical structure; GO:0005634: nucleus; GO:0005737: cytoplasm; GO:0032991: protein-containing complex; GO:0035770: ribonucleoprotein granule; GO:0036464: cytoplasmic ribonucleoprotein granule; GO:0043226: organelle; GO:0043227: membrane-bounded organelle; GO:0043228: non-membrane-bounded organelle; GO:0043229: intracellular organelle; GO:0043231: i…
Blastophaga	OCG10410	0.17625	YES	Activator of Hsp90 ATPase, N-terminal family protein; activator of 90 kDa heat shock protein ATPase homolog 1; hypothetical protein CTRU02_01833	Activator of 90 kDa heat shock protein ATPase homolog 1	KOG2936: Uncharacterized conserved protein	936053.I1C1A5	PF08327.12: Activator of Hsp90 ATPase homolog 1-like protein; PF09229.12: Activator of Hsp90 ATPase, N-terminal	-	GO:0001671: ATPase activator activity; GO:0005488: binding; GO:0005515: protein binding; GO:0005622: intracellular anatomical structure; GO:0005737: cytoplasm; GO:0006457: protein folding; GO:0006950: response to stress; GO:0008047: enzyme activator activity; GO:0009266: response to temperature stimulus; GO:0009408: response to heat; GO:0009628: response to abiotic stimulus; GO:0009987: cellular …
Blastophaga	OCG10525	9.165e-07	YES	hypothetical protein XELAEV_18004002mg, partial	-	-	9544.ENSMMUP00000035889	-	-	-
Blastophaga	OCG10561	0.0006485	NO	Proteasome subunit alpha type-4, partial; hypothetical protein B566_EDAN007570	-	-	-	-	-	-
Blastophaga	OCG10667	0.01912	YES	ER lumen protein-retaining receptor; PREDICTED: ER lumen protein-retaining receptor-like	ER lumen protein-retaining receptor	KOG3106: ER lumen protein retaining receptor	7425.NV15512-PA	PF00810.19: ER lumen protein retaining receptor	K10949: KDELR;ER lumen protein retaining receptor	-
Blastophaga	OCG10681	4.2255e-08	NO	hypothetical protein	Ethanolamine-phosphate cytidylyltransferase	KOG2803: Choline phosphate cytidylyltransferase/Predicted CDP-ethanolamine synthase; KOG2804: Phosphorylcholine transferase/cholinephosphate cytidylyltransferase	981085.XP_010106955.1	PF01467.27: Cytidylyltransferase-like	K00967: PCYT2;ethanolamine-phosphate cytidylyltransferase [EC:2.7.7.14]	GO:0003824: catalytic activity; GO:0004306: ethanolamine-phosphate cytidylyltransferase activity; GO:0006629: lipid metabolic process; GO:0006644: phospholipid metabolic process; GO:0006646: phosphatidylethanolamine biosynthetic process; GO:0006650: glycerophospholipid metabolic process; GO:0006793: phosphorus metabolic process; GO:0006796: phosphate-containing compound metabolic process; GO:0008…
Blastophaga	OCG11199	0.034925	NO	EOG090X03VW; signal recognition particle 54 kDa protein	Signal recognition particle 54 kDa protein	KOG0780: Signal recognition particle, subunit Srp54	-	PF00448.23: SRP54-type protein, GTPase domain; PF02978.20: Signal peptide binding domain	K03106: SRP54,ffh;signal recognition particle subunit SRP54 [EC:3.6.5.4]	GO:0003676: nucleic acid binding; GO:0003723: RNA binding; GO:0003824: catalytic activity; GO:0003924: GTPase activity; GO:0005048: signal sequence binding; GO:0005488: binding; GO:0005622: intracellular anatomical structure; GO:0005737: cytoplasm; GO:0005783: endoplasmic reticulum; GO:0005786: signal recognition particle, endoplasmic reticulum targeting; GO:0006605: protein targeting; GO:0006612…
Blastophaga	OCG11252	0.029	NO	PREDICTED: SET and MYND domain-containing protein 4-like	-	-	-	PF13424.7: Tetratricopeptide repeat	-	GO:0001654: eye development; GO:0001745: compound eye morphogenesis; GO:0001751: compound eye photoreceptor cell differentiation; GO:0001754: eye photoreceptor cell differentiation; GO:0005488: binding; GO:0005515: protein binding; GO:0005622: intracellular anatomical structure; GO:0005634: nucleus; GO:0005737: cytoplasm; GO:0005886: plasma membrane; GO:0007275: multicellular organism development…
Blastophaga	OCG11418	0.09695	YES
Blastophaga	OCG11962	3.853e-08	NO	PREDICTED: enolase-phosphatase E1-like	Enolase-phosphatase E1	KOG2630: Enolase-phosphatase E-1	-	PF00702.27: haloacid dehalogenase-like hydrolase	K09880: mtnC,ENOPH1;enolase-phosphatase E1 [EC:3.1.3.77]	GO:0000096: sulfur amino acid metabolic process; GO:0000097: sulfur amino acid biosynthetic process; GO:0003824: catalytic activity; GO:0006082: organic acid metabolic process; GO:0006520: cellular amino acid metabolic process; GO:0006555: methionine metabolic process; GO:0006790: sulfur compound metabolic process; GO:0006793: phosphorus metabolic process; GO:0006796: phosphate-containing compoun…	7425.NV21982-PA	PF00096.27: Zinc finger, C2H2 type; PF13465.7: Zinc-finger double domain; PF13894.7: C2H2-type zinc finger; PF13909.7: C2H2-type zinc-finger domain; PF13912.7: C2H2-type zinc finger; PF16622.6: zinc-finger C2H2-type	K09228: KRAB;KRAB domain-containing zinc finger protein	-
Blastophaga	OCG11974	1.468e-07	NO	PREDICTED: acyl-CoA desaturase isoform X1; acyl-CoA Delta(11) desaturase	Acyl-CoA desaturase	KOG1600: Fatty acid desaturase	-	-	K00507: SCD,desC;stearoyl-CoA desaturase (Delta-9 desaturase) [EC:1.14.19.1]	-
Blastophaga	OCG12002	0.00213	NO	hypothetical protein CFC21_053888; hypothetical protein RHSIM_Rhsim02G0249000	Short-chain dehydrogenase TIC 32, chloroplastic	-	42345.XP_008787473.1	PF00106.26: short chain dehydrogenase; PF08659.11: KR domain; PF13561.7: Enoyl-(Acyl carrier protein) reductase	-	GO:0003824: catalytic activity; GO:0005622: intracellular anatomical structure; GO:0005737: cytoplasm; GO:0005886: plasma membrane; GO:0008152: metabolic process; GO:0009507: chloroplast; GO:0009526: plastid envelope; GO:0009528: plastid inner membrane; GO:0009536: plastid; GO:0009706: chloroplast inner membrane; GO:0009941: chloroplast envelope; GO:0016020: membrane; GO:0016491: oxidoreductase a…
Blastophaga	OCG12308	1.512e-07	NO	PREDICTED: dnaJ homolog dnj-5	DnaJ homolog subfamily C member 14	KOG0720: Molecular chaperone (DnaJ superfamily)	6500.XP_005107060.1	PF00226.32: DnaJ domain; PF14901.7: Cleavage inducing molecular chaperone	K09534: DNAJC14;DnaJ homolog subfamily C member 14	GO:0001664: G protein-coupled receptor binding; GO:0005102: signaling receptor binding; GO:0005488: binding; GO:0005515: protein binding; GO:0050780: dopamine receptor binding
Blastophaga	OCG12347	6.695e-08	YES	SH3 domain-containing protein C23A1.17-like isoform X2	-	-	-	-	-	-
Blastophaga	OCG13075	0.0005975	NO
Blastophaga	OCG13097	0.02709	NO	PREDICTED: helicase sen1; probable helicase senataxin isoform X3	-	-	7425.NV16681-PA	PF00498.27: FHA domain; PF16697.6: Inner membrane component of T3SS, cytoplasmic domain	-	-
Blastophaga	OCG13453	0.027345	YES	creatine kinase M-type	Creatine kinase B-type; Creatine kinase M-type	KOG3581: Creatine kinases	-	PF00217.20: ATP:guanido phosphotransferase, C-terminal catalytic domain; PF02807.16: ATP:guanido phosphotransferase, N-terminal domain	K00933: E2.7.3.2;creatine kinase [EC:2.7.3.2]	GO:0003824: catalytic activity; GO:0004111: creatine kinase activity; GO:0005488: binding; GO:0005515: protein binding; GO:0005576: extracellular region; GO:0005615: extracellular space; GO:0005622: intracellular anatomical structure; GO:0005634: nucleus; GO:0005737: cytoplasm; GO:0005739: mitochondrion; GO:0005829: cytosol; GO:0006082: organic acid metabolic process; GO:0006520: cellular amino a…
Blastophaga	OCG13973	0.01298	NO
Blastophaga	OCG14570	0	NO	PREDICTED: protein EFR3 homolog cmp44E; protein EFR3 homolog cmp44E isoform X1	Protein EFR3 homolog cmp44E	-	7425.NV16792-PA	-	K21842: EFR3;protein EFR3	GO:0000278: mitotic cell cycle; GO:0000281: mitotic cytokinesis; GO:0000910: cytokinesis; GO:0001505: regulation of neurotransmitter levels; GO:0006810: transport; GO:0006836: neurotransmitter transport; GO:0006887: exocytosis; GO:0006897: endocytosis; GO:0007049: cell cycle; GO:0007154: cell communication; GO:0007165: signal transduction; GO:0007267: cell-cell signaling; GO:0007268: chemical syn…
Blastophaga	OCG14736	0.0002746	NO
Blastophaga	OCG14768	0	YES
Blastophaga	OCG14787	0.04707	YES	hypothetical protein	Phosphatidylcholine transfer protein; StAR-related lipid transfer protein 7, mitochondrial	KOG2761: START domain-containing proteins involved in steroidogenesis/phosphatidylcholine transfer	981085.XP_010104915.1	PF01852.20: START domain	-	-
Blastophaga	OCG15188	5.535e-14	NO	hypothetical protein; hypothetical protein CFC21_007343	UPF0603 protein At1g54780, chloroplastic; UPF0603 protein OsI_019212, chloroplastic	-	42345.XP_008797055.1	PF04536.15: TPM domain	-	GO:0003824: catalytic activity; GO:0003993: acid phosphatase activity; GO:0005622: intracellular anatomical structure; GO:0005737: cytoplasm; GO:0006091: generation of precursor metabolites and energy; GO:0006793: phosphorus metabolic process; GO:0006796: phosphate-containing compound metabolic process; GO:0006807: nitrogen compound metabolic process; GO:0008152: metabolic process; GO:0009507: ch…	BEB_Significance_NO	hypothetical protein; hypothetical protein CFC21_008937; photosystem I subunit H2	Photosystem I reaction center subunit VI, chloroplastic	-	42345.XP_008789338.1; 4565.Traes_1AL_C42DE440F.1	PF03244.15: Photosystem I reaction centre subunit VI	K02695: psaH;photosystem I subunit VI	GO:0005622: intracellular anatomical structure; GO:0005737: cytoplasm; GO:0009507: chloroplast; GO:0009532: plastid stroma; GO:0009534: chloroplast thylakoid; GO:0009535: chloroplast thylakoid membrane; GO:0009536: plastid; GO:0009570: chloroplast stroma; GO:0009579: thylakoid; GO:0009719: response to endogenous stimulus; GO:0009725: response to hormone; GO:0009735: response to cytokinin; GO:0010…
Blastophaga	OCG15362	3.7965e-05	YES								42345.XP_008775490.1; 981085.XP_010096309.1	PF00043.26: Glutathione S-transferase, C-terminal domain; PF02798.21: Glutathione S-transferase, N-terminal domain; PF13409.7: Glutathione S-transferase, N-terminal domain; PF13410.7: Glutathione S-transferase, C-terminal domain; PF13417.7: Glutathione S-transferase, N-terminal domain	K00799: GST,gst;glutathione S-transferase [EC:2.5.1.18]	GO:0001101: response to acid chemical; GO:0003824: catalytic activity; GO:0004364: glutathione transferase activity; GO:0005488: binding; GO:0005515: protein binding; GO:0005576: extracellular region; GO:0005622: intracellular anatomical structure; GO:0005634: nucleus; GO:0005737: cytoplasm; GO:0005773: vacuole; GO:0005774: vacuolar membrane; GO:0005829: cytosol; GO:0005886: plasma membrane; GO:0…
Blastophaga	OCG16865	0.03347	NO	PREDICTED: uncharacterized protein LOC105153053, partial; hypothetical protein EAG_03557; hypothetical protein ILUMI_15088; uncharacterized protein LOC113006119; uncharacterized protein LOC117215976	-	-	-	-	-	-	3694.POPTR_0008s09660.1; 3694.POPTR_0017s13090.1	-	K18635: SPR1;protein SPIRAL1 and related proteins	GO:0000226: microtubule cytoskeleton organization; GO:0000902: cell morphogenesis; GO:0005622: intracellular anatomical structure; GO:0005737: cytoplasm; GO:0005819: spindle; GO:0005856: cytoskeleton; GO:0005874: microtubule; GO:0005876: spindle microtubule; GO:0005881: cytoplasmic microtubule; GO:0005938: cell cortex; GO:0006950: response to stress; GO:0006970: response to osmotic stress; GO:000…
Blastophaga	OCG17170	0.0020845	NO	hypothetical protein RHSIM_Rhsim13G0076300; unnamed protein product	Elongin-C	KOG3473: RNA polymerase II transcription elongation factor Elongin/SIII, subunit elongin C	981085.XP_010106562.1	PF03931.16: Skp1 family, tetramerisation domain	K03872: ELOC,TCEB1;elongin-C	GO:0000151: ubiquitin ligase complex; GO:0000153: cytoplasmic ubiquitin ligase complex; GO:0005488: binding; GO:0005622: intracellular anatomical structure; GO:0005634: nucleus; GO:0005654: nucleoplasm; GO:0005737: cytoplasm; GO:0006355: regulation of transcription, DNA-templated; GO:0006357: regulation of transcription by RNA polymerase II; GO:0008023: transcription elongation factor complex; GO…
Blastophaga	OCG17498	0.005115	YES	hypothetical protein EGK_11692, partial; hypothetical protein EGK_13122, partial; hypothetical protein EGM_17921, partial	Putative uncharacterized protein encoded by LINC00596	-	-	-	-	-
Blastophaga	OCG17786	0.0012325	YES	hypothetical protein FO519_002508; hypothetical protein Mgra_00005891; sodium- and chloride-dependent GABA transporter 1-like; unnamed protein product	Sodium- and chloride-dependent betaine transporter	-	6326.BUX.s01513.191	PF00209.19: Sodium:neurotransmitter symporter family	K05034: SLC6A1,GAT1;solute carrier family 6 (neurotransmitter transporter,GABA) member 1	-
Blastophaga	OCG18183	0.0005775	YES								-	-	-	-
Blastophaga	OCG18237	4.65e-07	YES	hypothetical protein; hypothetical protein Acr_11g0008090; hypothetical protein RHSIM_Rhsim07G0200800	-	-	-	PF01190.18: Pollen protein Ole e 1 like	-	-
Blastophaga	OCG18307	0.0025605	NO	PREDICTED: purine nucleoside phosphorylase isoform X1; purine nucleoside phosphorylase I, inosine and guanosine-specific; unnamed protein product	Purine nucleoside phosphorylase	KOG3984: Purine nucleoside phosphorylase	7425.NV10106-PA	-	K03783: punA,PNP;purine-nucleoside phosphorylase [EC:2.4.2.1]	-
Ceratosolen	OCG00010	0.47855	YES	valine--tRNA ligase, mitochondrial isoform X1	Valine--tRNA ligase; Valine--tRNA ligase, mitochondrial	KOG0432: Valyl-tRNA synthetase; KOG0434: Isoleucyl-tRNA synthetase	7425.NV10728-PA	PF00133.23: tRNA synthetases class I (I, L, M and V); PF08264.14: Anticodon-binding domain of tRNA ligase; PF09334.12: tRNA synthetases class I (M); PF13603.7: Leucyl-tRNA synthetase, Domain 2	K01873: VARS,valS;valyl-tRNA synthetase [EC:6.1.1.9]	GO:0003824: catalytic activity; GO:0004812: aminoacyl-tRNA ligase activity; GO:0004832: valine-tRNA ligase activity; GO:0005622: intracellular anatomical structure; GO:0005737: cytoplasm; GO:0006082: organic acid metabolic process; GO:0006139: nucleobase-containing compound metabolic process; GO:0006399: tRNA metabolic process; GO:0006412: translation; GO:0006418: tRNA aminoacylation for protein …
Ceratosolen	OCG00159	0.01558	NO	PREDICTED: uncharacterized protein LOC105360904	Cathepsin F; Putative cysteine proteinase CG12163	KOG1542: Cysteine proteinase Cathepsin F	7425.NV12850-PA	PF00031.22: Cystatin domain; PF00112.24: Papain family cysteine protease; PF08246.13: Cathepsin propeptide inhibitor domain (I29)	K01373: CTSF;cathepsin F [EC:3.4.22.41]	GO:0000323: lytic vacuole; GO:0003824: catalytic activity; GO:0004175: endopeptidase activity; GO:0004197: cysteine-type endopeptidase activity; GO:0005576: extracellular region; GO:0005615: extracellular space; GO:0005622: intracellular anatomical structure; GO:0005737: cytoplasm; GO:0005764: lysosome; GO:0005773: vacuole; GO:0006508: proteolysis; GO:0006807: nitrogen compound metabolic process;…
Ceratosolen	OCG01238	0.0029675	NO	growth arrest and DNA-damage-inducible, gamma interacting protein 1	-	-	7425.NV15556-PA	PF10147.10: Growth arrest and DNA-damage-inducible proteins-interacting protein 1	-	-
Ceratosolen	OCG01241	0.0045345	NO	PREDICTED: uncharacterized protein LOC105364474	-	-	7425.NV10619-PA	-	-	-
Ceratosolen	OCG01346	0.0181	YES	1,4-alpha-glucan-branching enzyme	1,4-alpha-glucan-branching enzyme	KOG0470: 1,4-alpha-glucan branching enzyme/starch branching enzyme II	7425.NV13888-PA	PF00128.25: Alpha amylase, catalytic domain; PF02806.19: Alpha amylase, C-terminal all-beta domain; PF02922.19: Carbohydrate-binding module 48 (Isoamylase N-terminal domain)	K00700: GBE1,glgB;1,4-alpha-glucan branching enzyme [EC:2.4.1.18]	GO:0007275: multicellular organism development; GO:0007568: aging; GO:0008340: determination of adult lifespan; GO:0010259: multicellular organism aging; GO:0032501: multicellular organismal process; GO:0032502: developmental process; GO:0048856: anatomical structure development
Ceratosolen	OCG01422	0.0012905	NO	PREDICTED: pseudouridine-5&apos;-phosphatase isoform X1; PREDICTED: pseudouridine-5&apos;-phosphatase isoform X2	Pseudouridine-5&apos;-phosphatase	KOG2914: Predicted haloacid-halidohydrolase and related hydrolases	7425.NV16201-PA	PF00702.27: haloacid dehalogenase-like hydrolase; PF13419.7: Haloacid dehalogenase-like hydrolase	K17623: PUDP,HDHD1;pseudouridine 5'-phosphatase [EC:3.1.3.96]	GO:0003824: catalytic activity; GO:0005622: intracellular anatomical structure; GO:0005737: cytoplasm; GO:0006793: phosphorus metabolic process; GO:0006796: phosphate-containing compound metabolic process; GO:0006950: response to stress; GO:0008152: metabolic process; GO:0009611: response to wounding; GO:0009987: cellular process; GO:0016311: dephosphorylation; GO:0016787: hydrolase activity; GO:…
Ceratosolen	OCG01544	0.00522	YES	PREDICTED: cyclin-G-associated kinase	Cyclin-G-associated kinase	KOG1989: ARK protein kinase family	7425.NV10322-PA	PF00069.26: Protein kinase domain; PF00226.32: DnaJ domain; PF07714.18: Protein tyrosine and serine/threonine kinase; PF10409.10: C2 domain of PTEN tumour-suppressor protein	K08855: GAK;cyclin G-associated kinase [EC:2.7.11.1]	GO:0000003: reproduction; GO:0001654: eye development; GO:0001745: compound eye morphogenesis; GO:0003006: developmental process involved in reproduction; GO:0003824: catalytic activity; GO:0004672: protein kinase activity; GO:0005622: intracellular anatomical structure; GO:0005737: cytoplasm; GO:0005794: Golgi apparatus; GO:0005795: Golgi stack; GO:0006464: cellular protein modification process;…
Ceratosolen	OCG01659	0.02662	NO	uncharacterized protein LOC100117895 isoform X1; uncharacterized protein LOC100117895 isoform X2	Poly(A) RNA polymerase, mitochondrial; Speckle targeted PIP5K1A-regulated poly(A) polymerase; Terminal uridylyltransferase Tailor	-	7425.NV18981-PA	PF03828.20: Cid1 family poly A polymerase; PF19088.1: TUTase nucleotidyltransferase domain	-	GO:0003824: catalytic activity; GO:0005622: intracellular anatomical structure; GO:0005737: cytoplasm; GO:0006139: nucleobase-containing compound metabolic process; GO:0006396: RNA processing; GO:0006725: cellular aromatic compound metabolic process; GO:0006807: nitrogen compound metabolic process; GO:0008152: metabolic process; GO:0009892: negative regulation of metabolic process; GO:0009893: po…
Ceratosolen	OCG02261	0.17825	YES	PREDICTED: sentrin-specific protease 1-like	Sentrin-specific protease 1	KOG0778: Protease, Ulp1 family	7425.NV19129-PA	PF02902.20: Ulp1 protease family, C-terminal catalytic domain	K08592: SENP1;sentrin-specific protease 1 [EC:3.4.22.68]	GO:0003824: catalytic activity; GO:0006464: cellular protein modification process; GO:0006508: proteolysis; GO:0006807: nitrogen compound metabolic process; GO:0008152: metabolic process; GO:0008233: peptidase activity; GO:0008234: cysteine-type peptidase activity; GO:0009987: cellular process; GO:0016787: hydrolase activity; GO:0016926: protein desumoylation; GO:0016929: SUMO-specific protease a…
Ceratosolen	OCG02439	0.0002373	YES	PREDICTED: inositol-trisphosphate 3-kinase A isoform X2; inositol-trisphosphate 3-kinase homolog isoform X1	Inositol-trisphosphate 3-kinase homolog	KOG1621: 1D-myo-inositol-triphosphate 3-kinase A	132113.XP_003487524.1	PF03770.17: Inositol polyphosphate kinase	K00911: ITPK;1D-myo-inositol-triphosphate 3-kinase [EC:2.7.1.127]	GO:0005622: intracellular anatomical structure; GO:0005737: cytoplasm; GO:0006950: response to stress; GO:0006979: response to oxidative stress; GO:0050896: response to stimulus	30611.ENSOGAP00000009024	PF00333.21: Ribosomal protein S5, N-terminal domain	K02981: RP-S2e,RPS2;small subunit ribosomal protein S2e	GO:0002181: cytoplasmic translation; GO:0003735: structural constituent of ribosome; GO:0005198: structural molecule activity; GO:0005622: intracellular anatomical structure; GO:0005634: nucleus; GO:0005737: cytoplasm; GO:0005829: cytosol; GO:0005840: ribosome; GO:0006412: translation; GO:0006518: peptide metabolic process; GO:0006807: nitrogen compound metabolic process; GO:0008152: metabolic pr…
Ceratosolen	OCG02742	0.020365	NO	transcription factor A, mitochondrial	Transcription factor A, mitochondrial	-	7425.NV15905-PA	PF00505.20: HMG (high mobility group) box; PF09011.11: HMG-box domain	K11830: TFAM,MTTFA;transcription factor A,mitochondrial	GO:0003700: DNA-binding transcription factor activity; GO:0005622: intracellular anatomical structure; GO:0005737: cytoplasm; GO:0005739: mitochondrion; GO:0006355: regulation of transcription, DNA-templated; GO:0006950: response to stress; GO:0006979: response to oxidative stress; GO:0009889: regulation of biosynthetic process; GO:0009891: positive regulation of biosynthetic process; GO:0009893:…	7425.NV18840-PA	PF02847.18: MA3 domain	K17583: NOM1;nucleolar MIF4G domain-containing protein 1	GO:0003676: nucleic acid binding; GO:0003723: RNA binding; GO:0005488: binding; GO:0005622: intracellular anatomical structure; GO:0005634: nucleus; GO:0005730: nucleolus; GO:0022613: ribonucleoprotein complex biogenesis; GO:0031974: membrane-enclosed lumen; GO:0031981: nuclear lumen; GO:0042254: ribosome biogenesis; GO:0042274: ribosomal small subunit biogenesis; GO:0043226: organelle; GO:004322…
Ceratosolen	OCG03027	0.01525	YES	PREDICTED: coiled-coil domain-containing protein 93; coiled-coil domain-containing protein 93 isoform X1	Coiled-coil domain-containing protein 93	KOG2701: Uncharacterized conserved protein	7425.NV18590-PA	PF09762.10: CCDC93, coiled-coil domain	-	GO:0006810: transport; GO:0006892: post-Golgi vesicle-mediated transport; GO:0006893: Golgi to plasma membrane transport; GO:0016192: vesicle-mediated transport; GO:0048193: Golgi vesicle transport; GO:0051179: localization; GO:0051234: establishment of localization; GO:0098876: vesicle-mediated transport to the plasma membrane
Ceratosolen	OCG03590	0.00048325	NO	schwannomin-interacting protein 1 homolog isoform X3; uncharacterized protein LOC100650023 isoform X3	IQCJ-SCHIP1 readthrough transcript protein; Schwannomin-interacting protein 1	KOG4847: Coiled coil protein involved in linking membrane proteins to cytoskeleton	132113.XP_003489864.1	PF10148.10: Schwannomin-interacting protein 1	-	GO:0001932: regulation of protein phosphorylation; GO:0001934: positive regulation of protein phosphorylation; GO:0005488: binding; GO:0005515: protein binding; GO:0005886: plasma membrane; GO:0005912: adherens junction; GO:0009893: positive regulation of metabolic process; GO:0009966: regulation of signal transduction; GO:0009967: positive regulation of signal transduction; GO:0010562: positive …
Ceratosolen	OCG03952	0.01335	NO	NADH dehydrogenase (ubiquinone) complex I, assembly factor 6; PREDICTED: NADH dehydrogenase (ubiquinone) complex I, assembly factor 6	NADH dehydrogenase (ubiquinone) complex I, assembly factor 6	KOG4411: Phytoene/squalene synthetase	7425.NV11232-PA	PF00494.20: Squalene/phytoene synthase	K18163: NDUFAF6;NADH dehydrogenase [ubiquinone] 1 alpha subcomplex assembly factor 6	GO:0005622: intracellular anatomical structure; GO:0005737: cytoplasm; GO:0005739: mitochondrion; GO:0006996: organelle organization; GO:0007005: mitochondrion organization; GO:0009987: cellular process; GO:0010257: NADH dehydrogenase complex assembly; GO:0016043: cellular component organization; GO:0022607: cellular component assembly; GO:0031647: regulation of protein stability; GO:0032981: mit…	BEB_Significance_YES	Ceratosolen	OCG15362	0.0010015	BEB_Significance_NO	Ceratosolen	OCG16822	0.13635	BEB_Significance_YES	hypothetical protein RHSIM_Rhsim03G0142200; hypothetical protein RHSIM_Rhsim09G0176700	Protein yippee-like	KOG3399: Predicted Yippee-type zinc-binding protein	981085.XP_010095099.1	PF03226.15: Yippee zinc-binding/DNA-binding /Mis18, centromere assembly	-	-
Ceratosolen	OCG03964	0.0001966	NO	uncharacterized protein LOC100679008	-	-	7425.NV24439-PA	PF01248.27: Ribosomal protein L7Ae/L30e/S12e/Gadd45 family	-	-	981085.XP_010086933.1	-	-	-
Ceratosolen	OCG04149	0.19455	YES	PREDICTED: uncharacterized protein LOC105364728; uncharacterized protein LOC100233149	-	-	7425.NV30564-PA	PF15719.6: Domain of unknown function (DUF4674)	-	-
Ceratosolen	OCG04275	0.0045015	YES	PREDICTED: uncharacterized protein LOC105366420	-	-	7425.NV17984-PA	PF00595.25: PDZ domain	-	-	-	-	-	-
Ceratosolen	OCG04552	0.04174	NO	PREDICTED: early endosome antigen 1-like isoform X5	-	-	7425.NV12849-PA	-	K17975: KTN1;kinectin; K20361: USO1;intracellular protein transport protein USO1	GO:0005622: intracellular anatomical structure; GO:0005737: cytoplasm; GO:0005783: endoplasmic reticulum; GO:0005789: endoplasmic reticulum membrane; GO:0005840: ribosome; GO:0006412: translation; GO:0006518: peptide metabolic process; GO:0006807: nitrogen compound metabolic process; GO:0008152: metabolic process; GO:0009058: biosynthetic process; GO:0009059: macromolecule biosynthetic process; G…	BEB_Significance_NO	PREDICTED: uncharacterized protein LOC105361246; uncharacterized protein LOC100115833	40S ribosomal protein S30	KOG0009: Ubiquitin-like/40S ribosomal S30 protein fusion	7425.NV10499-PA	PF04758.15: Ribosomal protein S30	K02983: RP-S30e,RPS30;small subunit ribosomal protein S30e	GO:0002181: cytoplasmic translation; GO:0003735: structural constituent of ribosome; GO:0005198: structural molecule activity; GO:0005622: intracellular anatomical structure; GO:0005737: cytoplasm; GO:0005829: cytosol; GO:0005840: ribosome; GO:0006412: translation; GO:0006518: peptide metabolic process; GO:0006807: nitrogen compound metabolic process; GO:0008152: metabolic process; GO:0009058: bi…
Ceratosolen	OCG04988	0.0012325	YES	PREDICTED: uncharacterized protein LOC105359740	-	-	7425.NV25792-PA	-	-	-
Ceratosolen	OCG05025	0.00613	NO	PREDICTED: uncharacterized protein LOC105359175 isoform X1; PREDICTED: uncharacterized protein LOC105359175 isoform X2	-	-	7425.NV14423-PB	-	-	-
Ceratosolen	OCG05047	0.005045	NO	PREDICTED: synaptic vesicle 2-related protein	Putative transporter svop-1; Solute carrier family 22 member 6-A; Solute carrier family 22 member 8; Synaptic vesicle 2-related protein	KOG0253: Synaptic vesicle transporter SV2 (major facilitator superfamily)	7425.NV12486-PA	PF00083.25: Sugar (and other) transporter; PF07690.17: Major Facilitator Superfamily	-	GO:0016020: membrane; GO:0016021: integral component of membrane; GO:0031224: intrinsic component of membrane
Ceratosolen	OCG05067	0	YES	PREDICTED: histone-lysine N-methyltransferase Suv4-20	Histone-lysine N-methyltransferase Suv4-20	KOG2589: Histone tail methylase	132113.XP_003490746.1	PF00856.29: SET domain	K11429: SUV420H;[histone H4]-N-methyl-L-lysine20 N-methyltransferase [EC:2.1.1.362]	GO:0000228: nuclear chromosome; GO:0000785: chromatin; GO:0000790: nuclear chromatin; GO:0000792: heterochromatin; GO:0003824: catalytic activity; GO:0005622: intracellular anatomical structure; GO:0005634: nucleus; GO:0005694: chromosome; GO:0005700: polytene chromosome; GO:0005720: nuclear heterochromatin; GO:0006325: chromatin organization; GO:0006342: chromatin silencing; GO:0006355: regulati…
Ceratosolen	OCG05290	0.000652	NO	tumor protein p53-inducible nuclear protein 2; tumor protein p53-inducible nuclear protein 2 isoform X1	-	-	7425.NV20162-PA	PF14839.7: DOR family	K21247: TP53INP2;tumor protein p53-inducible nuclear protein 2	GO:0000045: autophagosome assembly; GO:0003712: transcription coregulator activity; GO:0003713: transcription coactivator activity; GO:0005102: signaling receptor binding; GO:0005488: binding; GO:0005515: protein binding; GO:0005622: intracellular anatomical structure; GO:0005634: nucleus; GO:0005737: cytoplasm; GO:0005773: vacuole; GO:0005776: autophagosome; GO:0006355: regulation of transcripti…
Ceratosolen	OCG05853	0.0217	NO	PREDICTED: uncharacterized protein LOC105361346 isoform X3	-	-	7425.NV13569-PA	PF00023.31: Ankyrin repeat; PF05186.14: Dpy-30 motif; PF12796.8: Ankyrin repeats (3 copies); PF13637.7: Ankyrin repeats (many copies); PF13857.7: Ankyrin repeats (many copies)	-	-
Ceratosolen	OCG06449	0	NO	PREDICTED: bromodomain adjacent to zinc finger domain protein 2B	Bromodomain adjacent to zinc finger domain protein 2B	KOG1245: Chromatin remodeling complex WSTF-ISWI, large subunit (contains heterochromatin localization, PHD and BROMO domains)	7425.NV10663-PA	PF00439.26: Bromodomain; PF00628.30: PHD-finger; PF01429.20: Methyl-CpG binding domain; PF02791.18: DDT domain; PF15613.7: Williams-Beuren syndrome DDT (WSD), D-TOX E motif	-	GO:0000228: nuclear chromosome; GO:0000785: chromatin; GO:0000790: nuclear chromatin; GO:0005488: binding; GO:0005515: protein binding; GO:0005622: intracellular anatomical structure; GO:0005634: nucleus; GO:0005694: chromosome; GO:0006325: chromatin organization; GO:0006338: chromatin remodeling; GO:0006355: regulation of transcription, DNA-templated; GO:0006357: regulation of transcription by R…
Ceratosolen	OCG06509	0.04882	NO	PREDICTED: poly(U)-specific endoribonuclease homolog; poly(U)-specific endoribonuclease homolog	Poly(U)-specific endoribonuclease homolog	KOG2849: Placental protein 11	7425.NV13393-PA	PF09412.11: Endoribonuclease XendoU	K14648: ENDOU,PP11;poly(U)-specific endoribonuclease [EC:3.1.-.-]	GO:0003676: nucleic acid binding; GO:0003723: RNA binding; GO:0003824: catalytic activity; GO:0004518: nuclease activity; GO:0004519: endonuclease activity; GO:0004521: endoribonuclease activity; GO:0004540: ribonuclease activity; GO:0005488: binding; GO:0006139: nucleobase-containing compound metabolic process; GO:0006725: cellular aromatic compound metabolic process; GO:0006807: nitrogen compou…
Ceratosolen	OCG06562	0.036525	YES
Ceratosolen	OCG06624	0.021145	NO	PREDICTED: zinc finger protein 761-like	-	-	7425.NV21982-PA	PF00096.27: Zinc finger, C2H2 type; PF13465.7: Zinc-finger double domain; PF13894.7: C2H2-type zinc finger; PF13909.7: C2H2-type zinc-finger domain; PF13912.7: C2H2-type zinc finger; PF16622.6: zinc-finger C2H2-type	K09228: KRAB;KRAB domain-containing zinc finger protein	-
Ceratosolen	OCG06649	8.19e-12	YES	PREDICTED: somatomedin-B and thrombospondin type-1 domain-containing protein-like	-	-	7425.NV16695-PA	PF00090.20: Thrombospondin type 1 domain; PF01033.18: Somatomedin B domain; PF19028.1: Spondin-like TSP1 domain	-	-
Ceratosolen	OCG07365	8.175e-08	YES	PREDICTED: homeotic protein antennapedia-like	Homeotic protein antennapedia	-	7425.NV15144-PA	PF00046.30: Homeodomain	K09311: ANTP;Antp family,other	GO:0000981: DNA-binding transcription factor activity, RNA polymerase II-specific; GO:0001708: cell fate specification; GO:0002376: immune system process; GO:0002520: immune system development; GO:0003002: regionalization; GO:0003676: nucleic acid binding; GO:0003677: DNA binding; GO:0003700: DNA-binding transcription factor activity; GO:0003705: ; GO:0005488: binding; GO:0005622: intracellular a…
Ceratosolen	OCG07437	8.325e-15	YES	hypothetical protein	Dormancy-associated protein 1	-	981085.XP_010111197.1	PF05564.13: Dormancy/auxin associated protein	-	-
Ceratosolen	OCG07462	0.00048605	NO	PREDICTED: histone-lysine N-methyltransferase ash1-like	-	-	-	-	-	-
Ceratosolen	OCG07481	0.000676	NO	uncharacterized protein F23F12.8	-	-	7425.NV15122-PA	-	-	GO:0003824: catalytic activity; GO:0004553: hydrolase activity, hydrolyzing O-glycosyl compounds; GO:0004567: beta-mannosidase activity; GO:0015923: mannosidase activity; GO:0016787: hydrolase activity; GO:0016798: hydrolase activity, acting on glycosyl bonds
Ceratosolen	OCG07631	0	YES	Chain A, S-adenosylmethionine synthase; hypothetical protein	S-adenosylmethionine synthase 2	KOG1506: S-adenosylmethionine synthetase	-	PF02772.17: S-adenosylmethionine synthetase, central domain; PF02773.17: S-adenosylmethionine synthetase, C-terminal domain	K00789: metK;S-adenosylmethionine synthetase [EC:2.5.1.6]	GO:0003824: catalytic activity; GO:0004478: methionine adenosyltransferase activity; GO:0005622: intracellular anatomical structure; GO:0005737: cytoplasm; GO:0005829: cytosol; GO:0016740: transferase activity; GO:0016765: transferase activity, transferring alkyl or aryl (other than methyl) groups
Ceratosolen	OCG07766	0.02244	YES	PREDICTED: uncharacterized protein LOC105364222	-	-	103372.F4WKA3; 7425.NV17059-PA	-	-	GO:0002009: morphogenesis of an epithelium; GO:0002165: instar larval or pupal development; GO:0007275: multicellular organism development; GO:0007399: nervous system development; GO:0007444: imaginal disc development; GO:0007472: wing disc morphogenesis; GO:0007475: apposition of dorsal and ventral imaginal disc-derived wing surfaces; GO:0007476: imaginal disc-derived wing morphogenesis; GO:0007…
Ceratosolen	OCG07880	0.0974	YES	Damage response protein 1; hypothetical protein; hypothetical protein PCG10_000289; hypothetical protein RHSIM_Rhsim02G0216500	Membrane-associated progesterone receptor component 1; Probable steroid-binding protein 3	KOG1108: Predicted heme/steroid binding protein; KOG1110: Putative steroid membrane receptor Hpr6.6/25-Dx	981085.XP_010104511.1	PF00173.29: Cytochrome b5-like Heme/Steroid binding domain	K17278: PGRMC1_2;membrane-associated progesterone receptor component	GO:0005488: binding; GO:0005622: intracellular anatomical structure; GO:0005737: cytoplasm; GO:0005829: cytosol; GO:0012505: endomembrane system; GO:0016020: membrane; GO:0020037: heme binding; GO:0046906: tetrapyrrole binding; GO:0097159: organic cyclic compound binding; GO:1901363: heterocyclic compound binding
Ceratosolen	OCG07891	0.004647	NO	ras-interacting protein RIP3 isoform X2; uncharacterized protein LOC100117216 isoform X1; uncharacterized protein LOC105702537	-	-	7425.NV14822-PA	-	-	-
Ceratosolen	OCG08064	0.002293	NO	hypothetical protein	Probable pectinesterase 50	-	981085.XP_010109162.1	PF01095.20: Pectinesterase	K01051: E3.1.1.11;pectinesterase [EC:3.1.1.11]	GO:0000003: reproduction; GO:0000902: cell morphogenesis; GO:0000904: cell morphogenesis involved in differentiation; GO:0003006: developmental process involved in reproduction; GO:0003824: catalytic activity; GO:0005576: extracellular region; GO:0005618: cell wall; GO:0005622: intracellular anatomical structure; GO:0005737: cytoplasm; GO:0005783: endoplasmic reticulum; GO:0005794: Golgi apparatu…
Ceratosolen	OCG08328	7.15e-07	NO	PREDICTED: death-associated protein kinase 1-like	Death-associated protein kinase 3; Serine/threonine-protein kinase 17A; Serine/threonine-protein kinase 17B	-	-	PF00069.26: Protein kinase domain; PF07714.18: Protein tyrosine and serine/threonine kinase	K08803: DAPK;death-associated protein kinase [EC:2.7.11.1]; K08804: STK17;serine/threonine kinase 17 [EC:2.7.11.1]	GO:0000166: nucleotide binding; GO:0001952: regulation of cell-matrix adhesion; GO:0002376: immune system process; GO:0003824: catalytic activity; GO:0004672: protein kinase activity; GO:0004674: protein serine/threonine kinase activity; GO:0005488: binding; GO:0005515: protein binding; GO:0005524: ATP binding; GO:0005622: intracellular anatomical structure; GO:0005634: nucleus; GO:0005654: nucle…
Ceratosolen	OCG08572	0.0015395	NO	uncharacterized protein LOC106638582	-	-	-	-	-	-
Ceratosolen	OCG08636	0.0030325	NO
Ceratosolen	OCG08677	0.00012025	NO
Ceratosolen	OCG08915	6.365e-10	NO	hypothetical protein; hypothetical protein CFC21_008937; photosystem I subunit H2	Photosystem I reaction center subunit VI, chloroplastic	-	42345.XP_008789338.1; 4565.Traes_1AL_C42DE440F.1	PF03244.15: Photosystem I reaction centre subunit VI	K02695: psaH;photosystem I subunit VI	GO:0005622: intracellular anatomical structure; GO:0005737: cytoplasm; GO:0009507: chloroplast; GO:0009532: plastid stroma; GO:0009534: chloroplast thylakoid; GO:0009535: chloroplast thylakoid membrane; GO:0009536: plastid; GO:0009570: chloroplast stroma; GO:0009579: thylakoid; GO:0009719: response to endogenous stimulus; GO:0009725: response to hormone; GO:0009735: response to cytokinin; GO:0010…
Ceratosolen	OCG08944	0.0036955	NO
Ceratosolen	OCG09261	0	NO	hypothetical protein	Glutathione S-transferase U17; Probable glutathione S-transferase parA	-	42345.XP_008775490.1; 981085.XP_010096309.1	PF00043.26: Glutathione S-transferase, C-terminal domain; PF02798.21: Glutathione S-transferase, N-terminal domain; PF13409.7: Glutathione S-transferase, N-terminal domain; PF13410.7: Glutathione S-transferase, C-terminal domain; PF13417.7: Glutathione S-transferase, N-terminal domain	K00799: GST,gst;glutathione S-transferase [EC:2.5.1.18]	GO:0001101: response to acid chemical; GO:0003824: catalytic activity; GO:0004364: glutathione transferase activity; GO:0005488: binding; GO:0005515: protein binding; GO:0005576: extracellular region; GO:0005622: intracellular anatomical structure; GO:0005634: nucleus; GO:0005737: cytoplasm; GO:0005773: vacuole; GO:0005774: vacuolar membrane; GO:0005829: cytosol; GO:0005886: plasma membrane; GO:0…
Ceratosolen	OCG09265	0.000647	YES
Ceratosolen	OCG09321	0.0024915	NO	hypothetical protein; hypothetical protein RHSIM_Rhsim12G0074400	Protein SPIRAL1-like 1	-	3694.POPTR_0008s09660.1; 3694.POPTR_0017s13090.1	-	K18635: SPR1;protein SPIRAL1 and related proteins	GO:0000226: microtubule cytoskeleton organization; GO:0000902: cell morphogenesis; GO:0005622: intracellular anatomical structure; GO:0005737: cytoplasm; GO:0005819: spindle; GO:0005856: cytoskeleton; GO:0005874: microtubule; GO:0005876: spindle microtubule; GO:0005881: cytoplasmic microtubule; GO:0005938: cell cortex; GO:0006950: response to stress; GO:0006970: response to osmotic stress; GO:000…
Ceratosolen	OCG09354	3.259e-07	NO	form I ribulose bisphosphate carboxylase large subunit; ribulose-1,5-bisphosphate carboxylase/oxygenase large subunit	Ribulose bisphosphate carboxylase large chain	-	4538.ORGLA03G0398400.1	PF00016.21: Ribulose bisphosphate carboxylase large chain, catalytic domain; PF02788.17: Ribulose bisphosphate carboxylase large chain, N-terminal domain	K01601: rbcL,cbbL;ribulose-bisphosphate carboxylase large chain [EC:4.1.1.39]	GO:0005622: intracellular anatomical structure; GO:0005737: cytoplasm; GO:0009507: chloroplast; GO:0009536: plastid; GO:0043226: organelle; GO:0043227: membrane-bounded organelle; GO:0043229: intracellular organelle; GO:0043231: intracellular membrane-bounded organelle
Ceratosolen	OCG09362	2.4955e-11	YES	PREDICTED: fasciclin-3; fasciclin-3 isoform X4	-	-	132113.XP_003494075.1	-	-	GO:0000003: reproduction; GO:0000902: cell morphogenesis; GO:0000904: cell morphogenesis involved in differentiation; GO:0002064: epithelial cell development; GO:0002065: columnar/cuboidal epithelial cell differentiation; GO:0002066: columnar/cuboidal epithelial cell development; GO:0003006: developmental process involved in reproduction; GO:0005102: signaling receptor binding; GO:0005488: bindin…
Ceratosolen	OCG09471	0.00010185	NO	40S ribosomal protein S18	40S ribosomal protein S18	KOG3311: Ribosomal protein S18	10029.XP_007623241.1; 61853.ENSNLEP00000008324	PF00416.23: Ribosomal protein S13/S18	K02964: RP-S18e,RPS18;small subunit ribosomal protein S18e	GO:0000184: nuclear-transcribed mRNA catabolic process, nonsense-mediated decay; GO:0000956: nuclear-transcribed mRNA catabolic process; GO:0003735: structural constituent of ribosome; GO:0005198: structural molecule activity; GO:0005488: binding; GO:0005515: protein binding; GO:0005622: intracellular anatomical structure; GO:0005634: nucleus; GO:0005654: nucleoplasm; GO:0005737: cytoplasm; GO:00…
Ceratosolen	OCG09539	0.000267	YES
Ceratosolen	OCG09568	0.000203	NO	breast carcinoma-amplified sequence 3 homolog	-	-	-	-	-	-
Ceratosolen	OCG09639	0.00532	NO	oocyte zinc finger protein XlCOF8.4	-	-	7425.NV13194-PA	-	-	GO:0000122: negative regulation of transcription by RNA polymerase II; GO:0000976: transcription regulatory region sequence-specific DNA binding; GO:0000977: RNA polymerase II transcription regulatory region sequence-specific DNA binding; GO:0000981: DNA-binding transcription factor activity, RNA polymerase II-specific; GO:0001012: ; GO:0001067: regulatory region nucleic acid binding; GO:0001227:…
Ceratosolen	OCG09649	0.0114	NO	PREDICTED: presequence protease, mitochondrial	Presequence protease, mitochondrial	KOG2019: Metalloendoprotease HMP1 (insulinase superfamily)	7425.NV11236-PA	PF08367.12: Peptidase M16C associated	K06972: PITRM1,PreP,CYM1;presequence protease [EC:3.4.24.-]	GO:0003824: catalytic activity; GO:0004175: endopeptidase activity; GO:0004222: metalloendopeptidase activity; GO:0005622: intracellular anatomical structure; GO:0005737: cytoplasm; GO:0005739: mitochondrion; GO:0005759: mitochondrial matrix; GO:0006508: proteolysis; GO:0006807: nitrogen compound metabolic process; GO:0008152: metabolic process; GO:0008233: peptidase activity; GO:0008237: metallo…
Ceratosolen	OCG09734	0.049035	NO	hypothetical protein	-	KOG4172: Predicted E3 ubiquitin ligase	981085.XP_010100602.1	PF13920.7: Zinc finger, C3HC4 type (RING finger)	-	GO:0000003: reproduction; GO:0000209: protein polyubiquitination; GO:0001654: eye development; GO:0001709: cell fate determination; GO:0002009: morphogenesis of an epithelium; GO:0002064: epithelial cell development; GO:0002065: columnar/cuboidal epithelial cell differentiation; GO:0002066: columnar/cuboidal epithelial cell development; GO:0002165: instar larval or pupal development; GO:0002682: …
Ceratosolen	OCG09917	0.1341	YES	40S ribosomal protein S6; PREDICTED: 40S ribosomal protein S6 isoform X1; RS6 protein, partial	40S ribosomal protein S6	KOG1646: 40S ribosomal protein S6	10029.XP_003515657.2	PF01092.20: Ribosomal protein S6e	K02991: RP-S6e,RPS6;small subunit ribosomal protein S6e	GO:0000003: reproduction; GO:0000028: ribosomal small subunit assembly; GO:0000075: cell cycle checkpoint; GO:0000082: G1/S transition of mitotic cell cycle; GO:0000184: nuclear-transcribed mRNA catabolic process, nonsense-mediated decay; GO:0000278: mitotic cell cycle; GO:0000956: nuclear-transcribed mRNA catabolic process; GO:0001775: cell activation; GO:0001776: leukocyte homeostasis; GO:00018…
Ceratosolen	OCG10038	0.26655	YES	PREDICTED: cofilin-1 isoform X1; cofilin-1; cofilin-1 isoform X1; cofilin-1 isoform X2	Cofilin-1	KOG1735: Actin depolymerizing factor	132908.ENSPVAP00000015993	PF00241.21: Cofilin/tropomyosin-type actin-binding protein	K05765: CFL;cofilin	GO:0003779: actin binding; GO:0005488: binding; GO:0005515: protein binding; GO:0005622: intracellular anatomical structure; GO:0005634: nucleus; GO:0005737: cytoplasm; GO:0005829: cytosol; GO:0006996: organelle organization; GO:0007010: cytoskeleton organization; GO:0007015: actin filament organization; GO:0007154: cell communication; GO:0007165: signal transduction; GO:0007166: cell surface rec…
Ceratosolen	OCG10061	0.0001257	NO	hypothetical protein TSAR_005880; uncharacterized protein LOC113928020; uncharacterized protein LOC115261226	-	-	13616.ENSMODP00000010818	-	-	GO:0000228: nuclear chromosome; GO:0000785: chromatin; GO:0000790: nuclear chromatin; GO:0003676: nucleic acid binding; GO:0003677: DNA binding; GO:0005488: binding; GO:0005622: intracellular anatomical structure; GO:0005634: nucleus; GO:0005694: chromosome; GO:0006325: chromatin organization; GO:0006342: chromatin silencing; GO:0006355: regulation of transcription, DNA-templated; GO:0006996: org…
Ceratosolen	OCG10071	0.003035	NO	PREDICTED: uncharacterized protein LOC105360408; hypothetical protein TSAR_016873	-	-	7425.NV25463-PA	-	-	-
Ceratosolen	OCG10554	6.685e-09	YES	60S ribosomal protein L18a; Chain S, Ribosomal protein eL20	60S ribosomal protein L18a	KOG0829: 60S ribosomal protein L18A	10160.XP_004646922.1; 9823.ENSSSCP00000014769	PF01775.18: Ribosomal proteins 50S-L18Ae/60S-L20/60S-L18A	K02882: RP-L18Ae,RPL18A;large subunit ribosomal protein L18Ae	GO:0000184: nuclear-transcribed mRNA catabolic process, nonsense-mediated decay; GO:0000956: nuclear-transcribed mRNA catabolic process; GO:0002181: cytoplasmic translation; GO:0003676: nucleic acid binding; GO:0003723: RNA binding; GO:0003735: structural constituent of ribosome; GO:0005198: structural molecule activity; GO:0005488: binding; GO:0005622: intracellular anatomical structure; GO:0005…
Ceratosolen	OCG10871	0	NO	hypothetical protein; hypothetical protein CFC21_057934; hypothetical protein CFC21_105559	Lipid transfer protein EARLI 1; Putative lipid-binding protein AIR1; Putative lipid-binding protein At4g00165	-	-	PF00234.23: Protease inhibitor/seed storage/LTP family; PF14368.7: Probable lipid transfer; PF14547.7: Hydrophobic seed protein	-	-
Ceratosolen	OCG11043	5.22e-15	YES	40S ribosomal protein S9; 40S ribosomal protein S9, partial	40S ribosomal protein S9	KOG3301: Ribosomal protein S4	10036.XP_005088375.1	PF00163.20: Ribosomal protein S4/S9 N-terminal domain; PF01479.26: S4 domain	K02997: RP-S9e,RPS9;small subunit ribosomal protein S9e	GO:0000184: nuclear-transcribed mRNA catabolic process, nonsense-mediated decay; GO:0000956: nuclear-transcribed mRNA catabolic process; GO:0003676: nucleic acid binding; GO:0003723: RNA binding; GO:0003735: structural constituent of ribosome; GO:0005198: structural molecule activity; GO:0005488: binding; GO:0005622: intracellular anatomical structure; GO:0005634: nucleus; GO:0005654: nucleoplasm…
Ceratosolen	OCG11124	0	YES	PREDICTED: protein scarlet-like; protein scarlet-like	ABC transporter ATP-binding protein/permease wht-1	-	-	PF00005.28: ABC transporter; PF19055.1: ABC-2 type transporter	K05679: ABCG1;ATP-binding cassette,subfamily G (WHITE),member 1	-
Ceratosolen	OCG11418	0.0001167	NO
Ceratosolen	OCG12999	5.8e-06	NO	40S ribosomal protein S2-like	40S ribosomal protein S2	KOG0877: 40S ribosomal protein S2/30S ribosomal protein S5	30611.ENSOGAP00000009024	PF00333.21: Ribosomal protein S5, N-terminal domain	K02981: RP-S2e,RPS2;small subunit ribosomal protein S2e	GO:0002181: cytoplasmic translation; GO:0003735: structural constituent of ribosome; GO:0005198: structural molecule activity; GO:0005622: intracellular anatomical structure; GO:0005634: nucleus; GO:0005737: cytoplasm; GO:0005829: cytosol; GO:0005840: ribosome; GO:0006412: translation; GO:0006518: peptide metabolic process; GO:0006807: nitrogen compound metabolic process; GO:0008152: metabolic pr…
Ceratosolen	OCG13075	0.0688	YES
Ceratosolen	OCG13082	0.005625	NO	PREDICTED: nucleolar MIF4G domain-containing protein 1; nucleolar MIF4G domain-containing protein 1 homolog	Nucleolar MIF4G domain-containing protein 1	KOG2140: Uncharacterized conserved protein; KOG2141: Protein involved in high osmolarity signaling pathway	7425.NV18840-PA	PF02847.18: MA3 domain	K17583: NOM1;nucleolar MIF4G domain-containing protein 1	GO:0003676: nucleic acid binding; GO:0003723: RNA binding; GO:0005488: binding; GO:0005622: intracellular anatomical structure; GO:0005634: nucleus; GO:0005730: nucleolus; GO:0022613: ribonucleoprotein complex biogenesis; GO:0031974: membrane-enclosed lumen; GO:0031981: nuclear lumen; GO:0042254: ribosome biogenesis; GO:0042274: ribosomal small subunit biogenesis; GO:0043226: organelle; GO:004322…
Ceratosolen	OCG13097	0.003649	NO	PREDICTED: helicase sen1; probable helicase senataxin isoform X3	-	-	7425.NV16681-PA	PF00498.27: FHA domain; PF16697.6: Inner membrane component of T3SS, cytoplasmic domain	-	-
Ceratosolen	OCG13535	0.0002734	NO	hypothetical protein RHSIM_Rhsim04G0114600	-	KOG2953: mRNA-binding protein Encore	981085.XP_010111099.1	PF01424.23: R3H domain; PF12752.8: SUZ domain	-	-
Ceratosolen	OCG14669	5.96e-08	YES
Ceratosolen	OCG14908	4.238e-10	YES
Ceratosolen	OCG15009	0.0021575	YES
Ceratosolen	OCG15362	0.0010015	NO
Ceratosolen	OCG16822	0.13635	YES	hypothetical protein RHSIM_Rhsim03G0142200; hypothetical protein RHSIM_Rhsim09G0176700	Protein yippee-like	KOG3399: Predicted Yippee-type zinc-binding protein	981085.XP_010095099.1	PF03226.15: Yippee zinc-binding/DNA-binding /Mis18, centromere assembly	-	-
Ceratosolen	OCG17044	3.246e-10	YES
Ceratosolen	OCG17092	0.12895	YES	hypothetical protein	-	-	981085.XP_010086933.1	-	-	-
Ceratosolen	OCG17170	0.0042965	NO	hypothetical protein RHSIM_Rhsim13G0076300; unnamed protein product	Elongin-C	KOG3473: RNA polymerase II transcription elongation factor Elongin/SIII, subunit elongin C	981085.XP_010106562.1	PF03931.16: Skp1 family, tetramerisation domain	K03872: ELOC,TCEB1;elongin-C	GO:0000151: ubiquitin ligase complex; GO:0000153: cytoplasmic ubiquitin ligase complex; GO:0005488: binding; GO:0005622: intracellular anatomical structure; GO:0005634: nucleus; GO:0005654: nucleoplasm; GO:0005737: cytoplasm; GO:0006355: regulation of transcription, DNA-templated; GO:0006357: regulation of transcription by RNA polymerase II; GO:0008023: transcription elongation factor complex; GO…
Ceratosolen	OCG17211	4.996e-16	YES
Ceratosolen	OCG17498	0.0003585	YES	hypothetical protein EGK_11692, partial; hypothetical protein EGK_13122, partial; hypothetical protein EGM_17921, partial	Putative uncharacterized protein encoded by LINC00596	-	-	-	-	-
Ceratosolen	OCG17978	0.0029235	YES
Ceratosolen	OCG17979	1.186e-06	YES
Branch	Gene	P_value	BEB_Significance	Nr	SwissProt	COG	eggNOG	pfam	KEGG	GO
Agaonidae	OCG00095	5.09e-09	NO	PREDICTED: uncharacterized protein LOC105361246; uncharacterized protein LOC100115833	40S ribosomal protein S30	KOG0009: Ubiquitin-like/40S ribosomal S30 protein fusion	7425.NV10499-PA	PF04758.15: Ribosomal protein S30	K02983: RP-S30e,RPS30;small subunit ribosomal protein S30e--Genetic Information Processing 09122 Translation/Infectious disease:	GO:0002181: cytoplasmic translation; GO:0003735: structural constituent of ribosome; GO:0005198: structural molecule activity; GO:0005622: intracellular anatomical structure; GO:0005737: cytoplasm; GO:0005829: cytosol; GO:0005840: ribosome; GO:0006412: translation; GO:0006518: peptide metabolic process; GO:0006807: nitrogen compound metabolic process; GO:0008152: metabolic process; GO:0009058: bi…
Agaonidae	OCG00101	2.382e-09	YES	PREDICTED: fatty acid synthase; fatty acid synthase	Fatty acid synthase; Highly reducing polyketide synthase ZEA2	KOG1202: Animal-type fatty acid synthase and related proteins; KOG1394: 3-oxoacyl-(acyl-carrier-protein) synthase (I and II)	7425.NV10111-PA	PF00106.26: short chain dehydrogenase; PF00107.27: Zinc-binding dehydrogenase; PF00109.27: Beta-ketoacyl synthase, N-terminal domain; PF00550.26: Phosphopantetheine attachment site; PF00698.22: Acyl transferase domain; PF00975.21: Thioesterase domain; PF02801.23: Beta-ketoacyl synthase, C-terminal domain; PF08659.11: KR domain; PF13602.7: Zinc-binding dehydrogenase; PF14765.7: Polyketide synthase…	K00665: FASN;fatty acid synthase,animal type [EC:2.3.1.85]--fatty acid synthase	GO:0003824: catalytic activity; GO:0004312: fatty acid synthase activity; GO:0005975: carbohydrate metabolic process; GO:0005976: polysaccharide metabolic process; GO:0005977: glycogen metabolic process; GO:0006073: cellular glucan metabolic process; GO:0006082: organic acid metabolic process; GO:0006091: generation of precursor metabolites and energy; GO:0006112: energy reserve metabolic process…
Agaonidae	OCG00416	0.49945	YES	PREDICTED: translocon-associated protein subunit beta; translocon-associated protein subunit beta	Translocon-associated protein subunit beta	KOG3317: Translocon-associated complex TRAP, beta subunit	7425.NV14817-PA	PF05753.15: Translocon-associated protein beta (TRAPB)	K13250: SSR2;translocon-associated protein subunit beta-- Genetic Information Processing 09123 Folding, sorting and degradation	GO:0005048: signal sequence binding; GO:0005488: binding; GO:0005622: intracellular anatomical structure; GO:0005737: cytoplasm; GO:0005783: endoplasmic reticulum; GO:0005786: signal recognition particle, endoplasmic reticulum targeting; GO:0006605: protein targeting; GO:0006612: protein targeting to membrane; GO:0006613: cotranslational protein targeting to membrane; GO:0006810: transport; GO:00…
Agaonidae	OCG00720	0.007335	NO	PREDICTED: uncharacterized protein LOC105365253	-	-	7425.NV17320-PA	PF01636.24: Phosphotransferase enzyme family; PF02958.21: Ecdysteroid kinase; PF07914.12: Protein of unknown function (DUF1679)	-	-
Agaonidae	OCG01091	0.00688	YES	PREDICTED: S-adenosylmethionine synthase isoform X2	S-adenosylmethionine synthase	KOG1506: S-adenosylmethionine synthetase	7425.NV16492-PA	PF00438.21: S-adenosylmethionine synthetase, N-terminal domain; PF02772.17: S-adenosylmethionine synthetase, central domain; PF02773.17: S-adenosylmethionine synthetase, C-terminal domain	K00789: metK;S-adenosylmethionine synthetase [EC:2.5.1.6]--Amino acid metabolism	GO:0003824: catalytic activity; GO:0004478: methionine adenosyltransferase activity; GO:0005622: intracellular anatomical structure; GO:0005737: cytoplasm; GO:0005829: cytosol; GO:0006556: S-adenosylmethionine biosynthetic process; GO:0006790: sulfur compound metabolic process; GO:0007275: multicellular organism development; GO:0007568: aging; GO:0008152: metabolic process; GO:0008340: determinat…
Agaonidae	OCG01193	0.10785	YES	PREDICTED: heterogeneous nuclear ribonucleoprotein 27C isoform X2; heterogeneous nuclear ribonucleoprotein 27C isoform X1	Heterogeneous nuclear ribonucleoprotein 27C; RNA-binding protein Musashi homolog Rbp6; Uncharacterized RNA-binding protein C660.15	-	7425.NV18562-PA	PF00076.23: RNA recognition motif. (a.k.a. RRM, RBD, or RNP domain); PF16367.6: RNA recognition motif	K14411: MSI;RNA-binding protein Musashi--Genetic Information Processing 09122 Translation	GO:0000003: reproduction; GO:0000578: embryonic axis specification; GO:0000902: cell morphogenesis; GO:0000904: cell morphogenesis involved in differentiation; GO:0001667: ameboidal-type cell migration; GO:0002064: epithelial cell development; GO:0002065: columnar/cuboidal epithelial cell differentiation; GO:0002066: columnar/cuboidal epithelial cell development; GO:0003002: regionalization; GO:0…
Agaonidae	OCG01329	2.06e-08	NO	PREDICTED: protein DJ-1-like; protein dj-1beta	Parkinson disease protein 7 homolog	KOG2764: Putative transcriptional regulator DJ-1	7425.NV13066-PA	PF01965.25: DJ-1/PfpI family	K05687: PARK7;protein DJ-1 [EC:3.5.1.124]--Neurodegenerative disease/Peptidases and inhibitors/Protein families: signaling and cellular processes/Peptidases and inhibitors	GO:0002082: regulation of oxidative phosphorylation; GO:0003824: catalytic activity; GO:0006091: generation of precursor metabolites and energy; GO:0006119: oxidative phosphorylation; GO:0006139: nucleobase-containing compound metabolic process; GO:0006140: regulation of nucleotide metabolic process; GO:0006163: purine nucleotide metabolic process; GO:0006464: cellular protein modification proces…
Agaonidae	OCG01544	0.00034155	YES	PREDICTED: cyclin-G-associated kinase	Cyclin-G-associated kinase	KOG1989: ARK protein kinase family	7425.NV10322-PA	PF00069.26: Protein kinase domain; PF00226.32: DnaJ domain; PF07714.18: Protein tyrosine and serine/threonine kinase; PF10409.10: C2 domain of PTEN tumour-suppressor protein	K08855: GAK;cyclin G-associated kinase [EC:2.7.11.1]--rotein families: genetic information processing/GAK; cyclin G-associated kinase	GO:0000003: reproduction; GO:0001654: eye development; GO:0001745: compound eye morphogenesis; GO:0003006: developmental process involved in reproduction; GO:0003824: catalytic activity; GO:0004672: protein kinase activity; GO:0005622: intracellular anatomical structure; GO:0005737: cytoplasm; GO:0005794: Golgi apparatus; GO:0005795: Golgi stack; GO:0006464: cellular protein modification process;…
Agaonidae	OCG01659	5.73e-05	NO	uncharacterized protein LOC100117895 isoform X1; uncharacterized protein LOC100117895 isoform X2	Poly(A) RNA polymerase, mitochondrial; Speckle targeted PIP5K1A-regulated poly(A) polymerase; Terminal uridylyltransferase Tailor	-	7425.NV18981-PA	PF03828.20: Cid1 family poly A polymerase; PF19088.1: TUTase nucleotidyltransferase domain	-	GO:0003824: catalytic activity; GO:0005622: intracellular anatomical structure; GO:0005737: cytoplasm; GO:0006139: nucleobase-containing compound metabolic process; GO:0006396: RNA processing; GO:0006725: cellular aromatic compound metabolic process; GO:0006807: nitrogen compound metabolic process; GO:0008152: metabolic process; GO:0009892: negative regulation of metabolic process; GO:0009893: po…
Agaonidae	OCG01972	0.00028095	NO	PREDICTED: thyroid transcription factor 1-associated protein 26 homolog; thyroid transcription factor 1-associated protein 26 homolog	-	-	-	PF08524.12: rRNA processing	-	-
Agaonidae	OCG02059	0.0716	YES	-	Glutamate receptor ionotropic, kainate 2	KOG1054: Glutamate-gated AMPA-type ion channel receptor subunit GluR2 and related subunits	-	PF00060.27: Ligand-gated ion channel; PF00497.21: Bacterial extracellular solute-binding proteins, family 3; PF01094.29: Receptor family ligand binding region; PF10613.10: Ligated ion channel L-glutamate- and glycine-binding site	K05313: GRIN;glutamate receptor,ionotropic,invertebrate--Ligand-gated channels/rotein families: signaling and cellular processes	GO:0004888: transmembrane signaling receptor activity; GO:0004970: ionotropic glutamate receptor activity; GO:0005215: transporter activity; GO:0005216: ion channel activity; GO:0005230: extracellular ligand-gated ion channel activity; GO:0005261: cation channel activity; GO:0005267: potassium channel activity; GO:0005272: sodium channel activity; GO:0005886: plasma membrane; GO:0006810: transpor…
Agaonidae	OCG02095	0.01669	NO	PREDICTED: uncharacterized protein C19orf47	Uncharacterized protein C19orf47; Uncharacterized protein C19orf47 homolog	KOG3930: Uncharacterized conserved protein	132113.XP_003488232.1	PF18017.2: SAM domain (Sterile alpha motif)	-	-
Agaonidae	OCG02216	0.3124	YES	PREDICTED: solute carrier family 25 member 36-A; mitochondrial carrier protein Rim2 isoform X2	Mitochondrial carrier protein Rim2; Solute carrier family 25 member 36-A	KOG0757: Mitochondrial carrier protein - Rim2p/Mrs12p; KOG0764: Mitochondrial FAD carrier protein	7425.NV11086-PA	PF00153.28: Mitochondrial carrier protein	K15116: SLC25A33_36,RIM2;solute carrier family 25,member 33/36--Protein families: signaling and cellular processes	GO:0000959: mitochondrial RNA metabolic process; GO:0005215: transporter activity; GO:0005622: intracellular anatomical structure; GO:0005737: cytoplasm; GO:0005739: mitochondrion; GO:0005740: mitochondrial envelope; GO:0005743: mitochondrial inner membrane; GO:0006091: generation of precursor metabolites and energy; GO:0006139: nucleobase-containing compound metabolic process; GO:0006351: transc…
Agaonidae	OCG02323	1.106e-10	YES	calcium/calmodulin-dependent protein kinase type 1 isoform X1	Calcium/calmodulin-dependent protein kinase type 1	-	103372.F4WPE0	PF00069.26: Protein kinase domain; PF07714.18: Protein tyrosine and serine/threonine kinase; PF14531.7: Kinase-like	K08794: CAMK1;calcium/calmodulin-dependent protein kinase I [EC:2.7.11.17]--Signal transduction/Calcium signaling pathway	GO:0003824: catalytic activity; GO:0004672: protein kinase activity; GO:0004674: protein serine/threonine kinase activity; GO:0004683: calmodulin-dependent protein kinase activity; GO:0005488: binding; GO:0005515: protein binding; GO:0005516: calmodulin binding; GO:0005622: intracellular anatomical structure; GO:0005737: cytoplasm; GO:0005829: cytosol; GO:0006464: cellular protein modification pr…
Agaonidae	OCG02335	0.03704	NO	PREDICTED: folylpolyglutamate synthase, mitochondrial-like isoform X1	Folylpolyglutamate synthase, mitochondrial	KOG2525: Folylpolyglutamate synthase	7425.NV11145-PA	-	K01930: FPGS;folylpolyglutamate synthase [EC:6.3.2.17]--	GO:0003824: catalytic activity; GO:0004326: tetrahydrofolylpolyglutamate synthase activity; GO:0005622: intracellular anatomical structure; GO:0005737: cytoplasm; GO:0005739: mitochondrion; GO:0006082: organic acid metabolic process; GO:0006575: cellular modified amino acid metabolic process; GO:0006725: cellular aromatic compound metabolic process; GO:0006760: folic acid-containing compound meta…
Agaonidae	OCG02461	0.00040805	YES	PREDICTED: U2 small nuclear ribonucleoprotein auxiliary factor 35 kDa subunit-related protein 2-like	Splicing factor U2af small subunit A	KOG2202: U2 snRNP splicing factor, small subunit, and related proteins	7425.NV10444-PA	PF00076.23: RNA recognition motif. (a.k.a. RRM, RBD, or RNP domain); PF00642.25: Zinc finger C-x8-C-x5-C-x3-H type (and similar)	-	GO:0000375: RNA splicing, via transesterification reactions; GO:0000377: RNA splicing, via transesterification reactions with bulged adenosine as nucleophile; GO:0000398: mRNA splicing, via spliceosome; GO:0003676: nucleic acid binding; GO:0003723: RNA binding; GO:0003729: mRNA binding; GO:0005488: binding; GO:0005622: intracellular anatomical structure; GO:0005634: nucleus; GO:0005681: spliceoso…
Agaonidae	OCG02679	0.00013685	YES	PREDICTED: forkhead box protein G1-like; fork head domain transcription factor slp1; fork head domain transcription factor slp1-like; fork head domain transcription factor slp2	Forkhead box protein G1	-	7460.GB44229-PA	PF00250.19: Forkhead domain	K09385: FOXG;forkhead box protein G--Signal transduction	GO:0000981: DNA-binding transcription factor activity, RNA polymerase II-specific; GO:0003700: DNA-binding transcription factor activity; GO:0005622: intracellular anatomical structure; GO:0005634: nucleus; GO:0006355: regulation of transcription, DNA-templated; GO:0006357: regulation of transcription by RNA polymerase II; GO:0009653: anatomical structure morphogenesis; GO:0009889: regulation of …
Agaonidae	OCG02688	0.1177	YES	PREDICTED: U3 small nucleolar ribonucleoprotein protein MPP10; U3 small nucleolar ribonucleoprotein protein MPP10	U3 small nucleolar ribonucleoprotein protein MPP10	KOG2600: U3 small nucleolar ribonucleoprotein (snoRNP) subunit - Mpp10p	7425.NV11925-PA	PF04006.13: Mpp10 protein	K14559: MPP10;U3 small nucleolar RNA-associated protein MPP10--Genetic Information Processing/translation	GO:0005622: intracellular anatomical structure; GO:0005634: nucleus; GO:0005730: nucleolus; GO:0006139: nucleobase-containing compound metabolic process; GO:0006364: rRNA processing; GO:0006396: RNA processing; GO:0006725: cellular aromatic compound metabolic process; GO:0006807: nitrogen compound metabolic process; GO:0008152: metabolic process; GO:0009987: cellular process; GO:0010467: gene exp…
Agaonidae	OCG03027	0.003859	NO	PREDICTED: coiled-coil domain-containing protein 93; coiled-coil domain-containing protein 93 isoform X1	Coiled-coil domain-containing protein 93	KOG2701: Uncharacterized conserved protein	7425.NV18590-PA	PF09762.10: CCDC93, coiled-coil domain	-	GO:0006810: transport; GO:0006892: post-Golgi vesicle-mediated transport; GO:0006893: Golgi to plasma membrane transport; GO:0016192: vesicle-mediated transport; GO:0048193: Golgi vesicle transport; GO:0051179: localization; GO:0051234: establishment of localization; GO:0098876: vesicle-mediated transport to the plasma membrane
Agaonidae	OCG03127	0.0017415	NO	PREDICTED: protein Tube; uncharacterized protein LOC100122761	Protein Tube	-	7425.NV12305-PA	PF14786.7: Tube Death domain	K04733: IRAK4;interleukin-1 receptor-associated kinase 4 [EC:2.7.11.1]---Signal transduction-MAPK signaling pathway，NF-kappa B signaling pathway/免疫Toll and Imd signaling pathway，NOD-like receptor signaling pathway	GO:0002164: larval development; GO:0002376: immune system process; GO:0002520: immune system development; GO:0003002: regionalization; GO:0003824: catalytic activity; GO:0004672: protein kinase activity; GO:0004674: protein serine/threonine kinase activity; GO:0005488: binding; GO:0005515: protein binding; GO:0005622: intracellular anatomical structure; GO:0005634: nucleus; GO:0005737: cytoplasm;…
Agaonidae	OCG03139	0.00518	NO	PREDICTED: serine/threonine-protein kinase PLK1-like isoform X1	Serine/threonine-protein kinase PLK1; Serine/threonine-protein kinase PLK2	KOG0575: Polo-like serine/threonine protein kinase	7425.NV15469-PA	PF00069.26: Protein kinase domain; PF00659.19: POLO box duplicated region; PF07714.18: Protein tyrosine and serine/threonine kinase; PF14531.7: Kinase-like	K08861: PLK2;polo-like kinase 2 [EC:2.7.11.21]--Signal transduction，FoxO signaling pathway	-
Agaonidae	OCG03241	5.17e-05	YES	PREDICTED: another transcription unit protein	RNA polymerase-associated protein LEO1	KOG2428: Uncharacterized conserved protein	7425.NV10337-PA	PF04004.14: Leo1-like protein	K15177: LEO1;RNA polymerase-associated protein LEO1--genetic information processing，transcription	GO:0000993: RNA polymerase II complex binding; GO:0001098: basal transcription machinery binding; GO:0001099: basal RNA polymerase II transcription machinery binding; GO:0005488: binding; GO:0005515: protein binding; GO:0005622: intracellular anatomical structure; GO:0005634: nucleus; GO:0006355: regulation of transcription, DNA-templated; GO:0006357: regulation of transcription by RNA polymerase…
Agaonidae	OCG03530	0.021345	NO	PREDICTED: drebrin-like protein	Drebrin-like protein	KOG3655: Drebrins and related actin binding proteins	7425.NV14605-PA	PF00018.29: SH3 domain; PF00241.21: Cofilin/tropomyosin-type actin-binding protein; PF07653.18: Variant SH3 domain; PF14604.7: Variant SH3 domain	K20520: DBNL,ABP1;drebrin-like protein--genetic information processing,Membrane trafficking	GO:0001786: phosphatidylserine binding; GO:0003779: actin binding; GO:0005488: binding; GO:0005515: protein binding; GO:0005543: phospholipid binding; GO:0005546: phosphatidylinositol-4,5-bisphosphate binding; GO:0005547: phosphatidylinositol-3,4,5-trisphosphate binding; GO:0005622: intracellular anatomical structure; GO:0005737: cytoplasm; GO:0005856: cytoskeleton; GO:0005938: cell cortex; GO:00…
Agaonidae	OCG03590	0.03007	NO	schwannomin-interacting protein 1 homolog isoform X3; uncharacterized protein LOC100650023 isoform X3	IQCJ-SCHIP1 readthrough transcript protein; Schwannomin-interacting protein 1	KOG4847: Coiled coil protein involved in linking membrane proteins to cytoskeleton	132113.XP_003489864.1	PF10148.10: Schwannomin-interacting protein 1	-	GO:0001932: regulation of protein phosphorylation; GO:0001934: positive regulation of protein phosphorylation; GO:0005488: binding; GO:0005515: protein binding; GO:0005886: plasma membrane; GO:0005912: adherens junction; GO:0009893: positive regulation of metabolic process; GO:0009966: regulation of signal transduction; GO:0009967: positive regulation of signal transduction; GO:0010562: positive …
Agaonidae	OCG03689	0.021565	NO	PREDICTED: signal transducer and activator of transcription 5B	Signal transducer and activator of transcription 5B	KOG3667: STAT protein	7460.GB50020-PA	PF00017.25: SH2 domain; PF01017.21: STAT protein, all-alpha domain; PF02864.16: STAT protein, DNA binding domain; PF02865.18: STAT protein, protein interaction domain	K11224: STAT5B;signal transducer and activator of transcription 5B--Signal transduction,ErbB signaling pathway,JAK-STAT signaling pathway/Immune system,Th1 and Th2 cell differentiation,Th17 cell differentiation,Chemokine signaling pathway	GO:0000003: reproduction; GO:0000902: cell morphogenesis; GO:0000904: cell morphogenesis involved in differentiation; GO:0000981: DNA-binding transcription factor activity, RNA polymerase II-specific; GO:0000982: ; GO:0001077: ; GO:0001228: DNA-binding transcription activator activity, RNA polymerase II-specific; GO:0001654: eye development; GO:0001667: ameboidal-type cell migration; GO:0001672: …
Agaonidae	OCG03839	0.0045205	YES	syndetin isoform X1	Syndetin	KOG2939: Uncharacterized conserved protein	132113.XP_003487877.1; 7460.GB44896-PA	PF10474.10: Protein of unknown function C-terminus (DUF2451); PF10475.10: Vacuolar-sorting protein 54, of GARP complex	K23288: VPS50;syndetin--genetic information processing,Membrane trafficking	GO:0000938: GARP complex; GO:0005622: intracellular anatomical structure; GO:0005737: cytoplasm; GO:0005768: endosome; GO:0005794: Golgi apparatus; GO:0006810: transport; GO:0012505: endomembrane system; GO:0016192: vesicle-mediated transport; GO:0016197: endosomal transport; GO:0031410: cytoplasmic vesicle; GO:0031982: vesicle; GO:0032456: endocytic recycling; GO:0032991: protein-containing comp…
Agaonidae	OCG03884	4.456e-08	NO	PREDICTED: chorion peroxidase	Chorion peroxidase	KOG2408: Peroxidase/oxygenase	-	PF03098.16: Animal haem peroxidase	K19511: PXDN,VPO1;peroxidase [EC:1.11.1.7]--Acting on a peroxide as acceptor作用于过氧化物作为受体	GO:0003824: catalytic activity; GO:0004601: peroxidase activity; GO:0008152: metabolic process; GO:0009636: response to toxic substance; GO:0009987: cellular process; GO:0016209: antioxidant activity; GO:0016491: oxidoreductase activity; GO:0016684: oxidoreductase activity, acting on peroxide as acceptor; GO:0042221: response to chemical; GO:0050896: response to stimulus; GO:0051716: cellular res…
Agaonidae	OCG04119	0.00611	NO	PREDICTED: uncharacterized protein CG4449	NFATC2-interacting protein	-	7425.NV25736-PA	PF00240.24: Ubiquitin family; PF11976.9: Ubiquitin-2 like Rad60 SUMO-like	-	-
Agaonidae	OCG04275	2.9585e-07	YES	PREDICTED: uncharacterized protein LOC105366420	-	-	7425.NV17984-PA	PF00595.25: PDZ domain	-	-
Agaonidae	OCG04279	0.0006265	YES	PREDICTED: ornithine aminotransferase, mitochondrial-like	Ornithine aminotransferase, mitochondrial	KOG1402: Ornithine aminotransferase; KOG1404: Alanine-glyoxylate aminotransferase AGT2	7425.NV16318-PA	PF00202.22: Aminotransferase class-III	K00819: rocD,OAT;ornithine--oxo-acid transaminase [EC:2.6.1.13]--Amino acid metabolism	GO:0003824: catalytic activity; GO:0004587: ornithine-oxo-acid transaminase activity; GO:0005488: binding; GO:0005515: protein binding; GO:0005622: intracellular anatomical structure; GO:0005737: cytoplasm; GO:0005739: mitochondrion; GO:0005759: mitochondrial matrix; GO:0006082: organic acid metabolic process; GO:0006520: cellular amino acid metabolic process; GO:0006591: ornithine metabolic proc…
Agaonidae	OCG04511	0.0036645	YES	PREDICTED: uncharacterized protein LOC105366661	-	-	7425.NV25357-PA	-	-	-
Agaonidae	OCG04552	1.4485e-05	NO	PREDICTED: early endosome antigen 1-like isoform X5	-	-	7425.NV12849-PA	-	K17975: KTN1;kinectin; K20361: USO1;intracellular protein transport protein USO1--genetic information processing , Mitochondrial biogenesis	GO:0005622: intracellular anatomical structure; GO:0005737: cytoplasm; GO:0005783: endoplasmic reticulum; GO:0005789: endoplasmic reticulum membrane; GO:0005840: ribosome; GO:0006412: translation; GO:0006518: peptide metabolic process; GO:0006807: nitrogen compound metabolic process; GO:0008152: metabolic process; GO:0009058: biosynthetic process; GO:0009059: macromolecule biosynthetic process; G…
Agaonidae	OCG04626	0.02445	NO	PREDICTED: probable maleylacetoacetate isomerase 2	Glutathione S-transferase Z2; Probable maleylacetoacetate isomerase 2	KOG0868: Glutathione S-transferase	7460.GB48672-PA	PF02798.21: Glutathione S-transferase, N-terminal domain; PF13409.7: Glutathione S-transferase, N-terminal domain; PF13417.7: Glutathione S-transferase, N-terminal domain; PF14497.7: Glutathione S-transferase, C-terminal domain	K01800: maiA,GSTZ1;maleylacetoacetate isomerase [EC:5.2.1.2]--Amino acid metabolism	GO:0003824: catalytic activity; GO:0004364: glutathione transferase activity; GO:0005622: intracellular anatomical structure; GO:0005737: cytoplasm; GO:0006518: peptide metabolic process; GO:0006575: cellular modified amino acid metabolic process; GO:0006749: glutathione metabolic process; GO:0006790: sulfur compound metabolic process; GO:0006807: nitrogen compound metabolic process; GO:0008152: …
Agaonidae	OCG04661	0.00102	NO	PREDICTED: BRISC complex subunit Abro1-like	BRISC complex subunit FAM175B	-	7425.NV22318-PA	-	K20774: FAM175A,ABRA1;BRCA1-A complex subunit Abraxas--Genetic Information Processing,Replication and repair	-
Agaonidae	OCG04971	0.011165	NO	PREDICTED: GATA zinc finger domain-containing protein 8	Zinc finger CCCH domain-containing protein 3	-	7425.NV23735-PA	-	-	GO:0003676: nucleic acid binding; GO:0003723: RNA binding; GO:0003824: catalytic activity; GO:0004518: nuclease activity; GO:0004519: endonuclease activity; GO:0004521: endoribonuclease activity; GO:0004540: ribonuclease activity; GO:0005488: binding; GO:0005515: protein binding; GO:0005622: intracellular anatomical structure; GO:0005634: nucleus; GO:0005654: nucleoplasm; GO:0005847: mRNA cleavag…
Agaonidae	OCG04976	0.017335	NO	PREDICTED: enolase-phosphatase E1-like	Enolase-phosphatase E1	KOG2630: Enolase-phosphatase E-1	7425.NV15231-PA	PF00702.27: haloacid dehalogenase-like hydrolase	K09880: mtnC,ENOPH1;enolase-phosphatase E1 [EC:3.1.3.77]--Amino acid metabolism	-
Agaonidae	OCG05018	0.01421	YES	PREDICTED: trafficking protein particle complex subunit 10	Trafficking protein particle complex subunit 10	KOG1931: Putative transmembrane protein	7425.NV12016-PA	PF11817.9: Foie gras liver health family 1; PF12584.9: Trafficking protein particle complex subunit 10, TRAPPC10	K20307: TRAPPC10,TRS130;trafficking protein particle complex subunit 10--genetic information processing,Membrane trafficking	GO:0005622: intracellular anatomical structure; GO:0005737: cytoplasm; GO:0005768: endosome; GO:0005794: Golgi apparatus; GO:0006810: transport; GO:0006891: intra-Golgi vesicle-mediated transport; GO:0012505: endomembrane system; GO:0016192: vesicle-mediated transport; GO:0016197: endosomal transport; GO:0016482: cytosolic transport; GO:0030008: TRAPP complex; GO:0031410: cytoplasmic vesicle; GO:…
Agaonidae	OCG05066	0.01009	NO	PREDICTED: GON-4-like protein	GON-4-like protein	-	7425.NV16110-PA	-	K23804: GON4L;GON-4-like protein--genetic information processing, Transcription factors	GO:0005622: intracellular anatomical structure; GO:0005634: nucleus; GO:0005654: nucleoplasm; GO:0009987: cellular process; GO:0016604: nuclear body; GO:0019725: cellular homeostasis; GO:0031974: membrane-enclosed lumen; GO:0031981: nuclear lumen; GO:0035363: histone locus body; GO:0042592: homeostatic process; GO:0043226: organelle; GO:0043227: membrane-bounded organelle; GO:0043229: intracellul…
Agaonidae	OCG05258	0.04094	NO	PREDICTED: putative uncharacterized protein DDB_G0289963	-	-	103372.F4X4B1	-	-	-
Agaonidae	OCG05290	0.0019385	YES	tumor protein p53-inducible nuclear protein 2; tumor protein p53-inducible nuclear protein 2 isoform X1	-	-	7425.NV20162-PA	PF14839.7: DOR family	K21247: TP53INP2;tumor protein p53-inducible nuclear protein 2--Cellular Processes, Transport and catabolism	GO:0000045: autophagosome assembly; GO:0003712: transcription coregulator activity; GO:0003713: transcription coactivator activity; GO:0005102: signaling receptor binding; GO:0005488: binding; GO:0005515: protein binding; GO:0005622: intracellular anatomical structure; GO:0005634: nucleus; GO:0005737: cytoplasm; GO:0005773: vacuole; GO:0005776: autophagosome; GO:0006355: regulation of transcripti…
Agaonidae	OCG05372	0.041525	NO	regucalcin isoform X1	Regucalcin	KOG4499: Ca2+-binding protein Regucalcin/SMP30	7425.NV16586-PA	PF08450.13: SMP-30/Gluconolactonase/LRE-like region	K01053: gnl,RGN;gluconolactonase [EC:3.1.1.17]--Carbohydrate metabolism	-
Agaonidae	OCG05454	0.029435	NO	PREDICTED: 2-hydroxyacyl-CoA lyase 1	2-hydroxyacyl-CoA lyase 1; Acetolactate synthase large subunit IlvG	KOG1185: Thiamine pyrophosphate-requiring enzyme; KOG4166: Thiamine pyrophosphate-requiring enzyme	7425.NV12355-PA	PF00205.23: Thiamine pyrophosphate enzyme, central domain; PF02775.22: Thiamine pyrophosphate enzyme, C-terminal TPP binding domain; PF02776.19: Thiamine pyrophosphate enzyme, N-terminal TPP binding domain	K12261: HACL1;2-hydroxyacyl-CoA lyase 1 [EC:4.1.-.-]--Transport and catabolism	GO:0001561: fatty acid alpha-oxidation; GO:0003824: catalytic activity; GO:0005622: intracellular anatomical structure; GO:0005737: cytoplasm; GO:0005777: peroxisome; GO:0006082: organic acid metabolic process; GO:0006629: lipid metabolic process; GO:0006631: fatty acid metabolic process; GO:0008152: metabolic process; GO:0009056: catabolic process; GO:0009062: fatty acid catabolic process; GO:00…
Agaonidae	OCG05551	0.004353	NO	PREDICTED: snRNA-activating protein complex subunit 1	snRNA-activating protein complex subunit 1	-	7425.NV20762-PA	PF09808.10: Small nuclear RNA activating complex (SNAPc), subunit SNAP43	K15208: SNAPC1;snRNA-activating protein complex subunit 1--genetic information processing, Transcription machinery	GO:0000976: transcription regulatory region sequence-specific DNA binding; GO:0000977: RNA polymerase II transcription regulatory region sequence-specific DNA binding; GO:0000978: RNA polymerase II cis-regulatory region sequence-specific DNA binding; GO:0000987: cis-regulatory region sequence-specific DNA binding; GO:0000992: RNA polymerase III cis-regulatory region sequence-specific DNA binding;…
Agaonidae	OCG05853	0.012405	NO	PREDICTED: uncharacterized protein LOC105361346 isoform X3	-	-	7425.NV13569-PA	PF00023.31: Ankyrin repeat; PF05186.14: Dpy-30 motif; PF12796.8: Ankyrin repeats (3 copies); PF13637.7: Ankyrin repeats (many copies); PF13857.7: Ankyrin repeats (many copies)	-	-
Agaonidae	OCG06071	0.0005825	NO	PREDICTED: Meckel syndrome type 1 protein	B9 domain-containing protein 2; Meckel syndrome type 1 protein	KOG4446: Uncharacterized conserved protein	7425.NV15672-PA	PF07162.12: Ciliary basal body-associated, B9 protein	K19332: MKS1;Meckel syndrome type 1 protein--genetic information processing , Chromosome and associated proteins	GO:0000226: microtubule cytoskeleton organization; GO:0001578: microtubule bundle formation; GO:0005929: cilium; GO:0006996: organelle organization; GO:0007010: cytoskeleton organization; GO:0007017: microtubule-based process; GO:0009987: cellular process; GO:0016043: cellular component organization; GO:0022603: regulation of anatomical structure morphogenesis; GO:0022607: cellular component asse…
Agaonidae	OCG06367	5.59e-05	NO	nuclear receptor coactivator 2 isoform X3; nuclear receptor coactivator 2 isoform X4	Nuclear receptor coactivator 2	KOG3559: Transcriptional regulator SIM1; KOG3560: Aryl-hydrocarbon receptor; KOG3561: Aryl-hydrocarbon receptor nuclear translocator	7425.NV23085-PA	PF00010.27: Helix-loop-helix DNA-binding domain; PF08447.13: PAS fold; PF13426.8: PAS domain; PF14598.7: PAS domain	K11255: NCOA2,TIF2,KAT13C;nuclear receptor coactivator 2--Organismal Systems, Estrogen雌激素 signaling pathway	GO:0000003: reproduction; GO:0000902: cell morphogenesis; GO:0000904: cell morphogenesis involved in differentiation; GO:0001667: ameboidal-type cell migration; GO:0002064: epithelial cell development; GO:0002065: columnar/cuboidal epithelial cell differentiation; GO:0002066: columnar/cuboidal epithelial cell development; GO:0003006: developmental process involved in reproduction; GO:0003712: tra…
Agaonidae	OCG06390	0.011455	NO	peptidoglycan-recognition protein LC isoform X1	Peptidoglycan-recognition protein SC2	-	12957.ACEP25125-PA	PF01510.26: N-acetylmuramoyl-L-alanine amidase	K01446: PGRP;peptidoglycan recognition protein--Immune system，Toll and Imd signaling pathway	-
Agaonidae	OCG06397	0.11715	YES	PREDICTED: zinc finger protein 350-like	-	-	7425.NV16704-PA	PF00096.27: Zinc finger, C2H2 type; PF13465.7: Zinc-finger double domain; PF13894.7: C2H2-type zinc finger; PF13912.7: C2H2-type zinc finger	-	GO:0000122: negative regulation of transcription by RNA polymerase II; GO:0000785: chromatin; GO:0000792: heterochromatin; GO:0000981: DNA-binding transcription factor activity, RNA polymerase II-specific; GO:0003700: DNA-binding transcription factor activity; GO:0005622: intracellular anatomical structure; GO:0005634: nucleus; GO:0005694: chromosome; GO:0006355: regulation of transcription, DNA-…
Agaonidae	OCG06449	5.47e-05	NO	PREDICTED: bromodomain adjacent to zinc finger domain protein 2B	Bromodomain adjacent to zinc finger domain protein 2B	KOG1245: Chromatin remodeling complex WSTF-ISWI, large subunit (contains heterochromatin localization, PHD and BROMO domains)	7425.NV10663-PA	PF00439.26: Bromodomain; PF00628.30: PHD-finger; PF01429.20: Methyl-CpG binding domain; PF02791.18: DDT domain; PF15613.7: Williams-Beuren syndrome DDT (WSD), D-TOX E motif	-	GO:0000228: nuclear chromosome; GO:0000785: chromatin; GO:0000790: nuclear chromatin; GO:0005488: binding; GO:0005515: protein binding; GO:0005622: intracellular anatomical structure; GO:0005634: nucleus; GO:0005694: chromosome; GO:0006325: chromatin organization; GO:0006338: chromatin remodeling; GO:0006355: regulation of transcription, DNA-templated; GO:0006357: regulation of transcription by R…
Agaonidae	OCG06509	0.008515	YES	PREDICTED: poly(U)-specific endoribonuclease homolog; poly(U)-specific endoribonuclease homolog	Poly(U)-specific endoribonuclease homolog	KOG2849: Placental protein 11	7425.NV13393-PA	PF09412.11: Endoribonuclease XendoU	K14648: ENDOU,PP11;poly(U)-specific endoribonuclease [EC:3.1.-.-]-- Unclassified: metabolism， Enzymes with EC numbers	GO:0003676: nucleic acid binding; GO:0003723: RNA binding; GO:0003824: catalytic activity; GO:0004518: nuclease activity; GO:0004519: endonuclease activity; GO:0004521: endoribonuclease activity; GO:0004540: ribonuclease activity; GO:0005488: binding; GO:0006139: nucleobase-containing compound metabolic process; GO:0006725: cellular aromatic compound metabolic process; GO:0006807: nitrogen compou…
Agaonidae	OCG06510	2.1275e-05	NO	PREDICTED: uncharacterized protein LOC105360429	Putative serine/threonine-protein kinase haspin homolog	-	7425.NV16901-PA	PF12330.9: Haspin like kinase domain	K16315: GSG2;serine/threonine-protein kinase haspin [EC:2.7.11.1]--Protein families: metabolism	GO:0000166: nucleotide binding; GO:0003824: catalytic activity; GO:0004672: protein kinase activity; GO:0004674: protein serine/threonine kinase activity; GO:0005488: binding; GO:0005524: ATP binding; GO:0005622: intracellular anatomical structure; GO:0005634: nucleus; GO:0005737: cytoplasm; GO:0006325: chromatin organization; GO:0006464: cellular protein modification process; GO:0006468: protein…
Agaonidae	OCG06555	0.00587	NO	PREDICTED: glutamate receptor ionotropic, kainate 2-like	Ionotropic receptor 75a	-	7425.NV15042-PA	PF00060.27: Ligand-gated ion channel	-	-
Agaonidae	OCG06582	0.01396	NO	PREDICTED: uncharacterized protein LOC105364591; uncharacterized protein LOC100680495	-	-	132113.XP_003488263.1	-	-	GO:0005102: signaling receptor binding; GO:0005179: hormone activity; GO:0005488: binding; GO:0005515: protein binding; GO:0009966: regulation of signal transduction; GO:0010469: regulation of signaling receptor activity; GO:0010646: regulation of cell communication; GO:0023051: regulation of signaling; GO:0030545: receptor regulator activity; GO:0048018: receptor ligand activity; GO:0048583: reg…
Agaonidae	OCG06617	0.00791	NO	PREDICTED: protein PFC0760c-like; biorientation of chromosomes in cell division protein 1-like 1 isoform X1	-	-	7425.NV12955-PA	PF05205.13: COMPASS (Complex proteins associated with Set1p) component shg1	-	GO:0003008: system process; GO:0007275: multicellular organism development; GO:0007399: nervous system development; GO:0007416: synapse assembly; GO:0007528: neuromuscular junction development; GO:0007610: behavior; GO:0007611: learning or memory; GO:0007612: learning; GO:0009987: cellular process; GO:0016043: cellular component organization; GO:0022607: cellular component assembly; GO:0032501: m…
Agaonidae	OCG06654	0.0001091	YES	PREDICTED: phosphatidylinositol phosphatase PTPRQ; tyrosine-protein phosphatase 10D isoform X1	Tyrosine-protein phosphatase 10D	KOG0791: Protein tyrosine phosphatase, contains fn3 domain	7425.NV15049-PA	PF00041.22: Fibronectin type III domain; PF00102.28: Protein-tyrosine phosphatase; PF18861.2: Transmembrane domain of protein tyrosine phosphatase, receptor type J	K01104: E3.1.3.48;protein-tyrosine phosphatase [EC:3.1.3.48]--Signal transduction，Two-component system	GO:0000902: cell morphogenesis; GO:0000904: cell morphogenesis involved in differentiation; GO:0002165: instar larval or pupal development; GO:0003824: catalytic activity; GO:0004721: phosphoprotein phosphatase activity; GO:0004725: protein tyrosine phosphatase activity; GO:0004888: transmembrane signaling receptor activity; GO:0005001: transmembrane receptor protein tyrosine phosphatase activity…
Agaonidae	OCG07107	0.00964	NO	PREDICTED: uncharacterized protein LOC105359178	-	-	7425.NV14427-PA	-	-	-
Agaonidae	OCG07283	0.005315	YES	PREDICTED: uncharacterized protein LOC105363054	Chitin deacetylase 1	-	7460.GB45318-PA	PF01607.25: Chitin binding Peritrophin-A domain	-	GO:0003824: catalytic activity; GO:0004099: chitin deacetylase activity; GO:0004553: hydrolase activity, hydrolyzing O-glycosyl compounds; GO:0004568: chitinase activity; GO:0005488: binding; GO:0006022: aminoglycan metabolic process; GO:0006026: aminoglycan catabolic process; GO:0006030: chitin metabolic process; GO:0006032: chitin catabolic process; GO:0006040: amino sugar metabolic process; GO…
Agaonidae	OCG07365	0.0023905	YES	PREDICTED: homeotic protein antennapedia-like	Homeotic protein antennapedia	-	7425.NV15144-PA	PF00046.30: Homeodomain	K09311: ANTP;Antp family,other-- genetic information processing， Transcription factors	GO:0000981: DNA-binding transcription factor activity, RNA polymerase II-specific; GO:0001708: cell fate specification; GO:0002376: immune system process; GO:0002520: immune system development; GO:0003002: regionalization; GO:0003676: nucleic acid binding; GO:0003677: DNA binding; GO:0003700: DNA-binding transcription factor activity; GO:0003705: ; GO:0005488: binding; GO:0005622: intracellular a…
Agaonidae	OCG07371	0.11375	YES	PREDICTED: cholecystokinin receptor; growth hormone secretagogue receptor type 1; growth hormone secretagogue receptor type 1 isoform X1	Growth hormone secretagogue receptor type 1; QRFP-like peptide receptor; Thyrotropin-releasing hormone receptor	-	7425.NV14019-PA	PF00001.22: 7 transmembrane receptor (rhodopsin family); PF10328.10: Serpentine type 7TM GPCR chemoreceptor Srx	-	-
Agaonidae	OCG07535	0.49945	YES	PREDICTED: glycine N-methyltransferase; glycine N-methyltransferase	Glycine N-methyltransferase; Glycine N-methyltransferase (Fragment)	-	103372.F4W7Z8	PF01209.19: ubiE/COQ5 methyltransferase family; PF08241.13: Methyltransferase domain; PF08242.13: Methyltransferase domain; PF13489.7: Methyltransferase domain; PF13649.7: Methyltransferase domain; PF13847.7: Methyltransferase domain	K00552: GNMT;glycine N-methyltransferase [EC:2.1.1.20]--Amino acid metabolism ，Glycine, serine and threonine metabolism	GO:0000096: sulfur amino acid metabolic process; GO:0006082: organic acid metabolic process; GO:0006139: nucleobase-containing compound metabolic process; GO:0006520: cellular amino acid metabolic process; GO:0006534: cysteine metabolic process; GO:0006555: methionine metabolic process; GO:0006575: cellular modified amino acid metabolic process; GO:0006725: cellular aromatic compound metabolic pr…
Agaonidae	OCG07537	3.4305e-06	YES	PREDICTED: probable serine/threonine-protein kinase clkA	-	-	7425.NV16589-PA	PF01607.25: Chitin binding Peritrophin-A domain	-	-
Agaonidae	OCG07766	0.0001276	YES	PREDICTED: uncharacterized protein LOC105364222	-	-	103372.F4WKA3; 7425.NV17059-PA	-	-	GO:0002009: morphogenesis of an epithelium; GO:0002165: instar larval or pupal development; GO:0007275: multicellular organism development; GO:0007399: nervous system development; GO:0007444: imaginal disc development; GO:0007472: wing disc morphogenesis; GO:0007475: apposition of dorsal and ventral imaginal disc-derived wing surfaces; GO:0007476: imaginal disc-derived wing morphogenesis; GO:0007…
Agaonidae	OCG07891	2.2015e-13	NO	ras-interacting protein RIP3 isoform X2; uncharacterized protein LOC100117216 isoform X1; uncharacterized protein LOC105702537	-	-	7425.NV14822-PA	-	-	-
Agaonidae	OCG07899	0.001269	YES	uncharacterized protein LOC100116601 isoform X2; uncharacterized protein LOC106657599	-	-	7425.NV16183-PA	-	-	-
Agaonidae	OCG08021	0.00623	NO	PREDICTED: potassium voltage-gated channel subfamily H member 8	Potassium voltage-gated channel subfamily H member 8	KOG0501: K+-channel KCNQ	12957.ACEP25208-PA	PF00520.32: Ion transport protein; PF07885.17: Ion channel; PF13426.8: PAS domain	K04911: KCNH8,KV12.1;potassium voltage-gated channel Eag-related subfamily H member 8--signaling and cellular processes， Ion channels	GO:0005215: transporter activity; GO:0005216: ion channel activity; GO:0005244: voltage-gated ion channel activity; GO:0005249: voltage-gated potassium channel activity; GO:0005261: cation channel activity; GO:0005267: potassium channel activity; GO:0005886: plasma membrane; GO:0005887: integral component of plasma membrane; GO:0006810: transport; GO:0006811: ion transport; GO:0006812: cation tra…
Agaonidae	OCG08274	0.0005075	NO	PREDICTED: ubiquitin carboxyl-terminal hydrolase 8 isoform X2	Ubiquitin carboxyl-terminal hydrolase 8	KOG1868: Ubiquitin C-terminal hydrolase	7425.NV17012-PA	PF00443.30: Ubiquitin carboxyl-terminal hydrolase; PF00581.21: Rhodanese-like domain; PF13423.7: Ubiquitin carboxyl-terminal hydrolase	K11839: USP8,UBP5;ubiquitin carboxyl-terminal hydrolase 8 [EC:3.4.19.12]--Transport and catabolism/Peptidases and inhibitors/Ubiquitin system	GO:0002009: morphogenesis of an epithelium; GO:0002165: instar larval or pupal development; GO:0003824: catalytic activity; GO:0004843: thiol-dependent ubiquitin-specific protease activity; GO:0005622: intracellular anatomical structure; GO:0005737: cytoplasm; GO:0006464: cellular protein modification process; GO:0006508: proteolysis; GO:0006807: nitrogen compound metabolic process; GO:0007275: m…
Agaonidae	OCG08997	0.0023765	YES	PREDICTED: nuclear pore complex protein Nup160 homolog	Nuclear pore complex protein Nup160 homolog	KOG4521: Nuclear pore complex, Nup160 component	-	-	K14303: NUP160,NUP120;nuclear pore complex protein Nup160--Genetic Information Processing，Translation/Neurodegenerative disease	GO:0000724: double-strand break repair via homologous recombination; GO:0000725: recombinational repair; GO:0005198: structural molecule activity; GO:0005488: binding; GO:0005515: protein binding; GO:0005622: intracellular anatomical structure; GO:0005634: nucleus; GO:0005635: nuclear envelope; GO:0005643: nuclear pore; GO:0006139: nucleobase-containing compound metabolic process; GO:0006259: DNA…
Agaonidae	OCG10701	0.111	YES	uncharacterized protein LOC106645853; uncharacterized protein LOC118647528	-	-	7425.NV18262-PA	PF05380.14: Pao retrotransposon peptidase; PF17921.2: Integrase zinc binding domain	-	-
Vjavana7	OCG00069	0.014825	NO	PREDICTED: fatty acid-binding protein, muscle isoform X1	Fatty acid-binding protein, muscle; Myelin P2 protein	KOG4015: Fatty acid-binding protein FABP	7425.NV13715-PB	PF00061.24: Lipocalin / cytosolic fatty-acid binding protein family; PF14651.7: Lipocalin / cytosolic fatty-acid binding protein family	K08752: FABP3;fatty acid-binding protein 3,muscle and heart	GO:0003008: system process; GO:0007610: behavior; GO:0007611: learning or memory; GO:0007613: memory; GO:0007616: long-term memory; GO:0032501: multicellular organismal process; GO:0050877: nervous system process; GO:0050890: cognition
Vjavana7	OCG00313	2.547e-13	YES	PREDICTED: profilin; profilin	Profilin	KOG1755: Profilin	7425.NV11139-PA	PF00235.20: Profilin	K05759: PFN;profilin	-
Vjavana7	OCG00320	0.000755	NO	spermidine synthase	Spermidine synthase	KOG1562: Spermidine synthase	7425.NV10904-PA	PF01564.18: Spermine/spermidine synthase domain; PF13847.7: Methyltransferase domain; PF17284.3: Spermidine synthase tetramerisation domain	K00797: speE,SRM,SPE3;spermidine synthase [EC:2.5.1.16]	GO:0003824: catalytic activity; GO:0004766: spermidine synthase activity; GO:0005622: intracellular anatomical structure; GO:0005737: cytoplasm; GO:0006576: cellular biogenic amine metabolic process; GO:0006595: polyamine metabolic process; GO:0006596: polyamine biosynthetic process; GO:0006807: nitrogen compound metabolic process; GO:0008152: metabolic process; GO:0008216: spermidine metabolic p…
Vjavana7	OCG00327	0.29285	YES	PREDICTED: thioredoxin domain-containing protein 17-like isoform X1; thioredoxin domain-containing protein 17	Thioredoxin domain-containing protein 17	KOG3425: Uncharacterized conserved protein	7425.NV11733-PA	PF06110.12: Eukaryotic protein of unknown function (DUF953)	-	GO:0003824: catalytic activity; GO:0005622: intracellular anatomical structure; GO:0005737: cytoplasm; GO:0005829: cytosol; GO:0006726: eye pigment biosynthetic process; GO:0008152: metabolic process; GO:0015036: disulfide oxidoreductase activity; GO:0016491: oxidoreductase activity; GO:0016651: oxidoreductase activity, acting on NAD(P)H; GO:0016667: oxidoreductase activity, acting on a sulfur gr…
Vjavana7	OCG00388	0	YES	-	-	-	7425.NV17697-PA	PF00089.27: Trypsin	-	GO:0003824: catalytic activity; GO:0004175: endopeptidase activity; GO:0004252: serine-type endopeptidase activity; GO:0006508: proteolysis; GO:0006807: nitrogen compound metabolic process; GO:0008152: metabolic process; GO:0008233: peptidase activity; GO:0008236: serine-type peptidase activity; GO:0016787: hydrolase activity; GO:0017171: serine hydrolase activity; GO:0019538: protein metabolic p…
Vjavana7	OCG00577	0.038095	NO	PREDICTED: mpv17-like protein; mpv17-like protein	Mpv17-like protein	-	7425.NV13076-PA	PF04117.13: Mpv17 / PMP22 family	K13348: MPV17;protein Mpv17	GO:0005622: intracellular anatomical structure; GO:0005737: cytoplasm
Vjavana7	OCG00637	0.00028095	NO	28S ribosomal protein S33, mitochondrial; PREDICTED: 28S ribosomal protein S33, mitochondrial	28S ribosomal protein S33, mitochondrial	KOG4104: Ganglioside-induced differentiation associated protein 3	12957.ACEP13745-PA	PF08293.12: Mitochondrial ribosomal subunit S27	K17411: MRPS33;small subunit ribosomal protein S33	GO:0000313: organellar ribosome; GO:0000314: organellar small ribosomal subunit; GO:0003735: structural constituent of ribosome; GO:0005198: structural molecule activity; GO:0005622: intracellular anatomical structure; GO:0005737: cytoplasm; GO:0005739: mitochondrion; GO:0005759: mitochondrial matrix; GO:0005761: mitochondrial ribosome; GO:0005763: mitochondrial small ribosomal subunit; GO:000584…
Vjavana7	OCG00674	0.0009675	NO	PREDICTED: RNA-binding protein squid-like isoform X1; PREDICTED: RNA-binding protein squid-like isoform X2	Heterogeneous nuclear ribonucleoprotein A/B; RNA-binding protein squid	-	7425.NV13904-PA	PF00076.23: RNA recognition motif. (a.k.a. RRM, RBD, or RNP domain); PF16367.6: RNA recognition motif	K14411: MSI;RNA-binding protein Musashi	-
Vjavana7	OCG00725	0.0001066	NO	calmodulin-7-like isoform X2; hypothetical protein RHSIM_Rhsim13G0201500	Calmodulin	-	102107.XP_008240643.1	PF00036.33: EF hand; PF08976.12: EF-hand domain; PF10591.10: Secreted protein acidic and rich in cysteine Ca binding region; PF12763.8: Cytoskeletal-regulatory complex EF hand; PF13202.7: EF hand; PF13405.7: EF-hand domain; PF13499.7: EF-hand domain pair; PF13833.7: EF-hand domain pair; PF14658.7: EF-hand domain	K02183: CALM;calmodulin	GO:0005513: detection of calcium ion; GO:0009593: detection of chemical stimulus; GO:0010035: response to inorganic substance; GO:0010038: response to metal ion; GO:0010099: regulation of photomorphogenesis; GO:0042221: response to chemical; GO:0048580: regulation of post-embryonic development; GO:0048583: regulation of response to stimulus; GO:0050789: regulation of biological process; GO:005079…
Vjavana7	OCG00733	0.262	YES	PREDICTED: mitochondrial import receptor subunit TOM40 homolog 1-like	Mitochondrial import receptor subunit TOM40 homolog 1	KOG3296: Translocase of outer mitochondrial membrane complex, subunit TOM40	7425.NV10921-PA	PF01459.23: Eukaryotic porin	K11518: TOM40;mitochondrial import receptor subunit TOM40	GO:0001666: response to hypoxia; GO:0005215: transporter activity; GO:0005622: intracellular anatomical structure; GO:0005737: cytoplasm; GO:0005739: mitochondrion; GO:0005740: mitochondrial envelope; GO:0005741: mitochondrial outer membrane; GO:0005742: mitochondrial outer membrane translocase complex; GO:0005758: mitochondrial intermembrane space; GO:0006605: protein targeting; GO:0006626: prot…
Vjavana7	OCG00751	1.329e-08	NO	PREDICTED: E3 SUMO-protein ligase NSE2-like	E3 SUMO-protein ligase NSE2	-	7425.NV12461-PA	PF11789.9: Zinc-finger of the MIZ type in Nse subunit	K22756: NSMCE2,NSE2;E3 SUMO-protein ligase NSE2 [EC:2.3.2.-]	GO:0000724: double-strand break repair via homologous recombination; GO:0000725: recombinational repair; GO:0000793: condensed chromosome; GO:0005622: intracellular anatomical structure; GO:0005634: nucleus; GO:0005694: chromosome; GO:0006139: nucleobase-containing compound metabolic process; GO:0006259: DNA metabolic process; GO:0006281: DNA repair; GO:0006302: double-strand break repair; GO:000…
Vjavana7	OCG00950	0.0002828	NO	PHD finger-like domain-containing protein 5A	PHD finger-like domain-containing protein 5A	KOG1705: Uncharacterized conserved protein, contains CXXC motifs	103372.F4W8Q9	PF03660.15: PHF5-like protein	K12834: PHF5A;PHD finger-like domain-containing protein 5A	GO:0000375: RNA splicing, via transesterification reactions; GO:0000377: RNA splicing, via transesterification reactions with bulged adenosine as nucleophile; GO:0000398: mRNA splicing, via spliceosome; GO:0003676: nucleic acid binding; GO:0003723: RNA binding; GO:0005488: binding; GO:0005622: intracellular anatomical structure; GO:0005634: nucleus; GO:0005681: spliceosomal complex; GO:0005686: U…
Vjavana7	OCG00979	0.001524	YES	PREDICTED: guanine nucleotide-binding protein-like 3 homolog; guanine nucleotide-binding protein-like 3 homolog	Guanine nucleotide-binding protein-like 3 homolog	KOG2423: Nucleolar GTPase; KOG2484: GTPase	7425.NV17095-PA	PF01926.24: 50S ribosome-binding GTPase; PF02421.19: Ferrous iron transport protein B; PF08701.12: GNL3L/Grn1 putative GTPase	K14538: NUG1,GNL3;nuclear GTP-binding protein	GO:0000166: nucleotide binding; GO:0000226: microtubule cytoskeleton organization; GO:0000278: mitotic cell cycle; GO:0000280: nuclear division; GO:0001652: granular component; GO:0001882: nucleoside binding; GO:0001883: purine nucleoside binding; GO:0003824: catalytic activity; GO:0003924: GTPase activity; GO:0005488: binding; GO:0005525: GTP binding; GO:0005622: intracellular anatomical structu…
Vjavana7	OCG01143	0	NO	60S ribosomal protein L37; PREDICTED: 60S ribosomal protein L37	60S ribosomal protein L37	KOG3475: 60S ribosomal protein L37	12957.ACEP23353-PA	PF01907.20: Ribosomal protein L37e	K02922: RP-L37e,RPL37;large subunit ribosomal protein L37e	GO:0002181: cytoplasmic translation; GO:0003676: nucleic acid binding; GO:0003723: RNA binding; GO:0003735: structural constituent of ribosome; GO:0005198: structural molecule activity; GO:0005488: binding; GO:0005622: intracellular anatomical structure; GO:0005737: cytoplasm; GO:0005829: cytosol; GO:0005840: ribosome; GO:0006412: translation; GO:0006518: peptide metabolic process; GO:0006807: ni…
Vjavana7	OCG01191	0	YES	PREDICTED: F-box only protein 28 isoform X2	F-box only protein 28	-	7425.NV16487-PA	PF15966.6: F-box	K10306: FBXO28;F-box protein 28	GO:0000151: ubiquitin ligase complex; GO:0003002: regionalization; GO:0003712: transcription coregulator activity; GO:0003713: transcription coactivator activity; GO:0005622: intracellular anatomical structure; GO:0005634: nucleus; GO:0006355: regulation of transcription, DNA-templated; GO:0006508: proteolysis; GO:0006511: ubiquitin-dependent protein catabolic process; GO:0006807: nitrogen compou…
Vjavana7	OCG01207	0.2012	YES	alcohol dehydrogenase class-3	Alcohol dehydrogenase class-3	KOG0022: Alcohol dehydrogenase, class III	7425.NV16308-PA	PF00107.27: Zinc-binding dehydrogenase; PF08240.13: Alcohol dehydrogenase GroES-like domain	K00121: frmA,ADH5,adhC;S-(hydroxymethyl)glutathione dehydrogenase / alcohol dehydrogenase [EC:1.1.1.284 1.1.1.1]	-
Vjavana7	OCG01229	3.717e-05	NO	PREDICTED: sorting nexin-17	Sorting nexin-17	KOG3784: Sorting nexin protein SNX27	7425.NV15296-PA	PF00787.25: PX domain; PF18116.2: Sorting Nexin 17 FERM C-terminal domain	K17929: SNX17;sorting nexin-17	GO:0005488: binding; GO:0005543: phospholipid binding; GO:0005622: intracellular anatomical structure; GO:0005737: cytoplasm; GO:0005768: endosome; GO:0005769: early endosome; GO:0006810: transport; GO:0006886: intracellular protein transport; GO:0008104: protein localization; GO:0008289: lipid binding; GO:0012505: endomembrane system; GO:0015031: protein transport; GO:0015833: peptide transport;…
Vjavana7	OCG01237	4.153e-05	YES	PREDICTED: guanine deaminase	Guanine deaminase	KOG3968: Atrazine chlorohydrolase/guanine deaminase	7425.NV12009-PA	PF01979.21: Amidohydrolase family; PF07969.12: Amidohydrolase family	K01487: E3.5.4.3,guaD;guanine deaminase [EC:3.5.4.3]	GO:0003824: catalytic activity; GO:0004153: dihydropterin deaminase activity; GO:0005488: binding; GO:0006139: nucleobase-containing compound metabolic process; GO:0006144: purine nucleobase metabolic process; GO:0006725: cellular aromatic compound metabolic process; GO:0006726: eye pigment biosynthetic process; GO:0006807: nitrogen compound metabolic process; GO:0008152: metabolic process; GO:00…
Vjavana7	OCG01260	0.003773	NO	5-demethoxyubiquinone hydroxylase, mitochondrial isoform X1; 5-demethoxyubiquinone hydroxylase, mitochondrial isoform X2; PREDICTED: ubiquinone biosynthesis protein COQ7 homolog isoform X2; PREDICTED: ubiquinone biosynthesis protein COQ7 homolog isoform X3	5-demethoxyubiquinone hydroxylase, mitochondrial	KOG4061: DMQ mono-oxygenase/Ubiquinone biosynthesis protein COQ7/CLK-1/CAT5	7425.NV12775-PA	PF03232.14: Ubiquinone biosynthesis protein COQ7	K06134: COQ7;3-demethoxyubiquinol 3-hydroxylase [EC:1.14.99.60]	-
Vjavana7	OCG01329	2.25e-08	NO	PREDICTED: protein DJ-1-like; protein dj-1beta	Parkinson disease protein 7 homolog	KOG2764: Putative transcriptional regulator DJ-1	7425.NV13066-PA	PF01965.25: DJ-1/PfpI family	K05687: PARK7;protein DJ-1 [EC:3.5.1.124]	GO:0002082: regulation of oxidative phosphorylation; GO:0003824: catalytic activity; GO:0006091: generation of precursor metabolites and energy; GO:0006119: oxidative phosphorylation; GO:0006139: nucleobase-containing compound metabolic process; GO:0006140: regulation of nucleotide metabolic process; GO:0006163: purine nucleotide metabolic process; GO:0006464: cellular protein modification proces…
Vjavana7	OCG01424	0.07235	YES	PREDICTED: uncharacterized protein LOC105360997	Galectin-4; Galectin-8	-	7425.NV17420-PA	PF00337.23: Galactoside-binding lectin	K06832: LGALS8;galectin-8; K10091: LGALS4;galectin-4	-
Vjavana7	OCG01438	0.21665	YES	cytochrome c oxidase assembly protein COX20, mitochondrial	-	-	7425.NV13331-PA	PF12597.9: Protein of unknown function (DUF3767)	K18184: COX20;cytochrome c oxidase assembly protein subunit 20	GO:0005622: intracellular anatomical structure; GO:0005737: cytoplasm; GO:0005739: mitochondrion; GO:0006091: generation of precursor metabolites and energy; GO:0006996: organelle organization; GO:0007005: mitochondrion organization; GO:0008152: metabolic process; GO:0008535: respiratory chain complex IV assembly; GO:0009060: aerobic respiration; GO:0009987: cellular process; GO:0015980: energy d…
Vjavana7	OCG01531	0.01161	NO	PREDICTED: protein Hook homolog 3	Protein Hook homolog; Protein hook	-	7425.NV12012-PA	PF05622.13: HOOK protein coiled-coil region; PF19047.1: HOOK domain	K16536: HOOK3;protein HOOK3	GO:0000226: microtubule cytoskeleton organization; GO:0001654: eye development; GO:0001745: compound eye morphogenesis; GO:0001751: compound eye photoreceptor cell differentiation; GO:0001754: eye photoreceptor cell differentiation; GO:0005488: binding; GO:0005515: protein binding; GO:0005622: intracellular anatomical structure; GO:0005737: cytoplasm; GO:0005768: endosome; GO:0005813: centrosome;…
Vjavana7	OCG01618	0.2121	YES	PREDICTED: uncharacterized protein LOC105368721 isoform X2	-	-	7425.NV10800-PA	-	-	-
Vjavana7	OCG01682	4.6925e-05	NO	PREDICTED: phosphatidylinositol 3,4,5-trisphosphate 3-phosphatase and dual-specificity protein phosphatase PTEN isoform X1; PREDICTED: phosphatidylinositol 3,4,5-trisphosphate 3-phosphatase and dual-specificity protein phosphatase PTEN isoform X2	Phosphatidylinositol 3,4,5-trisphosphate 3-phosphatase and dual-specificity protein phosphatase PTEN	KOG2283: Clathrin coat dissociation kinase GAK/PTEN/Auxilin and related tyrosine phosphatases	7425.NV15889-PA	PF00782.21: Dual specificity phosphatase, catalytic domain; PF10409.10: C2 domain of PTEN tumour-suppressor protein	K01110: PTEN;phosphatidylinositol-3,4,5-trisphosphate 3-phosphatase and dual-specificity protein phosphatase PTEN [EC:3.1.3.16 3.1.3.48 3.1.3.67]	GO:0000003: reproduction; GO:0001558: regulation of cell growth; GO:0001654: eye development; GO:0001709: cell fate determination; GO:0001745: compound eye morphogenesis; GO:0001751: compound eye photoreceptor cell differentiation; GO:0001754: eye photoreceptor cell differentiation; GO:0001932: regulation of protein phosphorylation; GO:0001933: negative regulation of protein phosphorylation; GO:0…
Vjavana7	OCG01699	3.3475e-13	YES	PREDICTED: nurim homolog; nurim homolog isoform X2	Methanethiol S-methyltransferase; Nurim homolog	-	7425.NV13282-PA	-	-	GO:0005622: intracellular anatomical structure; GO:0005634: nucleus; GO:0005635: nuclear envelope; GO:0012505: endomembrane system; GO:0031967: organelle envelope; GO:0031975: envelope; GO:0043226: organelle; GO:0043227: membrane-bounded organelle; GO:0043229: intracellular organelle; GO:0043231: intracellular membrane-bounded organelle
Vjavana7	OCG01948	1.065e-05	YES	PREDICTED: alpha-tubulin N-acetyltransferase-like	Alpha-tubulin N-acetyltransferase	KOG4601: Uncharacterized conserved protein	132113.XP_003492569.1; 7460.GB49623-PA	PF05301.12: GNAT acetyltransferase, Mec-17	K19573: ATAT1,MEC17;alpha-tubulin N-acetyltransferase 1 [EC:2.3.1.108]	GO:0003824: catalytic activity; GO:0006464: cellular protein modification process; GO:0006473: protein acetylation; GO:0006475: internal protein amino acid acetylation; GO:0006807: nitrogen compound metabolic process; GO:0008080: N-acetyltransferase activity; GO:0008152: metabolic process; GO:0009987: cellular process; GO:0016407: acetyltransferase activity; GO:0016410: N-acyltransferase activity…
Vjavana7	OCG01953	0.0731	YES	PREDICTED: spermine synthase isoform X1	Polyamine aminopropyltransferase; Spermine synthase	KOG1562: Spermidine synthase	7425.NV11021-PA	PF01564.18: Spermine/spermidine synthase domain; PF17284.3: Spermidine synthase tetramerisation domain	K00802: SMS;spermine synthase [EC:2.5.1.22]	GO:0003824: catalytic activity; GO:0006576: cellular biogenic amine metabolic process; GO:0006595: polyamine metabolic process; GO:0006596: polyamine biosynthetic process; GO:0006597: spermine biosynthetic process; GO:0006807: nitrogen compound metabolic process; GO:0008152: metabolic process; GO:0008215: spermine metabolic process; GO:0009058: biosynthetic process; GO:0009308: amine metabolic pr…
Vjavana7	OCG02109	0.2802	YES	NF-kappa-B inhibitor-interacting Ras-like protein	NF-kappa-B inhibitor-interacting Ras-like protein; Ras-related protein RSR1	KOG3883: Ras family small GTPase	7425.NV18325-PA	PF00025.22: ADP-ribosylation factor family; PF00071.23: Ras family; PF01926.24: 50S ribosome-binding GTPase; PF08477.14: Ras of Complex, Roc, domain of DAPkinase	K17197: NKIRAS;NF-kappa-B inhibitor-interacting Ras-like protein	GO:0000166: nucleotide binding; GO:0001882: nucleoside binding; GO:0001883: purine nucleoside binding; GO:0005488: binding; GO:0005515: protein binding; GO:0005525: GTP binding; GO:0009966: regulation of signal transduction; GO:0009968: negative regulation of signal transduction; GO:0010646: regulation of cell communication; GO:0010648: negative regulation of cell communication; GO:0017076: purin…
Vjavana7	OCG02110	0.0001285	NO	PREDICTED: beta-1,4-galactosyltransferase 7	Beta-1,4-galactosyltransferase 7	KOG3916: UDP-Gal:glucosylceramide beta-1,4-galactosyltransferase; KOG3917: Beta-1,4-galactosyltransferase B4GALT7/SQV-3	7425.NV17801-PA	PF02709.15: N-terminal domain of galactosyltransferase; PF13733.7: N-terminal region of glycosyl transferase group 7	K00733: B4GALT7;xylosylprotein 4-beta-galactosyltransferase [EC:2.4.1.133]	GO:0003824: catalytic activity; GO:0005488: binding; GO:0005622: intracellular anatomical structure; GO:0005737: cytoplasm; GO:0005794: Golgi apparatus; GO:0006022: aminoglycan metabolic process; GO:0006023: aminoglycan biosynthetic process; GO:0006024: glycosaminoglycan biosynthetic process; GO:0006029: proteoglycan metabolic process; GO:0006082: organic acid metabolic process; GO:0006491: N-gly…
Vjavana7	OCG02141	5.23e-12	YES	PREDICTED: oxysterol-binding protein-related protein 9	Oxysterol-binding protein-related protein 9	KOG2210: Oxysterol-binding protein	7425.NV16774-PA	PF00169.30: PH domain; PF01237.19: Oxysterol-binding protein; PF15409.7: Pleckstrin homology domain; PF15413.7: Pleckstrin homology domain	K20465: OSBPL9_10_11,ORP9_10_11;oxysterol-binding protein-related protein 9/10/11	-
Vjavana7	OCG02254	0	YES	transmembrane protein 208	Transmembrane protein 208	KOG3269: Predicted membrane protein	132113.XP_003487733.1	PF05620.12: SRP-independent targeting protein 2/TMEM208	-	GO:0006508: proteolysis; GO:0006624: vacuolar protein processing; GO:0006807: nitrogen compound metabolic process; GO:0008152: metabolic process; GO:0009987: cellular process; GO:0010467: gene expression; GO:0016485: protein processing; GO:0019538: protein metabolic process; GO:0043170: macromolecule metabolic process; GO:0044237: cellular metabolic process; GO:0044238: primary metabolic process;…
Vjavana7	OCG02323	1.0085e-12	YES	calcium/calmodulin-dependent protein kinase type 1 isoform X1	Calcium/calmodulin-dependent protein kinase type 1	-	103372.F4WPE0	PF00069.26: Protein kinase domain; PF07714.18: Protein tyrosine and serine/threonine kinase; PF14531.7: Kinase-like	K08794: CAMK1;calcium/calmodulin-dependent protein kinase I [EC:2.7.11.17]	GO:0003824: catalytic activity; GO:0004672: protein kinase activity; GO:0004674: protein serine/threonine kinase activity; GO:0004683: calmodulin-dependent protein kinase activity; GO:0005488: binding; GO:0005515: protein binding; GO:0005516: calmodulin binding; GO:0005622: intracellular anatomical structure; GO:0005737: cytoplasm; GO:0005829: cytosol; GO:0006464: cellular protein modification pr…
Vjavana7	OCG02365	0.00010075	NO	-	-	-	7425.NV11285-PA	-	-	-
Vjavana7	OCG02486	0.19705	YES	PREDICTED: uncharacterized protein LOC105363377	-	-	7425.NV25993-PA	-	-	-
Vjavana7	OCG02557	0.5	YES	PREDICTED: ubiquitin carboxyl-terminal hydrolase 14	Ubiquitin carboxyl-terminal hydrolase 14	KOG1872: Ubiquitin-specific protease	7425.NV14488-PA	PF00443.30: Ubiquitin carboxyl-terminal hydrolase; PF13423.7: Ubiquitin carboxyl-terminal hydrolase	K11843: USP14,UBP6;ubiquitin carboxyl-terminal hydrolase 14 [EC:3.4.19.12]	GO:0003824: catalytic activity; GO:0004843: thiol-dependent ubiquitin-specific protease activity; GO:0005622: intracellular anatomical structure; GO:0005634: nucleus; GO:0006464: cellular protein modification process; GO:0006508: proteolysis; GO:0006807: nitrogen compound metabolic process; GO:0008152: metabolic process; GO:0008233: peptidase activity; GO:0008234: cysteine-type peptidase activity…
Vjavana7	OCG02585	0.03122	NO	PREDICTED: natterin-3-like isoform X2; PREDICTED: uncharacterized protein LOC105365603 isoform X1; uncharacterized protein LOC100120718 isoform X1	-	-	7425.NV15584-PA	PF11901.9: Protein of unknown function (DUF3421)	-	-
Vjavana7	OCG02682	1.1525e-10	YES	DNA-binding protein Ets97D isoform X1; PREDICTED: DNA-binding protein Ets97D	Friend leukemia integration 1 transcription factor; Protein C-ets-1; Transforming protein p68/c-ets-1	KOG3806: Predicted transcription factor	7425.NV18568-PA	PF00178.23: Ets-domain; PF02198.17: Sterile alpha motif (SAM)/Pointed domain; PF11620.9: GA-binding protein alpha chain	K09441: GABPA;GA-binding protein transcription factor,alpha	GO:0000003: reproduction; GO:0000578: embryonic axis specification; GO:0000981: DNA-binding transcription factor activity, RNA polymerase II-specific; GO:0002082: regulation of oxidative phosphorylation; GO:0003002: regionalization; GO:0003006: developmental process involved in reproduction; GO:0003700: DNA-binding transcription factor activity; GO:0005622: intracellular anatomical structure; GO:…
Vjavana7	OCG02719	6.38e-11	NO	PREDICTED: peptidyl-alpha-hydroxyglycine alpha-amidating lyase 1	Peptidyl-alpha-hydroxyglycine alpha-amidating lyase 1	KOG3567: Peptidylglycine alpha-amidating monooxygenase	7425.NV13652-PA	PF01436.22: NHL repeat	K18200: PAL;peptidylamidoglycolate lyase [EC:4.3.2.5]	GO:0000003: reproduction; GO:0002009: morphogenesis of an epithelium; GO:0002165: instar larval or pupal development; GO:0003824: catalytic activity; GO:0004598: peptidylamidoglycolate lyase activity; GO:0007275: multicellular organism development; GO:0007444: imaginal disc development; GO:0007472: wing disc morphogenesis; GO:0007476: imaginal disc-derived wing morphogenesis; GO:0007552: metamorp…
Vjavana7	OCG02811	0.048555	NO	PREDICTED: cyclin-dependent kinase 9-like	Cyclin-dependent kinase 9	KOG0600: Cdc2-related protein kinase; KOG0669: Cyclin T-dependent kinase CDK9	7425.NV12115-PA	PF00069.26: Protein kinase domain; PF07714.18: Protein tyrosine and serine/threonine kinase	K02211: CDK9;cyclin-dependent kinase 9 [EC:2.7.11.22 2.7.11.23]	GO:0000307: cyclin-dependent protein kinase holoenzyme complex; GO:0001067: regulatory region nucleic acid binding; GO:0002230: positive regulation of defense response to virus by host; GO:0002682: regulation of immune system process; GO:0002697: regulation of immune effector process; GO:0002831: regulation of response to biotic stimulus; GO:0003676: nucleic acid binding; GO:0003677: DNA binding;…
Vjavana7	OCG02893	0.0035435	YES	probable palmitoyltransferase ZDHHC24	Probable palmitoyltransferase ZDHHC24	-	7425.NV10853-PA	PF01529.21: DHHC palmitoyltransferase	K18932: ZDHHC;palmitoyltransferase [EC:2.3.1.225]	-
Vjavana7	OCG02937	7.855e-10	YES	PREDICTED: transcriptional adapter 2B isoform X1; PREDICTED: transcriptional adapter 2B isoform X2	Transcriptional adapter 2B	KOG0457: Histone acetyltransferase complex SAGA/ADA, subunit ADA2	7425.NV15173-PA; 7460.GB52323-PA	PF00249.32: Myb-like DNA-binding domain; PF00569.18: Zinc finger, ZZ type; PF13921.7: Myb-like DNA-binding domain	K15127: TADA2B;transcriptional adapter 2-beta	GO:0000123: histone acetyltransferase complex; GO:0000124: SAGA complex; GO:0003002: regionalization; GO:0003682: chromatin binding; GO:0003700: DNA-binding transcription factor activity; GO:0003712: transcription coregulator activity; GO:0003713: transcription coactivator activity; GO:0005488: binding; GO:0005515: protein binding; GO:0005622: intracellular anatomical structure; GO:0005634: nucle…
Vjavana7	OCG03026	0.3389	YES	PREDICTED: proton-coupled amino acid transporter 4 isoform X1	Proton-coupled amino acid transporter-like protein pathetic	KOG1304: Amino acid transporters	7425.NV18592-PA	PF01490.19: Transmembrane amino acid transporter protein	K14209: SLC36A,PAT;solute carrier family 36 (proton-coupled amino acid transporter)	GO:0003333: amino acid transmembrane transport; GO:0005215: transporter activity; GO:0005342: organic acid transmembrane transporter activity; GO:0005622: intracellular anatomical structure; GO:0005737: cytoplasm; GO:0005773: vacuole; GO:0005774: vacuolar membrane; GO:0006810: transport; GO:0006811: ion transport; GO:0006820: anion transport; GO:0006865: amino acid transport; GO:0008509: anion tr…
Vjavana7	OCG03079	0.26295	YES	PREDICTED: peptidyl-prolyl cis-trans isomerase FKBP8; peptidyl-prolyl cis-trans isomerase FKBP8	Peptidyl-prolyl cis-trans isomerase FKBP8	KOG0543: FKBP-type peptidyl-prolyl cis-trans isomerase	7425.NV22490-PA	PF00254.29: FKBP-type peptidyl-prolyl cis-trans isomerase; PF00515.29: Tetratricopeptide repeat; PF07719.18: Tetratricopeptide repeat; PF13181.7: Tetratricopeptide repeat	K09574: FKBP8;FK506-binding protein 8 [EC:5.2.1.8]	GO:0000413: protein peptidyl-prolyl isomerization; GO:0003755: peptidyl-prolyl cis-trans isomerase activity; GO:0003824: catalytic activity; GO:0005488: binding; GO:0005527: macrolide binding; GO:0005528: FK506 binding; GO:0005622: intracellular anatomical structure; GO:0005737: cytoplasm; GO:0006457: protein folding; GO:0006464: cellular protein modification process; GO:0006807: nitrogen compoun…
Vjavana7	OCG03119	0.015895	NO	Krueppel homolog 2	Transmembrane protein 33	KOG4002: Uncharacterized integral membrane protein	7425.NV17833-PA	PF03661.14: Transmembrane protein 33/Nucleoporin POM33	K20724: TMEM33;transmembrane protein 33	GO:0005198: structural molecule activity; GO:0005622: intracellular anatomical structure; GO:0005634: nucleus; GO:0005635: nuclear envelope; GO:0005643: nuclear pore; GO:0005737: cytoplasm; GO:0005783: endoplasmic reticulum; GO:0006810: transport; GO:0006913: nucleocytoplasmic transport; GO:0006996: organelle organization; GO:0006997: nucleus organization; GO:0006999: nuclear pore organization; G…
Vjavana7	OCG03153	7.095e-05	YES	PREDICTED: ER degradation-enhancing alpha-mannosidase-like protein 2	ER degradation-enhancing alpha-mannosidase-like protein 2; Mannosyl-oligosaccharide 1,2-alpha-mannosidase IA (Fragment)	KOG2204: Mannosyl-oligosaccharide alpha-1,2-mannosidase and related glycosyl hydrolases; KOG2429: Glycosyl hydrolase, family 47; KOG2430: Glycosyl hydrolase, family 47	7425.NV12540-PA	PF01532.21: Glycosyl hydrolase family 47	K10085: EDEM2;ER degradation enhancer,mannosidase alpha-like 2	GO:0003824: catalytic activity; GO:0004553: hydrolase activity, hydrolyzing O-glycosyl compounds; GO:0004559: alpha-mannosidase activity; GO:0004571: mannosyl-oligosaccharide 1,2-alpha-mannosidase activity; GO:0005622: intracellular anatomical structure; GO:0005737: cytoplasm; GO:0005783: endoplasmic reticulum; GO:0006491: N-glycan processing; GO:0006508: proteolysis; GO:0006511: ubiquitin-depend…
Vjavana7	OCG03216	0.022485	NO	CKLF-like MARVEL transmembrane domain-containing protein 4	CKLF-like MARVEL transmembrane domain-containing protein 4	-	7425.NV14538-PA	PF01284.24: Membrane-associating domain	-	GO:0016020: membrane; GO:0016021: integral component of membrane; GO:0031224: intrinsic component of membrane
Vjavana7	OCG03225	3.9415e-14	NO	PREDICTED: dynactin subunit 4; dynactin subunit 4	Dynactin subunit 4	KOG3896: Dynactin, subunit p62	7425.NV16303-PA	PF05502.14: Dynactin p62 family	K10426: DCTN4;dynactin 4	GO:0005622: intracellular anatomical structure; GO:0005856: cytoskeleton; GO:0005868: cytoplasmic dynein complex; GO:0005869: dynactin complex; GO:0005875: microtubule associated complex; GO:0006810: transport; GO:0006928: movement of cell or subcellular component; GO:0007017: microtubule-based process; GO:0007018: microtubule-based movement; GO:0007097: nuclear migration; GO:0009987: cellular pr…
Vjavana7	OCG03279	8.16e-08	YES	PREDICTED: synaptosomal-associated protein 25 isoform X1; PREDICTED: synaptosomal-associated protein 25 isoform X2	Synaptosomal-associated protein 25	KOG3065: SNAP-25 (synaptosome-associated protein) component of SNARE complex	132113.XP_003492761.1	PF00835.20: SNAP-25 family	K18211: SNAP25;synaptosomal-associated protein 25	GO:0000149: SNARE binding; GO:0001505: regulation of neurotransmitter levels; GO:0005484: SNAP receptor activity; GO:0005488: binding; GO:0005515: protein binding; GO:0005622: intracellular anatomical structure; GO:0005737: cytoplasm; GO:0005886: plasma membrane; GO:0006810: transport; GO:0006836: neurotransmitter transport; GO:0006887: exocytosis; GO:0006892: post-Golgi vesicle-mediated transpor…
Vjavana7	OCG03284	0.20005	YES	PREDICTED: alpha-ketoglutarate-dependent dioxygenase alkB homolog 6	Alkylated DNA repair protein alkB homolog 8; Alpha-ketoglutarate-dependent dioxygenase alkB homolog 6	KOG3200: Uncharacterized conserved protein	7425.NV11961-PA	PF13532.7: 2OG-Fe(II) oxygenase superfamily	K10768: ALKBH6;alkylated DNA repair protein alkB homolog 6 [EC:1.14.11.-]	GO:0003824: catalytic activity; GO:0005488: binding; GO:0005506: iron ion binding; GO:0008152: metabolic process; GO:0008198: ferrous iron binding; GO:0016491: oxidoreductase activity; GO:0043167: ion binding; GO:0043169: cation binding; GO:0046872: metal ion binding; GO:0046914: transition metal ion binding; GO:0051213: dioxygenase activity; GO:0055114: oxidation-reduction process
Vjavana7	OCG03296	0.0072	YES	PREDICTED: uncharacterized protein LOC105366647, partial; uncharacterized protein LOC106636743	-	-	7425.NV25341-PA	-	-	-
Vjavana7	OCG03313	0.021605	NO	PREDICTED: serine/threonine-protein kinase VRK1-like isoform X1	Serine/threonine-protein kinase VRK1	-	7425.NV11317-PA	PF00069.26: Protein kinase domain; PF07714.18: Protein tyrosine and serine/threonine kinase	K08816: VRK;vaccinia related kinase [EC:2.7.11.1]	GO:0000003: reproduction; GO:0000070: mitotic sister chromatid segregation; GO:0000226: microtubule cytoskeleton organization; GO:0000278: mitotic cell cycle; GO:0000280: nuclear division; GO:0000785: chromatin; GO:0000819: sister chromatid segregation; GO:0003006: developmental process involved in reproduction; GO:0003824: catalytic activity; GO:0004672: protein kinase activity; GO:0004674: prot…
Vjavana7	OCG03369	0.00628	NO	PREDICTED: box C/D snoRNA protein 1; box C/D snoRNA protein 1	Box C/D snoRNA protein 1	KOG2858: Uncharacterized conserved protein	7425.NV11616-PA	PF04438.17: HIT zinc finger	-	GO:0000902: cell morphogenesis; GO:0007275: multicellular organism development; GO:0007399: nervous system development; GO:0009653: anatomical structure morphogenesis; GO:0009987: cellular process; GO:0016043: cellular component organization; GO:0022008: neurogenesis; GO:0030030: cell projection organization; GO:0030154: cell differentiation; GO:0030182: neuron differentiation; GO:0031175: neuron…
Vjavana7	OCG03390	0.2023	YES	UPF0389 protein CG9231	Protein FAM162A	-	7425.NV14842-PA	PF06388.12: Protein of unknown function (DUF1075)	-	-
Vjavana7	OCG03488	0.1028	YES	PREDICTED: eukaryotic translation initiation factor 2D	Eukaryotic translation initiation factor 2D	KOG2522: Filamentous baseplate protein Ligatin, contains PUA domain	7425.NV11102-PA	PF01253.23: Translation initiation factor SUI1; PF01472.21: PUA domain; PF17832.2: Pre-PUA-like domain	K15027: EIF2D;translation initiation factor 2D	GO:0001731: formation of translation preinitiation complex; GO:0002181: cytoplasmic translation; GO:0002183: cytoplasmic translational initiation; GO:0002190: cap-independent translational initiation; GO:0002192: IRES-dependent translational initiation of linear mRNA; GO:0003676: nucleic acid binding; GO:0003723: RNA binding; GO:0003743: translation initiation factor activity; GO:0005488: binding…
Vjavana7	OCG03521	1.6655e-16	YES	PREDICTED: acylglycerol kinase, mitochondrial	Acylglycerol kinase, mitochondrial; Sphingosine kinase 1	KOG4435: Predicted lipid kinase	7425.NV14727-PA	PF00781.25: Diacylglycerol kinase catalytic domain; PF11711.9: Inner membrane protein import complex subunit Tim54	K09881: AGK;acylglycerol kinase [EC:2.7.1.94]	GO:0000003: reproduction; GO:0001727: lipid kinase activity; GO:0001729: ceramide kinase activity; GO:0003824: catalytic activity; GO:0006629: lipid metabolic process; GO:0006643: membrane lipid metabolic process; GO:0006665: sphingolipid metabolic process; GO:0006672: ceramide metabolic process; GO:0006793: phosphorus metabolic process; GO:0006796: phosphate-containing compound metabolic process…
Vjavana7	OCG03524	0.00884	NO	PREDICTED: striatin-interacting protein 1 isoform X1; PREDICTED: striatin-interacting protein 1 isoform X2	Striatin-interacting protein 1	KOG3680: Uncharacterized conserved protein	7425.NV14392-PA	PF07923.14: N1221-like protein; PF11882.9: Domain of unknown function (DUF3402)	-	GO:0000226: microtubule cytoskeleton organization; GO:0000902: cell morphogenesis; GO:0000904: cell morphogenesis involved in differentiation; GO:0006996: organelle organization; GO:0007010: cytoskeleton organization; GO:0007017: microtubule-based process; GO:0007032: endosome organization; GO:0007275: multicellular organism development; GO:0007399: nervous system development; GO:0007409: axonoge…
Vjavana7	OCG03571	0.0772	YES	PREDICTED: serine/threonine-protein phosphatase 2A 56 kDa regulatory subunit epsilon isoform isoform X1; PREDICTED: serine/threonine-protein phosphatase 2A 56 kDa regulatory subunit epsilon isoform isoform X2	Serine/threonine-protein phosphatase 2A 56 kDa regulatory subunit epsilon isoform	KOG2085: Serine/threonine protein phosphatase 2A, regulatory subunit	7425.NV15747-PA	PF01603.21: Protein phosphatase 2A regulatory B subunit (B56 family)	K11584: PPP2R5;serine/threonine-protein phosphatase 2A regulatory subunit B'	GO:0000226: microtubule cytoskeleton organization; GO:0001932: regulation of protein phosphorylation; GO:0001933: negative regulation of protein phosphorylation; GO:0006914: autophagy; GO:0006996: organelle organization; GO:0007010: cytoskeleton organization; GO:0007017: microtubule-based process; GO:0007049: cell cycle; GO:0007051: spindle organization; GO:0007059: chromosome segregation; GO:000…
Vjavana7	OCG03595	2.938e-09	YES	PREDICTED: probable serine/threonine-protein kinase HSL1	Death-associated protein kinase related; Serine/threonine-protein kinase 17B	-	7425.NV14314-PA	PF00069.26: Protein kinase domain; PF07714.18: Protein tyrosine and serine/threonine kinase	K08804: STK17;serine/threonine kinase 17 [EC:2.7.11.1]	-
Vjavana7	OCG03621	0.2212	YES	PREDICTED: uncharacterized protein LOC105367592	-	-	7425.NV14929-PA	-	-	GO:0009986: cell surface
Vjavana7	OCG03641	0.04664	NO	PREDICTED: BTB/POZ domain-containing protein 10 isoform X1	BTB/POZ domain-containing protein 10	KOG3840: Uncharaterized conserved protein, contains BTB/POZ domain	7425.NV10289-PA	PF16017.6: BTB/POZ domain	K10482: BTBD10;BTB/POZ domain-containing protein 10	GO:0003008: system process; GO:0007600: sensory perception; GO:0032501: multicellular organismal process; GO:0050877: nervous system process; GO:0050954: sensory perception of mechanical stimulus; GO:0050975: sensory perception of touch
Vjavana7	OCG03703	0.14005	YES	PREDICTED: peroxidasin	Peroxidasin	KOG2408: Peroxidase/oxygenase	7425.NV12105-PA	PF00047.26: Immunoglobulin domain; PF03098.16: Animal haem peroxidase; PF07679.17: Immunoglobulin I-set domain; PF07686.18: Immunoglobulin V-set domain; PF12799.8: Leucine Rich repeats (2 copies); PF13855.7: Leucine rich repeat; PF13895.7: Immunoglobulin domain; PF13927.7: Immunoglobulin domain	K19511: PXDN,VPO1;peroxidase [EC:1.11.1.7]	GO:0003824: catalytic activity; GO:0004601: peroxidase activity; GO:0005576: extracellular region; GO:0005615: extracellular space; GO:0006810: transport; GO:0006897: endocytosis; GO:0006909: phagocytosis; GO:0008152: metabolic process; GO:0009636: response to toxic substance; GO:0009987: cellular process; GO:0016043: cellular component organization; GO:0016192: vesicle-mediated transport; GO:001…
Vjavana7	OCG03723	0.01394	NO	activating signal cointegrator 1	Activating signal cointegrator 1	KOG2845: Activating signal cointegrator 1	7425.NV13259-PA	PF04266.15: ASCH domain; PF06221.14: Putative zinc finger motif, C2HC5-type	K23398: TRIP4;activating signal cointegrator 1	GO:0003712: transcription coregulator activity; GO:0003713: transcription coactivator activity; GO:0005622: intracellular anatomical structure; GO:0005634: nucleus; GO:0006355: regulation of transcription, DNA-templated; GO:0009889: regulation of biosynthetic process; GO:0009891: positive regulation of biosynthetic process; GO:0009893: positive regulation of metabolic process; GO:0010468: regulat…
Vjavana7	OCG03735	0.0031555	YES	PREDICTED: probable ATP-dependent RNA helicase DDX27	Probable ATP-dependent RNA helicase DDX27	KOG0330: ATP-dependent RNA helicase; KOG0338: ATP-dependent RNA helicase	7425.NV15913-PA	PF00270.30: DEAD/DEAH box helicase; PF00271.32: Helicase conserved C-terminal domain	K13181: DDX27,DRS1;ATP-dependent RNA helicase DDX27 [EC:3.6.4.13]	GO:0003724: RNA helicase activity; GO:0003824: catalytic activity; GO:0004004: ; GO:0004386: helicase activity; GO:0005622: intracellular anatomical structure; GO:0005634: nucleus; GO:0005730: nucleolus; GO:0005737: cytoplasm; GO:0006139: nucleobase-containing compound metabolic process; GO:0006725: cellular aromatic compound metabolic process; GO:0006807: nitrogen compound metabolic process; GO:…
Vjavana7	OCG03738	5.63e-13	YES	PREDICTED: progestin and adipoQ receptor family member 3	Heptahelical transmembrane protein 1	KOG0748: Predicted membrane proteins, contain hemolysin III domain	7460.GB50457-PA	PF03006.21: Haemolysin-III related	-	-
Vjavana7	OCG03916	0.009	NO	PREDICTED: glutamate receptor ionotropic, kainate 5-like; PREDICTED: glutamate receptor-like; ionotropic receptor 75a-like isoform X1	Glutamate [NMDA] receptor subunit 1; Ionotropic receptor 75a	-	7425.NV22669-PA; 7425.NV22670-PA	PF00060.27: Ligand-gated ion channel; PF10613.10: Ligated ion channel L-glutamate- and glycine-binding site	K05313: GRIN;glutamate receptor,ionotropic,invertebrate	GO:0001101: response to acid chemical; GO:0003008: system process; GO:0004888: transmembrane signaling receptor activity; GO:0004970: ionotropic glutamate receptor activity; GO:0004971: AMPA glutamate receptor activity; GO:0005215: transporter activity; GO:0005216: ion channel activity; GO:0005230: extracellular ligand-gated ion channel activity; GO:0005261: cation channel activity; GO:0005886: p…
Vjavana7	OCG04196	0	YES	PREDICTED: ADP-ribose pyrophosphatase, mitochondrial	ADP-ribose pyrophosphatase, mitochondrial	KOG4195: Transient receptor potential-related channel 7	7425.NV15944-PA	PF00293.29: NUDIX domain	K13988: NUDT9;ADP-ribose pyrophosphatase [EC:3.6.1.13]	GO:0003824: catalytic activity; GO:0016462: pyrophosphatase activity; GO:0016787: hydrolase activity; GO:0016817: hydrolase activity, acting on acid anhydrides; GO:0016818: hydrolase activity, acting on acid anhydrides, in phosphorus-containing anhydrides; GO:0017110: nucleoside-diphosphatase activity; GO:0043262: adenosine-diphosphatase activity
Vjavana7	OCG04275	0.000392	NO	PREDICTED: uncharacterized protein LOC105366420	-	-	7425.NV17984-PA	PF00595.25: PDZ domain	-	-
Vjavana7	OCG04290	0.2235	YES	LIM and SH3 domain protein Lasp	LIM and SH3 domain protein F42H10.3	KOG1702: Nebulin repeat protein	132113.XP_003487973.1; 7425.NV10661-PA	PF00018.29: SH3 domain; PF00412.23: LIM domain; PF00880.19: Nebulin repeat; PF14604.7: Variant SH3 domain	-	GO:0000003: reproduction; GO:0003006: developmental process involved in reproduction; GO:0003779: actin binding; GO:0005488: binding; GO:0005515: protein binding; GO:0005622: intracellular anatomical structure; GO:0005737: cytoplasm; GO:0005912: adherens junction; GO:0005925: focal adhesion; GO:0006996: organelle organization; GO:0007010: cytoskeleton organization; GO:0007015: actin filament orga…
Vjavana7	OCG04320	0.2365	YES	PREDICTED: LOW QUALITY PROTEIN: uncharacterized protein DDB_G0271670	-	-	7460.GB43640-PA	-	-	-
Vjavana7	OCG04325	0	YES	PREDICTED: ras-interacting protein RIP3 isoform X1; endothelial zinc finger protein induced by tumor necrosis factor alpha	-	-	7425.NV12579-PA	PF00096.27: Zinc finger, C2H2 type; PF07776.16: Zinc-finger associated domain (zf-AD); PF13465.7: Zinc-finger double domain; PF13894.7: C2H2-type zinc finger	-	GO:0000122: negative regulation of transcription by RNA polymerase II; GO:0000976: transcription regulatory region sequence-specific DNA binding; GO:0000977: RNA polymerase II transcription regulatory region sequence-specific DNA binding; GO:0000978: RNA polymerase II cis-regulatory region sequence-specific DNA binding; GO:0000981: DNA-binding transcription factor activity, RNA polymerase II-spec…
Vjavana7	OCG04353	0.2359	YES	TBC1 domain family member 20 isoform X1	TBC1 domain family member 20	KOG2595: Predicted GTPase activator protein	7425.NV10835-PA	PF00566.19: Rab-GTPase-TBC domain	K20372: TBC1D20,GYP8;TBC1 domain family member 20	GO:0005096: GTPase activator activity; GO:0005488: binding; GO:0005515: protein binding; GO:0005622: intracellular anatomical structure; GO:0005737: cytoplasm; GO:0005783: endoplasmic reticulum; GO:0005789: endoplasmic reticulum membrane; GO:0006810: transport; GO:0006888: endoplasmic reticulum to Golgi vesicle-mediated transport; GO:0008047: enzyme activator activity; GO:0012505: endomembrane sy…
Vjavana7	OCG04358	0.0009595	YES	PREDICTED: progestin and adipoQ receptor family member 4 isoform X1; progestin and adipoQ receptor family member 4	Progestin and adipoQ receptor family member 4	KOG0748: Predicted membrane proteins, contain hemolysin III domain	103372.F4WZM1	PF03006.21: Haemolysin-III related	-	-
Vjavana7	OCG04399	0	YES	PREDICTED: homeobox protein unc-4-like isoform X1; uncharacterized protein LOC408443	Homeobox protein unc-4	KOG0494: Transcription factor CHX10 and related HOX domain proteins	7425.NV10422-PA	PF00046.30: Homeodomain	K09328: UNC4;homeobox protein Unc-4	-
Vjavana7	OCG04514	0.5	YES	trafficking protein particle complex subunit 13	Trafficking protein particle complex subunit 13	KOG2625: Uncharacterized conserved protein	7425.NV13084-PA	PF06159.14: Protein of unknown function (DUF974); PF12735.8: TRAPP trafficking subunit Trs65	K20310: TRAPPC13;trafficking protein particle complex subunit 13	-
Vjavana7	OCG04517	5.455e-05	YES	-	-	-	132113.XP_003492467.1	PF05609.13: Lamina-associated polypeptide 1C (LAP1C)	-	-
Vjavana7	OCG04628	0.26975	YES	PREDICTED: probable 5-hydroxyisourate hydrolase R09H10.3; uncharacterized protein LOC114878146 isoform X3; uncharacterized protein LOC117607476 isoform X3	5-hydroxyisourate hydrolase 1	KOG3006: Transthyretin and related proteins	7425.NV10436-PA	PF00576.22: HIUase/Transthyretin family	K07127: uraH,pucM,hiuH;5-hydroxyisourate hydrolase [EC:3.5.2.17]	GO:0006139: nucleobase-containing compound metabolic process; GO:0006144: purine nucleobase metabolic process; GO:0006725: cellular aromatic compound metabolic process; GO:0006807: nitrogen compound metabolic process; GO:0008152: metabolic process; GO:0009112: nucleobase metabolic process; GO:0009987: cellular process; GO:0034641: cellular nitrogen compound metabolic process; GO:0044237: cellular…
Vjavana7	OCG04702	0.08265	YES	PREDICTED: tetratricopeptide repeat protein 4	DNA polymerase interacting tetratricopeptide repeat-containing, protein of 47 kDa	KOG0551: Hsp90 co-chaperone CNS1 (contains TPR repeats)	7425.NV13838-PA	PF00515.29: Tetratricopeptide repeat; PF07719.18: Tetratricopeptide repeat; PF18972.1: Cns1/TTC4 Wheel domain	-	GO:0005622: intracellular anatomical structure; GO:0005634: nucleus; GO:0043226: organelle; GO:0043227: membrane-bounded organelle; GO:0043229: intracellular organelle; GO:0043231: intracellular membrane-bounded organelle
Vjavana7	OCG04761	1.506e-11	YES	PREDICTED: G kinase-anchoring protein 1-A-like	G kinase-anchoring protein 1; G kinase-anchoring protein 1-A	-	103372.F4WXL2	-	-	-
Vjavana7	OCG04771	0.02839	NO	probable RNA helicase armi	Probable RNA helicase armi	KOG1802: RNA helicase nonsense mRNA reducing factor (pNORF1); KOG1804: RNA helicase	7425.NV11481-PA	PF04851.16: Type III restriction enzyme, res subunit; PF13086.7: AAA domain; PF13087.7: AAA domain; PF13245.7: AAA domain; PF13604.7: AAA domain; PF14444.7: S1-like	K18432: ARMI;RNA helicase armi [EC:3.6.4.13]	GO:0000003: reproduction; GO:0000184: nuclear-transcribed mRNA catabolic process, nonsense-mediated decay; GO:0000226: microtubule cytoskeleton organization; GO:0000578: embryonic axis specification; GO:0000956: nuclear-transcribed mRNA catabolic process; GO:0002064: epithelial cell development; GO:0002065: columnar/cuboidal epithelial cell differentiation; GO:0002066: columnar/cuboidal epithelia…
Vjavana7	OCG04830	9.005e-11	YES	PREDICTED: zinc finger CCHC domain-containing protein 4	rRNA N6-adenosine-methyltransferase ZCCHC4	KOG4399: C2HC-type Zn-finger protein	7425.NV11520-PA	PF10237.10: Probable N6-adenine methyltransferase	-	-
Vjavana7	OCG04861	1.224e-12	YES	PREDICTED: sarcoplasmic calcium-binding protein; sarcoplasmic calcium-binding protein	Sarcoplasmic calcium-binding protein	-	69319.XP_008547045.1; 7460.GB46142-PA	PF00036.33: EF hand; PF13202.7: EF hand; PF13405.7: EF-hand domain; PF13499.7: EF-hand domain pair; PF13833.7: EF-hand domain pair	-	GO:0006950: response to stress; GO:0006952: defense response; GO:0009605: response to external stimulus; GO:0009607: response to biotic stimulus; GO:0009617: response to bacterium; GO:0042742: defense response to bacterium; GO:0043207: response to external biotic stimulus; GO:0050829: defense response to Gram-negative bacterium; GO:0050896: response to stimulus; GO:0051704: multi-organism process…
Vjavana7	OCG04928	0.17255	YES	PREDICTED: transmembrane protein 177	Transmembrane protein 177	-	7425.NV13114-PA	-	-	-
Vjavana7	OCG05003	3.4325e-13	YES	PREDICTED: polycomb protein suz12-A	Polycomb protein Suz12	KOG2350: Zn-finger protein joined to JAZF1 (predicted suppressor)	7425.NV10121-PA	PF09733.10: VEFS-Box of polycomb protein	K11463: SUZ12;polycomb protein SUZ12	GO:0000228: nuclear chromosome; GO:0000785: chromatin; GO:0000790: nuclear chromatin; GO:0003676: nucleic acid binding; GO:0003677: DNA binding; GO:0003682: chromatin binding; GO:0005488: binding; GO:0005515: protein binding; GO:0005622: intracellular anatomical structure; GO:0005634: nucleus; GO:0005654: nucleoplasm; GO:0005694: chromosome; GO:0006325: chromatin organization; GO:0006355: regulat…
Vjavana7	OCG05109	0.006495	NO	WASH complex subunit 4	WASH complex subunit 4	KOG3578: Uncharacterized conserved protein	7425.NV12152-PA	PF14744.7: WASH complex subunit 7; PF14745.7: WASH complex subunit 7, N-terminal; PF14746.7: WASH complex subunit 7, C-terminal	K18465: MRT43,SWIP;WASH complex subunit 7	GO:0005622: intracellular anatomical structure; GO:0005737: cytoplasm; GO:0005768: endosome; GO:0006810: transport; GO:0006996: organelle organization; GO:0007032: endosome organization; GO:0009987: cellular process; GO:0010256: endomembrane system organization; GO:0012505: endomembrane system; GO:0016043: cellular component organization; GO:0016050: vesicle organization; GO:0016192: vesicle-medi…
Vjavana7	OCG05113	0.1125	YES	PREDICTED: serine/threonine-protein kinase pelle; pelle-like serine/threonine-protein kinase pik-1	Interleukin-1 receptor-associated kinase 4; Pelle-like serine/threonine-protein kinase pik-1; Serine/threonine-protein kinase pelle	-	7425.NV18154-PA	PF00069.26: Protein kinase domain; PF00531.23: Death domain; PF07714.18: Protein tyrosine and serine/threonine kinase	K04730: IRAK1;interleukin-1 receptor-associated kinase 1 [EC:2.7.11.1]	GO:0000578: embryonic axis specification; GO:0002164: larval development; GO:0002376: immune system process; GO:0002520: immune system development; GO:0003002: regionalization; GO:0003824: catalytic activity; GO:0004672: protein kinase activity; GO:0004674: protein serine/threonine kinase activity; GO:0005488: binding; GO:0005515: protein binding; GO:0005622: intracellular anatomical structure; G…
Vjavana7	OCG05202	0.13535	YES	PREDICTED: BTB/POZ domain-containing protein KCTD12	BTB/POZ domain-containing protein KCTD16	KOG2723: Uncharacterized conserved protein, contains BTB/POZ domain	7425.NV11491-PA	PF02214.23: BTB/POZ domain	K21918: KCTD8_12_16;BTB/POZ domain-containing protein KCTD8/12/16	GO:0000003: reproduction; GO:0002118: aggressive behavior; GO:0002121: inter-male aggressive behavior; GO:0007610: behavior; GO:0007617: mating behavior; GO:0007618: mating; GO:0007619: courtship behavior; GO:0008049: male courtship behavior; GO:0019098: reproductive behavior; GO:0019953: sexual reproduction; GO:0022414: reproductive process; GO:0030431: sleep; GO:0032501: multicellular organisma…
Vjavana7	OCG05217	1.7665e-09	YES	PREDICTED: acyl-CoA synthetase family member 2, mitochondrial	Medium-chain acyl-CoA ligase ACSF2, mitochondrial	KOG1177: Long chain fatty acid acyl-CoA ligase	7425.NV14662-PA	PF00501.29: AMP-binding enzyme; PF13193.7: AMP-binding enzyme C-terminal domain	K23617: ACSF2;medium-chain acyl-CoA ligase,mitochondrial [EC:6.2.1.2]	GO:0003824: catalytic activity; GO:0005622: intracellular anatomical structure; GO:0005737: cytoplasm; GO:0005777: peroxisome; GO:0006082: organic acid metabolic process; GO:0006629: lipid metabolic process; GO:0006631: fatty acid metabolic process; GO:0006633: fatty acid biosynthetic process; GO:0008152: metabolic process; GO:0008610: lipid biosynthetic process; GO:0009058: biosynthetic process;…
Vjavana7	OCG05271	0.14705	YES	glutathione S-transferase 1-like	Glutathione S-transferase 1-1	-	7425.NV12288-PA	PF00043.26: Glutathione S-transferase, C-terminal domain; PF02798.21: Glutathione S-transferase, N-terminal domain; PF13409.7: Glutathione S-transferase, N-terminal domain; PF13417.7: Glutathione S-transferase, N-terminal domain; PF14497.7: Glutathione S-transferase, C-terminal domain	K00799: GST,gst;glutathione S-transferase [EC:2.5.1.18]	GO:0003824: catalytic activity; GO:0004364: glutathione transferase activity; GO:0004601: peroxidase activity; GO:0004602: glutathione peroxidase activity; GO:0005576: extracellular region; GO:0005622: intracellular anatomical structure; GO:0005737: cytoplasm; GO:0006518: peptide metabolic process; GO:0006575: cellular modified amino acid metabolic process; GO:0006749: glutathione metabolic proce…
Vjavana7	OCG05301	0.14715	YES	PREDICTED: uncharacterized protein LOC105361883	-	-	-	-	-	-
Vjavana7	OCG05325	0.0049845	NO	PREDICTED: probable allantoicase	Probable allantoicase	KOG4145: Allantoicase	7425.NV16978-PA	PF03561.16: Allantoicase repeat	K01477: alc,ALLC;allantoicase [EC:3.5.3.4]	-
Vjavana7	OCG05364	7.575e-14	YES	aldose 1-epimerase isoform X1	Aldose 1-epimerase; Galactose mutarotase	KOG1604: Predicted mutarotase	7425.NV17196-PA	PF01263.21: Aldose 1-epimerase	K01785: galM,GALM;aldose 1-epimerase [EC:5.1.3.3]	GO:0003824: catalytic activity; GO:0004034: aldose 1-epimerase activity; GO:0005975: carbohydrate metabolic process; GO:0005996: monosaccharide metabolic process; GO:0006006: glucose metabolic process; GO:0006012: galactose metabolic process; GO:0008152: metabolic process; GO:0009056: catabolic process; GO:0016052: carbohydrate catabolic process; GO:0016853: isomerase activity; GO:0016854: racema…
Vjavana7	OCG05383	0.0883	YES	PREDICTED: torsin-1A-like	Torsin-1A	KOG2170: ATPase of the AAA+ superfamily	7425.NV13898-PA	PF06309.12: Torsin	K22990: TOR1;torsin-1	GO:0000166: nucleotide binding; GO:0001558: regulation of cell growth; GO:0002164: larval development; GO:0002165: instar larval or pupal development; GO:0002168: instar larval development; GO:0003824: catalytic activity; GO:0005488: binding; GO:0005524: ATP binding; GO:0005622: intracellular anatomical structure; GO:0005634: nucleus; GO:0005635: nuclear envelope; GO:0005737: cytoplasm; GO:000578…
Vjavana7	OCG05613	0.041725	NO	PREDICTED: uncharacterized protein LOC105367885	-	-	7425.NV25653-PA	PF14958.7: Domain of unknown function (DUF4506)	-	-
Vjavana7	OCG05614	0.0973	YES	uncharacterized protein LOC106644318; uncharacterized protein LOC106650470	-	-	7425.NV22008-PA	PF01753.19: MYND finger	K17656: MSS51;mitochondrial splicing suppressor protein 51	-
Vjavana7	OCG05638	0	YES	PREDICTED: UV radiation resistance-associated gene protein isoform X2	UV radiation resistance-associated gene protein	KOG2896: UV radiation resistance associated protein	7425.NV12370-PA	PF10186.10: Vacuolar sorting 38 and autophagy-related subunit 14	K21249: UVRAG;UV radiation resistance-associated gene protein	GO:0000003: reproduction; GO:0000149: SNARE binding; GO:0000323: lytic vacuole; GO:0002009: morphogenesis of an epithelium; GO:0002165: instar larval or pupal development; GO:0003006: developmental process involved in reproduction; GO:0005488: binding; GO:0005515: protein binding; GO:0005622: intracellular anatomical structure; GO:0005737: cytoplasm; GO:0005768: endosome; GO:0005773: vacuole; GO:…
Vjavana7	OCG05666	5.65e-06	YES	PREDICTED: uncharacterized protein LOC105363636	-	-	7425.NV22544-PA	-	-	-
Vjavana7	OCG05698	1.196e-05	NO	PREDICTED: uncharacterized protein LOC105366383; uncharacterized protein LOC100123831	-	-	7425.NV14136-PA	-	-	-
Vjavana7	OCG05791	0	YES	PREDICTED: LOW QUALITY PROTEIN: uncharacterized protein LOC105361601; uncharacterized protein LOC100680350 isoform X1; uncharacterized protein LOC100680350 isoform X3	-	-	7425.NV24057-PA	-	-	-
Vjavana7	OCG05859	9.16e-06	YES	PREDICTED: probable arginine--tRNA ligase, mitochondrial; probable arginine--tRNA ligase, mitochondrial	Probable arginine--tRNA ligase, mitochondrial	KOG1195: Arginyl-tRNA synthetase; KOG4426: Arginyl-tRNA synthetase	7425.NV16780-PA	PF00750.20: tRNA synthetases class I (R); PF05746.16: DALR anticodon binding domain	K01887: RARS,argS;arginyl-tRNA synthetase [EC:6.1.1.19]	GO:0003824: catalytic activity; GO:0004812: aminoacyl-tRNA ligase activity; GO:0004814: arginine-tRNA ligase activity; GO:0005622: intracellular anatomical structure; GO:0005737: cytoplasm; GO:0005739: mitochondrion; GO:0006082: organic acid metabolic process; GO:0006139: nucleobase-containing compound metabolic process; GO:0006399: tRNA metabolic process; GO:0006412: translation; GO:0006418: tRN…
Vjavana7	OCG05860	0.1548	YES	FAD-linked sulfhydryl oxidase ALR; PREDICTED: FAD-linked sulfhydryl oxidase ALR	FAD-linked sulfhydryl oxidase ALR	KOG3355: Mitochondrial sulfhydryl oxidase involved in the biogenesis of cytosolic Fe/S proteins	7425.NV21617-PA	PF04777.14: Erv1 / Alr family	K17783: ERV1,GFER,ALR;mitochondrial FAD-linked sulfhydryl oxidase [EC:1.8.3.2]	GO:0000166: nucleotide binding; GO:0003824: catalytic activity; GO:0005488: binding; GO:0005622: intracellular anatomical structure; GO:0005737: cytoplasm; GO:0005739: mitochondrion; GO:0006950: response to stress; GO:0008152: metabolic process; GO:0009611: response to wounding; GO:0009888: tissue development; GO:0015035: protein disulfide oxidoreductase activity; GO:0015036: disulfide oxidoreduc…
Vjavana7	OCG05955	4.0975e-13	YES	juvenile hormone acid O-methyltransferase; juvenile hormone acid O-methyltransferase-like	Juvenile hormone acid O-methyltransferase	-	7425.NV13418-PA	PF01209.19: ubiE/COQ5 methyltransferase family; PF08241.13: Methyltransferase domain; PF08242.13: Methyltransferase domain; PF13489.7: Methyltransferase domain; PF13649.7: Methyltransferase domain; PF13847.7: Methyltransferase domain	K10718: JHAMT;juvenile hormone-III synthase [EC:2.1.1.325]	GO:0000003: reproduction; GO:0003824: catalytic activity; GO:0005622: intracellular anatomical structure; GO:0005737: cytoplasm; GO:0006629: lipid metabolic process; GO:0006714: sesquiterpenoid metabolic process; GO:0006716: juvenile hormone metabolic process; GO:0006718: juvenile hormone biosynthetic process; GO:0006720: isoprenoid metabolic process; GO:0006721: terpenoid metabolic process; GO:0…
Vjavana7	OCG05974	0.19635	YES	PREDICTED: short transient receptor potential channel 5-like; short transient receptor potential channel 4-like	-	-	103372.F4WY22	PF00520.32: Ion transport protein	-	GO:0001964: startle response; GO:0003008: system process; GO:0005215: transporter activity; GO:0005216: ion channel activity; GO:0005261: cation channel activity; GO:0005262: calcium channel activity; GO:0005488: binding; GO:0005515: protein binding; GO:0005886: plasma membrane; GO:0005887: integral component of plasma membrane; GO:0005929: cilium; GO:0006810: transport; GO:0006811: ion transport…
Vjavana7	OCG05978	0.20415	YES	PREDICTED: transport and Golgi organization protein 2	Transport and Golgi organization protein 2	KOG2342: Uncharacterized conserved protein	7425.NV12510-PA	PF05742.13: Transport and Golgi organisation 2	-	GO:0002790: peptide secretion; GO:0005622: intracellular anatomical structure; GO:0005737: cytoplasm; GO:0005794: Golgi apparatus; GO:0005829: cytosol; GO:0006810: transport; GO:0006996: organelle organization; GO:0007030: Golgi organization; GO:0008104: protein localization; GO:0009306: protein secretion; GO:0009987: cellular process; GO:0010256: endomembrane system organization; GO:0012505: end…
Vjavana7	OCG05990	0	YES	PREDICTED: uncharacterized protein LOC105359160 isoform X2	-	-	-	-	-	-
Vjavana7	OCG06002	1.9835e-05	YES	PREDICTED: uncharacterized protein LOC105368180	-	-	-	-	-	-
Vjavana7	OCG06037	0	NO	hypothetical protein E2986_08090; hypothetical protein WN51_04760; uncharacterized protein LOC100121214	-	-	7425.NV15192-PA	PF16033.6: Domain of unknown function (DUF4789)	-	-
Vjavana7	OCG06124	0.00027425	NO	PREDICTED: polypeptide N-acetylgalactosaminyltransferase 1	Polypeptide N-acetylgalactosaminyltransferase 1	KOG3738: Predicted polypeptide N-acetylgalactosaminyltransferase	7425.NV13109-PA	PF00535.27: Glycosyl transferase family 2; PF00652.23: Ricin-type beta-trefoil lectin domain; PF02709.15: N-terminal domain of galactosyltransferase; PF10111.10: Glycosyltransferase like family 2; PF13641.7: Glycosyltransferase like family 2	K00710: GALNT;polypeptide N-acetylgalactosaminyltransferase [EC:2.4.1.41]	GO:0003824: catalytic activity; GO:0004653: polypeptide N-acetylgalactosaminyltransferase activity; GO:0005622: intracellular anatomical structure; GO:0005737: cytoplasm; GO:0005794: Golgi apparatus; GO:0005795: Golgi stack; GO:0005975: carbohydrate metabolic process; GO:0008152: metabolic process; GO:0008194: UDP-glycosyltransferase activity; GO:0008376: acetylgalactosaminyltransferase activity;…
Vjavana7	OCG06230	0	YES	uncharacterized protein LOC100121142 isoform X1	Ligand of Numb protein X 2; Pro-interleukin-16	-	7425.NV13807-PA	PF00595.25: PDZ domain; PF13180.7: PDZ domain; PF17820.2: PDZ domain	K22628: IL16;interleukin 16	-
Vjavana7	OCG06274	0.14915	YES	PREDICTED: putative uncharacterized protein DDB_G0278921	-	-	7425.NV12040-PA	PF15715.6: PCNA-associated factor histone like domain	-	-
Vjavana7	OCG06290	0.13115	YES	PREDICTED: uncharacterized protein LOC108576988; hypothetical protein TSAR_006555; uncharacterized protein LOC100863886 isoform X1	-	-	7425.NV14999-PA; 7460.GB47215-PA	-	-	-
Vjavana7	OCG06350	0.00627	NO	solute carrier family 52, riboflavin transporter, member 3-A-like	Solute carrier family 52, riboflavin transporter, member 3-A	KOG4255: Uncharacterized conserved protein	7425.NV12763-PA	PF06237.13: Protein of unknown function (DUF1011)	K14620: SLC52A3,RFT2;riboflavin transporter 2	-
Vjavana7	OCG06388	0	YES	Glycerophosphodiester phosphodiesterase domain-containing protein 1; PREDICTED: glycerophosphodiester phosphodiesterase domain-containing protein 1-like; lysophospholipase D GDPD1 isoform X1	Lysophospholipase D GDPD1	-	7425.NV11836-PA	PF03009.18: Glycerophosphoryl diester phosphodiesterase family; PF13653.7: Glycerophosphoryl diester phosphodiesterase family	K22387: GDPD1_3,GDE4_7;lysophospholipase D [EC:3.1.4.39]	-
Vjavana7	OCG06402	1.1655e-15	YES	hemicentin-1; hemicentin-1 isoform X1; hemicentin-1 isoform X2	Contactin-1	-	7425.NV16355-PA	PF00047.26: Immunoglobulin domain; PF07654.16: Immunoglobulin C1-set domain; PF07679.17: Immunoglobulin I-set domain; PF07686.18: Immunoglobulin V-set domain; PF08205.13: CD80-like C2-set immunoglobulin domain; PF13895.7: Immunoglobulin domain; PF13927.7: Immunoglobulin domain	-	GO:0005886: plasma membrane; GO:0007275: multicellular organism development; GO:0007399: nervous system development; GO:0008037: cell recognition; GO:0008038: neuron recognition; GO:0008039: synaptic target recognition; GO:0009987: cellular process; GO:0016020: membrane; GO:0022008: neurogenesis; GO:0030154: cell differentiation; GO:0030182: neuron differentiation; GO:0032501: multicellular organ…
Vjavana7	OCG06422	0.25175	YES	multiple inositol polyphosphate phosphatase 1 isoform X1	Multiple inositol polyphosphate phosphatase 1	-	132113.XP_003486540.1; 7460.GB46930-PA	PF00328.23: Histidine phosphatase superfamily (branch 2)	K03103: MINPP1;multiple inositol-polyphosphate phosphatase / 2,3-bisphosphoglycerate 3-phosphatase [EC:3.1.3.62 3.1.3.80]	GO:0003824: catalytic activity; GO:0003993: acid phosphatase activity; GO:0005576: extracellular region; GO:0005615: extracellular space; GO:0006793: phosphorus metabolic process; GO:0006796: phosphate-containing compound metabolic process; GO:0008152: metabolic process; GO:0009987: cellular process; GO:0016311: dephosphorylation; GO:0016787: hydrolase activity; GO:0016788: hydrolase activity, ac…
Vjavana7	OCG06431	0.15185	YES	PREDICTED: synaptic vesicle glycoprotein 2B-like; synaptic vesicle glycoprotein 2A isoform X1	Synaptic vesicle glycoprotein 2B	-	7425.NV11379-PA; 7425.NV20295-PA	PF00083.25: Sugar (and other) transporter; PF07690.17: Major Facilitator Superfamily	-	GO:0003824: catalytic activity; GO:0006629: lipid metabolic process; GO:0008152: metabolic process; GO:0016020: membrane; GO:0016021: integral component of membrane; GO:0016298: lipase activity; GO:0016787: hydrolase activity; GO:0016788: hydrolase activity, acting on ester bonds; GO:0031224: intrinsic component of membrane; GO:0044238: primary metabolic process; GO:0071704: organic substance met…
Vjavana7	OCG06537	0.038215	NO	PREDICTED: low-density lipoprotein receptor-related protein 2-like; hypothetical protein TSAR_009061	Low-density lipoprotein receptor-related protein 5; Low-density lipoprotein receptor-related protein 6	-	7425.NV22754-PA	PF14670.7: Coagulation Factor Xa inhibitory site	K06233: LRP2;low density lipoprotein-related protein 2	-
Vjavana7	OCG06563	0.004131	YES	PREDICTED: acyl-CoA desaturase isoform X1	Acyl-CoA Delta(11) desaturase; Acyl-CoA desaturase	KOG1600: Fatty acid desaturase	69319.XP_008550318.1	PF00487.25: Fatty acid desaturase	K00507: SCD,desC;stearoyl-CoA desaturase (Delta-9 desaturase) [EC:1.14.19.1]	-
Vjavana7	OCG06570	1.1355e-05	NO	PREDICTED: speedy protein 1-A-like	Speedy protein 1-A; Speedy protein A	-	7425.NV16098-PA	PF11357.9: Cell cycle regulatory protein	-	-
Vjavana7	OCG06670	0.0042355	YES	PREDICTED: breast cancer anti-estrogen resistance protein 3	Breast cancer anti-estrogen resistance protein 3 homolog; SH2 domain-containing protein 3C	-	7425.NV18089-PA	PF00017.25: SH2 domain; PF00617.20: RasGEF domain	-	GO:0005085: guanyl-nucleotide exchange factor activity; GO:0005088: Ras guanyl-nucleotide exchange factor activity; GO:0005488: binding; GO:0005515: protein binding; GO:0007154: cell communication; GO:0007165: signal transduction; GO:0009966: regulation of signal transduction; GO:0009967: positive regulation of signal transduction; GO:0009987: cellular process; GO:0010646: regulation of cell comm…
Vjavana7	OCG06698	0.22805	YES	PREDICTED: solute carrier family 46 member 3-like	Solute carrier family 46 member 3	-	7425.NV15583-PA	PF07690.17: Major Facilitator Superfamily	K20840: SLC46A3;MFS transporter,PCFT/HCP family,solute carrier family 46,member 3	-
Vjavana7	OCG06771	0.002231	NO	PREDICTED: protein msta, isoform A; SET domain-containing protein SmydA-8	-	-	7425.NV14832-PA	PF00856.29: SET domain; PF01753.19: MYND finger	-	GO:0005488: binding; GO:0005515: protein binding; GO:0005622: intracellular anatomical structure; GO:0005737: cytoplasm; GO:0008270: zinc ion binding; GO:0009892: negative regulation of metabolic process; GO:0010468: regulation of gene expression; GO:0010605: negative regulation of macromolecule metabolic process; GO:0010629: negative regulation of gene expression; GO:0019222: regulation of metab…
Vjavana7	OCG06793	1.008e-05	NO
Vjavana7	OCG06799	0.007885	NO	putative ankyrin repeat protein RF_0381 isoform X1; putative ankyrin repeat protein RF_0381 isoform X2; uncharacterized protein LOC106637542	-	-	-	PF00023.31: Ankyrin repeat; PF12796.8: Ankyrin repeats (3 copies); PF13606.7: Ankyrin repeat; PF13637.7: Ankyrin repeats (many copies); PF13857.7: Ankyrin repeats (many copies)	K10380: ANK;ankyrin	-
Vjavana7	OCG06913	0.2326	YES	PREDICTED: uncharacterized protein LOC105359738	-	-	7425.NV13085-PA	PF01928.22: CYTH domain	-	-
Vjavana7	OCG06958	2.3315e-15	YES	PREDICTED: ribonuclease P protein subunit p25-like protein; ribonuclease P protein subunit p25-like protein	Ribonuclease P protein subunit p25-like protein	KOG2567: Uncharacterized conserved protein	12957.ACEP17967-PA; 7460.GB55769-PA	PF01918.22: Alba	K14525: RPP25;ribonucleases P/MRP protein subunit RPP25 [EC:3.1.26.5]	GO:0000172: ribonuclease MRP complex; GO:0000966: RNA 5'-end processing; GO:0001682: tRNA 5'-leader removal; GO:0005732: small nucleolar ribonucleoprotein complex; GO:0006139: nucleobase-containing compound metabolic process; GO:0006396: RNA processing; GO:0006399: tRNA metabolic process; GO:0006725: cellular aromatic compound metabolic process; GO:0006807: nitrogen compound metabolic process; GO…
Vjavana7	OCG07040	3.4085e-11	NO	hypothetical protein TSAR_002602	-	-	7425.NV21589-PA	-	-	-
Vjavana7	OCG07227	0.2063	YES
Vjavana7	OCG07382	0.11465	YES	PREDICTED: larval cuticle protein A2B-like	Larval cuticle protein A2B; Larval cuticle protein A3A	-	7425.NV13629-PA	PF00379.24: Insect cuticle protein	-	-
Vjavana7	OCG07430	5.55e-17	YES	putative ankyrin repeat protein RF_0381 isoform X1	-	-	7425.NV15271-PA	PF00023.31: Ankyrin repeat; PF09372.11: PRANC domain; PF12796.8: Ankyrin repeats (3 copies); PF13606.7: Ankyrin repeat; PF13637.7: Ankyrin repeats (many copies); PF13857.7: Ankyrin repeats (many copies)	K10380: ANK;ankyrin	-
Vjavana7	OCG07452	9.8e-08	NO	uncharacterized protein LOC100114737 isoform X1; uncharacterized protein LOC100114737 isoform X2	-	-	-	PF15914.6: FAM193 family C-terminal	-	-
Vjavana7	OCG07463	2.9565e-08	NO	hypothetical protein T07_2523	-	-	4530.OS06T0131001-00	-	-	-
Vjavana7	OCG07499	0.18195	YES	PREDICTED: uncharacterized protein LOC105367999; odorant-binding protein 18; uncharacterized protein LOC100116477 isoform X3	-	-	-	PF01395.23: PBP/GOBP family	-	-
Vjavana7	OCG07578	0.10625	YES	PREDICTED: probable cytochrome P450 6a13	Probable cytochrome P450 6a14	-	7425.NV16224-PA	PF00067.23: Cytochrome P450	K14999: CYP6;cytochrome P450 family 6 [EC:1.14.-.-]	-
Vjavana7	OCG07647	0.12985	YES	PREDICTED: uncharacterized protein LOC105360836	-	-	45351.EDO29080	-	-	-
Vjavana7	OCG07666	1.894e-08	NO	PREDICTED: uncharacterized protein LOC105368210	-	-	7425.NV23744-PA	-	-	-
Vjavana7	OCG07668	4.1445e-07	NO	PREDICTED: transcription factor GATA-4-like isoform X4	Transcription factor GATA-4	-	7425.NV10922-PA	PF00320.28: GATA zinc finger	K09184: GATAF;GATA-binding protein,other eukaryote	GO:0005622: intracellular anatomical structure; GO:0005634: nucleus; GO:0043226: organelle; GO:0043227: membrane-bounded organelle; GO:0043229: intracellular organelle; GO:0043231: intracellular membrane-bounded organelle
Vjavana7	OCG07683	0	YES	PREDICTED: homeobox protein Nkx-6.1	-	KOG0485: Transcription factor NKX-5.1/HMX1, contains HOX domain; KOG0847: Transcription factor, contains HOX domain	7070.TC013614-PA; 7425.NV21168-PA	PF00046.30: Homeodomain	-	-
Vjavana7	OCG07723	0.09635	YES	PREDICTED: cuticle protein 67, isoform A-like; PREDICTED: cuticle protein 76-like	-	-	7425.NV13396-PA	PF11018.9: Pupal cuticle protein C1	-	-
Vjavana7	OCG07753	0.016115	NO	-	Dynein light chain 1, cytoplasmic; Dynein light chain 2, cytoplasmic	KOG3430: Dynein light chain type 1	103372.F4WE46	PF01221.19: Dynein light chain type 1	K10418: DYNLL;dynein light chain LC8-type	GO:0003824: catalytic activity; GO:0005488: binding; GO:0005515: protein binding; GO:0005622: intracellular anatomical structure; GO:0005856: cytoskeleton; GO:0005868: cytoplasmic dynein complex; GO:0005875: microtubule associated complex; GO:0006810: transport; GO:0006928: movement of cell or subcellular component; GO:0006996: organelle organization; GO:0007017: microtubule-based process; GO:000…
Vjavana7	OCG07781	2.2995e-09	NO	translation elongation factor IF5A	Eukaryotic translation initiation factor 5A	KOG3271: Translation initiation factor 5A (eIF-5A)	13349.G1XRK0	PF01287.21: Eukaryotic elongation factor 5A hypusine, DNA-binding OB fold	K03263: EIF5A;translation initiation factor 5A	GO:0002181: cytoplasmic translation; GO:0002182: cytoplasmic translational elongation; GO:0002184: cytoplasmic translational termination; GO:0003676: nucleic acid binding; GO:0003723: RNA binding; GO:0003743: translation initiation factor activity; GO:0003746: translation elongation factor activity; GO:0005488: binding; GO:0005622: intracellular anatomical structure; GO:0005737: cytoplasm; GO:000…
Vjavana7	OCG07784	0.06365	YES	PREDICTED: uncharacterized protein LOC105359962	Ly6/PLAUR domain-containing protein 6; Ly6/PLAUR domain-containing protein 6B	-	132113.XP_003484962.1	PF16975.6: Ly6/PLAUR domain-containing protein 6, Lypd6	-	-
Vjavana7	OCG07859	4.382e-09	YES	longitudinals lacking protein, isoforms N/O/W/X/Y-like isoform X1; zinc finger protein 652-B-like	-	-	-	PF00096.27: Zinc finger, C2H2 type	-	-
Vjavana7	OCG08019	6.84e-09	YES	MAP/microtubule affinity-regulating kinase 4; PREDICTED: serine/threonine-protein kinase SIK2-like	Serine/threonine-protein kinase SIK2	KOG0586: Serine/threonine protein kinase	7425.NV10722-PA	PF00069.26: Protein kinase domain; PF07714.18: Protein tyrosine and serine/threonine kinase; PF14531.7: Kinase-like	K16311: SIK2;serine/threonine-protein kinase SIK2 [EC:2.7.11.1]	GO:0003824: catalytic activity; GO:0004672: protein kinase activity; GO:0004674: protein serine/threonine kinase activity; GO:0005622: intracellular anatomical structure; GO:0005634: nucleus; GO:0005737: cytoplasm; GO:0006464: cellular protein modification process; GO:0006468: protein phosphorylation; GO:0006793: phosphorus metabolic process; GO:0006796: phosphate-containing compound metabolic pr…
Vjavana7	OCG08342	1.074e-12	YES	PREDICTED: serine protease inhibitor dipetalogastin-like isoform X1; PREDICTED: serine protease inhibitor dipetalogastin-like isoform X2	Ovomucoid; Serine protease inhibitor dipetalogastin (Fragment)	-	-	PF00050.22: Kazal-type serine protease inhibitor domain; PF07648.16: Kazal-type serine protease inhibitor domain	K06254: AGRN;agrin	-
Vjavana7	OCG08443	7.06e-10	YES	PREDICTED: cytoplasmic dynein 2 light intermediate chain 1; cytoplasmic dynein 2 light intermediate chain 1	Cytoplasmic dynein 2 light intermediate chain 1	KOG3929: Uncharacterized conserved protein	7425.NV13444-PA	-	K10417: DYNC2LI;dynein light intermediate chain 2,cytosolic	GO:0005488: binding; GO:0005515: protein binding; GO:0005622: intracellular anatomical structure; GO:0005737: cytoplasm; GO:0005815: microtubule organizing center; GO:0005856: cytoskeleton; GO:0005868: cytoplasmic dynein complex; GO:0005875: microtubule associated complex; GO:0005929: cilium; GO:0005930: axoneme; GO:0006810: transport; GO:0006928: movement of cell or subcellular component; GO:000…
Vjavana7	OCG08476	0	YES	PREDICTED: potassium channel subfamily T member 2	Potassium channel subfamily T member 1	KOG1420: Ca2+-activated K+ channel Slowpoke, alpha subunit; KOG3193: K+ channel subunit	132113.XP_003489660.1	PF03493.19: Calcium-activated BK potassium channel alpha subunit; PF07885.17: Ion channel	K04946: KCNT1,KNA1.1;potassium channel subfamily T member 1	GO:0005215: transporter activity; GO:0005216: ion channel activity; GO:0005227: calcium activated cation channel activity; GO:0005228: intracellular sodium activated potassium channel activity; GO:0005244: voltage-gated ion channel activity; GO:0005249: voltage-gated potassium channel activity; GO:0005261: cation channel activity; GO:0005267: potassium channel activity; GO:0005886: plasma membran…
Vjavana7	OCG08579	6.715e-05	YES	15-hydroxyprostaglandin dehydrogenase	15-hydroxyprostaglandin dehydrogenase [NAD(+)]; Alcohol dehydrogenase 1	KOG4169: 15-hydroxyprostaglandin dehydrogenase and related dehydrogenases	7425.NV14560-PA	PF00106.26: short chain dehydrogenase; PF08659.11: KR domain; PF13561.7: Enoyl-(Acyl carrier protein) reductase	K00069: HPGD;15-hydroxyprostaglandin dehydrogenase (NAD) [EC:1.1.1.141]	-
Vjavana7	OCG08580	0.0009165	NO	-	-	-	-	PF10650.10: Putative zinc-finger domain	-	-
Vjavana7	OCG08592	0.23345	YES	PREDICTED: uncharacterized protein LOC105362050	-	-	-	-	-	-
Vjavana7	OCG08643	0.032145	NO	PREDICTED: DNA-directed RNA polymerase I subunit RPA2	DNA-directed RNA polymerase I subunit RPA2	KOG0214: RNA polymerase II, second largest subunit; KOG0215: RNA polymerase III, second largest subunit; KOG0216: RNA polymerase I, second largest subunit	7425.NV13457-PA	PF00562.29: RNA polymerase Rpb2, domain 6; PF04560.21: RNA polymerase Rpb2, domain 7	K03002: RPA2,POLR1B;DNA-directed RNA polymerase I subunit RPA2 [EC:2.7.7.6]	GO:0000428: DNA-directed RNA polymerase complex; GO:0005622: intracellular anatomical structure; GO:0005634: nucleus; GO:0005730: nucleolus; GO:0005736: RNA polymerase I complex; GO:0008361: regulation of cell size; GO:0009987: cellular process; GO:0016043: cellular component organization; GO:0030880: RNA polymerase complex; GO:0031974: membrane-enclosed lumen; GO:0031981: nuclear lumen; GO:00325…
Vjavana7	OCG08705	0.03797	NO	unnamed protein product	Candidapepsin-1; Pepsin A	-	6326.BUX.s00579.170; 6326.BUX.s01092.268	PF00026.24: Eukaryotic aspartyl protease; PF14543.7: Xylanase inhibitor N-terminal	K01381: PEP4;saccharopepsin [EC:3.4.23.25]	-
Vjavana7	OCG08815	0.020405	NO	PR domain zinc finger protein 13	Zinc finger X-chromosomal protein (Fragment)	-	7460.GB51085-PA	PF00096.27: Zinc finger, C2H2 type; PF13465.7: Zinc-finger double domain; PF13894.7: C2H2-type zinc finger	-	GO:0000122: negative regulation of transcription by RNA polymerase II; GO:0003682: chromatin binding; GO:0005488: binding; GO:0005622: intracellular anatomical structure; GO:0005634: nucleus; GO:0006355: regulation of transcription, DNA-templated; GO:0006357: regulation of transcription by RNA polymerase II; GO:0009889: regulation of biosynthetic process; GO:0009890: negative regulation of biosyn…
Vjavana7	OCG08878	0.007585	YES
Vjavana7	OCG08880	0.26785	YES	PREDICTED: uncharacterized protein LOC105363317; putative uncharacterized protein DDB_G0277255	-	-	-	-	-	-
Vjavana7	OCG08900	0.2204	YES	PREDICTED: band 4.1-like protein 4	-	-	-	-	-	-
Vjavana7	OCG08986	0.07285	YES	-	-	KOG0613: Projectin/twitchin and related proteins	-	PF00047.26: Immunoglobulin domain; PF07679.17: Immunoglobulin I-set domain; PF13895.7: Immunoglobulin domain; PF13927.7: Immunoglobulin domain	K00907: MYLK;myosin-light-chain kinase [EC:2.7.11.18]	-
Vjavana7	OCG08991	8.25e-07	YES	DNA mismatch repair protein Mlh3-like; PREDICTED: DNA mismatch repair protein Mlh3-like; uncharacterized protein LOC105837862	-	-	7425.NV20828-PA	PF08676.12: MutL C terminal dimerisation domain	-	-
Vjavana7	OCG09143	5.865e-05	YES	PREDICTED: sodium/potassium-transporting ATPase subunit beta-like	-	KOG3927: Na+/K+ ATPase, beta subunit	7425.NV13203-PA	PF00287.19: Sodium / potassium ATPase beta chain	K01540: ATP1B,CD298;sodium/potassium-transporting ATPase subunit beta	-
Vjavana7	OCG09237	0	NO	unnamed protein product	Phosphatidate phosphatase LPIN3	KOG2116: Protein involved in plasmid maintenance/nuclear protein involved in lipid metabolism	6326.BUX.s00705.32	PF08235.14: LNS2 (Lipin/Ned1/Smp2)	K15728: LPIN;phosphatidate phosphatase LPIN [EC:3.1.3.4]	GO:0000070: mitotic sister chromatid segregation; GO:0000278: mitotic cell cycle; GO:0000280: nuclear division; GO:0000819: sister chromatid segregation; GO:0002119: nematode larval development; GO:0002164: larval development; GO:0003824: catalytic activity; GO:0005622: intracellular anatomical structure; GO:0005634: nucleus; GO:0005635: nuclear envelope; GO:0005654: nucleoplasm; GO:0005737: cyto…
Vjavana7	OCG09290	0.01058	NO
Vjavana7	OCG09301	0.03867	NO	PREDICTED: uncharacterized protein LOC105368837	-	KOG3199: Nicotinamide mononucleotide adenylyl transferase	7425.NV30898-PA	-	K06210: NMNAT;nicotinamide mononucleotide adenylyltransferase [EC:2.7.7.1 2.7.7.18]	GO:0000309: nicotinamide-nucleotide adenylyltransferase activity; GO:0001894: tissue homeostasis; GO:0001895: retina homeostasis; GO:0003824: catalytic activity; GO:0004515: nicotinate-nucleotide adenylyltransferase activity; GO:0005488: binding; GO:0005515: protein binding; GO:0005622: intracellular anatomical structure; GO:0005737: cytoplasm; GO:0006082: organic acid metabolic process; GO:00061…
Vjavana7	OCG09339	0.000502	NO	-	-	-	-	PF05823.13: Nematode fatty acid retinoid binding protein (Gp-FAR-1)	-	-
Vjavana7	OCG09542	2.9265e-13	YES	-	-	-	7070.TC005614-PA; 7425.NV16397-PA	-	-	GO:0007275: multicellular organism development; GO:0032501: multicellular organismal process; GO:0032502: developmental process; GO:0035295: tube development; GO:0048856: anatomical structure development
Vjavana7	OCG09544	0.0002601	YES	PREDICTED: chymotrypsin BII-like; PREDICTED: trypsin theta-like	Chymotrypsin-2	-	7425.NV25435-PA	PF00089.27: Trypsin	-	-
Vjavana7	OCG09548	3.7485e-06	YES	PREDICTED: pecanex-like protein 1	-	-	7425.NV15754-PA	-	-	GO:0005622: intracellular anatomical structure; GO:0005737: cytoplasm; GO:0005783: endoplasmic reticulum; GO:0006996: organelle organization; GO:0007029: endoplasmic reticulum organization; GO:0007154: cell communication; GO:0007165: signal transduction; GO:0007166: cell surface receptor signaling pathway; GO:0007219: Notch signaling pathway; GO:0009987: cellular process; GO:0010256: endomembrane…
Vjavana7	OCG09634	0.2013	YES	Peptidyl-prolyl cis-trans isomerase B; Peptidyl-prolyl cis-trans isomerase domain containing protein; unnamed protein product	Peptidyl-prolyl cis-trans isomerase B	KOG0880: Peptidyl-prolyl cis-trans isomerase	6326.BUX.s01281.255	PF00160.22: Cyclophilin type peptidyl-prolyl cis-trans isomerase/CLD	K03768: PPIB,ppiB;peptidyl-prolyl cis-trans isomerase B (cyclophilin B) [EC:5.2.1.8]	-
Vjavana7	OCG09712	6.5e-13	YES	PREDICTED: zinc finger and BTB domain-containing protein 24 isoform X1; PREDICTED: zinc finger and BTB domain-containing protein 24 isoform X4; protein jim lovell-like isoform X1	-	-	12957.ACEP16045-PA; 69319.XP_008560483.1	PF00096.27: Zinc finger, C2H2 type; PF13894.7: C2H2-type zinc finger	-	-
Vjavana7	OCG10065	0.14675	YES	PREDICTED: uncharacterized protein LOC105365140	-	-	7425.NV25437-PA	-	-	-
Vjavana7	OCG10074	0	NO	Nuclear transcription factor Y subunit beta; hypothetical protein; hypothetical protein GJ744_002436	Nuclear transcription factor Y subunit B-4; Nuclear transcription factor Y subunit B-8	KOG0869: CCAAT-binding factor, subunit A (HAP3)	3988.XP_002523912.1; 588596.U9TKP7	PF00808.24: Histone-like transcription factor (CBF/NF-Y) and archaeal histone	K08065: NFYB,HAP3;nuclear transcription Y subunit beta	GO:0000228: nuclear chromosome; GO:0000429: carbon catabolite regulation of transcription from RNA polymerase II promoter; GO:0000436: carbon catabolite activation of transcription from RNA polymerase II promoter; GO:0000785: chromatin; GO:0000790: nuclear chromatin; GO:0000981: DNA-binding transcription factor activity, RNA polymerase II-specific; GO:0000982: ; GO:0001077: ; GO:0001228: DNA-bind…
Vjavana7	OCG10150	0.26355	YES
Vjavana7	OCG10173	2.4155e-07	YES
Vjavana7	OCG10275	0.005695	NO	PREDICTED: uncharacterized protein LOC105362584; PREDICTED: uncharacterized protein LOC105366201	-	-	-	-	-	-
Vjavana7	OCG10415	0	YES	ATP synthase subunit 4, mitochondrial-like; Chain N, ATP synthase subunit b; atp4 subunit B of the stator stalk of mitochondrial F1F0 ATP synthase; hypothetical protein CNMCM5793_008149; hypothetical protein HG536_0D00970	ATP synthase subunit 4, mitochondrial	-	936053.I1CJ67	PF05405.15: Mitochondrial ATP synthase B chain precursor (ATP-synt_B)	K02127: ATPeF0B,ATP5F1,ATP4;F-type H+-transporting ATPase subunit b	GO:0000274: mitochondrial proton-transporting ATP synthase, stator stalk; GO:0000276: mitochondrial proton-transporting ATP synthase complex, coupling factor F(o); GO:0005622: intracellular anatomical structure; GO:0005737: cytoplasm; GO:0005739: mitochondrion; GO:0005740: mitochondrial envelope; GO:0005743: mitochondrial inner membrane; GO:0005753: mitochondrial proton-transporting ATP synthase …
Vjavana7	OCG10424	0.03986	NO	-	-	-	-	PF12777.8: Microtubule-binding stalk of dynein motor	K10408: DNAH;dynein heavy chain,axonemal	-
Vjavana7	OCG10561	4.0615e-05	YES	Proteasome subunit alpha type-4, partial; hypothetical protein B566_EDAN007570	-	-	-	-	-	-
Vjavana7	OCG10590	2.462e-13	YES	PREDICTED: potassium voltage-gated channel subfamily KQT member 1-like	Potassium voltage-gated channel subfamily KQT member 1	KOG1419: Voltage-gated K+ channel KCNQ	12957.ACEP19260-PA	PF03520.15: KCNQ voltage-gated potassium channel	K04926: KCNQ1,KV7.1;potassium voltage-gated channel KQT-like subfamily member 1	-
Vjavana7	OCG10727	0.000808	NO	manganese superoxide dismutase	Superoxide dismutase [Mn]	KOG0876: Manganese superoxide dismutase	325452.fgenesh_scip_prom.46568.9737	PF00081.23: Iron/manganese superoxide dismutases, alpha-hairpin domain; PF02777.19: Iron/manganese superoxide dismutases, C-terminal domain	K04564: SOD2;superoxide dismutase,Fe-Mn family [EC:1.15.1.1]	-
Vjavana7	OCG10746	0.006015	NO	histone H1-like	Histone H1	-	7425.NV18880-PA	PF00538.20: linker histone H1 and H5 family	-	-
Vjavana7	OCG11199	0.0001119	NO	EOG090X03VW; signal recognition particle 54 kDa protein	Signal recognition particle 54 kDa protein	KOG0780: Signal recognition particle, subunit Srp54	-	PF00448.23: SRP54-type protein, GTPase domain; PF02978.20: Signal peptide binding domain	K03106: SRP54,ffh;signal recognition particle subunit SRP54 [EC:3.6.5.4]	GO:0003676: nucleic acid binding; GO:0003723: RNA binding; GO:0003824: catalytic activity; GO:0003924: GTPase activity; GO:0005048: signal sequence binding; GO:0005488: binding; GO:0005622: intracellular anatomical structure; GO:0005737: cytoplasm; GO:0005783: endoplasmic reticulum; GO:0005786: signal recognition particle, endoplasmic reticulum targeting; GO:0006605: protein targeting; GO:0006612…
Vjavana7	OCG11218	0	YES	hypothetical protein CNMCM5623_009790; hypothetical protein G7Z17_g11659; mitochondrial carrier protein	Mitochondrial GTP/GDP carrier protein 1; Mitochondrial uncoupling protein 3	KOG0763: Mitochondrial ornithine transporter	78898.MVEG_10959T0	PF00153.28: Mitochondrial carrier protein	-	GO:0000002: mitochondrial genome maintenance; GO:0001408: guanine nucleotide transport; GO:0001409: guanine nucleotide transmembrane transporter activity; GO:0005215: transporter activity; GO:0005622: intracellular anatomical structure; GO:0005737: cytoplasm; GO:0005739: mitochondrion; GO:0005740: mitochondrial envelope; GO:0005743: mitochondrial inner membrane; GO:0006810: transport; GO:0006839:…
Vjavana7	OCG11450	0.03794	YES
Vjavana7	OCG11818	1.8515e-07	YES	transmembrane and tetratricopeptide repeat containing 4	Protein O-mannosyl-transferase TMTC4	-	-	-	K23424: TMTC;protein O-mannosyl-transferase [EC:2.4.1.-]	-
Vjavana7	OCG11852	0.0003831	YES	venom allergen 5-like	Venom allergen 5	-	7425.NV12500-PA	PF00188.27: Cysteine-rich secretory protein family	K19919: CRISP;cysteine-rich secretory protein	-
Vjavana7	OCG12271	0	NO	alaserpin isoform X7	Alaserpin	-	7425.NV13613-PA	PF00079.21: Serpin (serine protease inhibitor)	K13963: SERPINB;serpin B	-
Vjavana7	OCG12414	0.04244	NO	hypothetical protein FO519_002272; hypothetical protein L596_011825; unnamed protein product	Lysozyme-like protein 2	-	6326.BUX.s01066.8	-	-	GO:0000270: peptidoglycan metabolic process; GO:0002376: immune system process; GO:0003796: lysozyme activity; GO:0003824: catalytic activity; GO:0004553: hydrolase activity, hydrolyzing O-glycosyl compounds; GO:0005488: binding; GO:0005515: protein binding; GO:0005622: intracellular anatomical structure; GO:0005737: cytoplasm; GO:0006022: aminoglycan metabolic process; GO:0006026: aminoglycan ca…
Vjavana7	OCG12473	0	YES
Vjavana7	OCG12474	0.002135	NO	PREDICTED: probable phospholipid-transporting ATPase IF	Probable phospholipid-transporting ATPase IF (Fragment)	-	126957.SMAR008619-PA	PF00122.21: E1-E2 ATPase; PF16209.6: Phospholipid-translocating ATPase N-terminal	K14802: DRS2,ATP8A;phospholipid-transporting ATPase [EC:7.6.2.1]	GO:0003824: catalytic activity; GO:0004012: ; GO:0005215: transporter activity; GO:0005319: lipid transporter activity; GO:0005548: phospholipid transporter activity; GO:0005886: plasma membrane; GO:0006810: transport; GO:0006811: ion transport; GO:0006820: anion transport; GO:0006869: lipid transport; GO:0009987: cellular process; GO:0010876: lipid localization; GO:0015711: organic anion transpo…
Vjavana7	OCG13422	0.027745	YES	PREDICTED: ATPase family AAA domain-containing protein 2-like isoform X1; PREDICTED: ATPase family AAA domain-containing protein 2-like isoform X2	-	KOG0732: AAA+-type ATPase containing the bromodomain	132113.XP_003491085.1	PF00004.30: ATPase family associated with various cellular activities (AAA)	K22531: ATAD2;ATPase family AAA domain-containing protein 2 [EC:3.6.1.-]	-
Vjavana7	OCG13785	9.115e-09	NO
Vjavana7	OCG13835	5.215e-08	YES	PREDICTED: broad-complex core protein isoforms 1/2/3/4/5; broad-complex core protein isoform X7	-	-	103372.F4X794	-	-	GO:0000003: reproduction; GO:0000902: cell morphogenesis; GO:0000904: cell morphogenesis involved in differentiation; GO:0000976: transcription regulatory region sequence-specific DNA binding; GO:0000977: RNA polymerase II transcription regulatory region sequence-specific DNA binding; GO:0001012: ; GO:0001067: regulatory region nucleic acid binding; GO:0001654: eye development; GO:0001745: compou…
Vjavana7	OCG13837	0.0003378	NO
Vjavana7	OCG13838	0.011815	YES
Vjavana7	OCG14019	1.184e-10	NO
Vjavana7	OCG15521	0.008425	NO
Vjavana7	OCG15608	1.3805e-12	YES	PREDICTED: glutamic acid-rich protein; uncharacterized protein LOC111674100 isoform X3	-	-	-	-	K00476: ASPH;aspartate beta-hydroxylase [EC:1.14.11.16]	-
Vjavana7	OCG15820	0	YES
Vjavana7	OCG15847	0	YES
Vjavana7	OCG15851	0.006815	NO
Vjavana7	OCG15857	0.0903	YES
Vjavana7	OCG15860	0.037155	NO	uncharacterized protein LOC116852874 isoform X1	-	-	-	-	-	-
Vjavana7	OCG17594	0.040805	NO
Vjavana7	OCG19176	0.002417	NO	uncharacterized protein LOC106645832	-	-	-	PF16028.6: Solute carrier family 3 member 2 N-terminus	-	-
Vjavana7	OCG19222	3.0045e-07	YES	odorant receptor 13a-like; odorant receptor 236; odorant receptor Or1	Odorant receptor 49b	-	7425.NV22832-PA	PF02949.21: 7tm Odorant receptor	-	-
Vjavana7	OCG19330	0.08385	YES	unnamed protein product	-	-	-	PF02520.18: Domain of unknown function DUF148	-	-
Vjavana7	OCG19378	5.69e-08	YES
Vjavana7	OCG19391	1.382e-14	YES
Vjavana2	OCG00069	0.2115	YES	PREDICTED: fatty acid-binding protein, muscle isoform X1	Fatty acid-binding protein, muscle; Myelin P2 protein	KOG4015: Fatty acid-binding protein FABP	7425.NV13715-PB	PF00061.24: Lipocalin / cytosolic fatty-acid binding protein family; PF14651.7: Lipocalin / cytosolic fatty-acid binding protein family	K08752: FABP3;fatty acid-binding protein 3,muscle and heart	GO:0003008: system process; GO:0007610: behavior; GO:0007611: learning or memory; GO:0007613: memory; GO:0007616: long-term memory; GO:0032501: multicellular organismal process; GO:0050877: nervous system process; GO:0050890: cognition
Vjavana2	OCG00080	0.047815	NO	PREDICTED: elongation factor 1-gamma; elongation factor 1-gamma	Elongation factor 1-gamma	KOG1627: Translation elongation factor EF-1 gamma	7425.NV16538-PA	PF00043.26: Glutathione S-transferase, C-terminal domain; PF00647.20: Elongation factor 1 gamma, conserved domain; PF02798.21: Glutathione S-transferase, N-terminal domain; PF13410.7: Glutathione S-transferase, C-terminal domain; PF13417.7: Glutathione S-transferase, N-terminal domain; PF14497.7: Glutathione S-transferase, C-terminal domain	K03233: EEF1G;elongation factor 1-gamma	GO:0003676: nucleic acid binding; GO:0003723: RNA binding; GO:0003746: translation elongation factor activity; GO:0003824: catalytic activity; GO:0004364: glutathione transferase activity; GO:0005488: binding; GO:0005622: intracellular anatomical structure; GO:0005634: nucleus; GO:0005737: cytoplasm; GO:0005853: eukaryotic translation elongation factor 1 complex; GO:0006412: translation; GO:00064…
Vjavana2	OCG00231	0.22105	YES	PREDICTED: uncharacterized protein LOC105359079	CBP80/20-dependent translation initiation factor	-	7425.NV20291-PA	-	-	-
Vjavana2	OCG00267	7.93e-10	YES	40S ribosomal protein S25; PREDICTED: 40S ribosomal protein S25	40S ribosomal protein S25	KOG1767: 40S ribosomal protein S25	132113.XP_003491449.1	PF03297.16: S25 ribosomal protein	K02975: RP-S25e,RPS25;small subunit ribosomal protein S25e	GO:0002181: cytoplasmic translation; GO:0003735: structural constituent of ribosome; GO:0005198: structural molecule activity; GO:0005622: intracellular anatomical structure; GO:0005737: cytoplasm; GO:0005829: cytosol; GO:0005840: ribosome; GO:0006412: translation; GO:0006518: peptide metabolic process; GO:0006807: nitrogen compound metabolic process; GO:0008152: metabolic process; GO:0009058: bi…
Vjavana2	OCG00388	0.3735	YES	-	-	-	7425.NV17697-PA	PF00089.27: Trypsin	-	GO:0003824: catalytic activity; GO:0004175: endopeptidase activity; GO:0004252: serine-type endopeptidase activity; GO:0006508: proteolysis; GO:0006807: nitrogen compound metabolic process; GO:0008152: metabolic process; GO:0008233: peptidase activity; GO:0008236: serine-type peptidase activity; GO:0016787: hydrolase activity; GO:0017171: serine hydrolase activity; GO:0019538: protein metabolic p…
Vjavana2	OCG00502	0.2206	YES	NADH dehydrogenase; PREDICTED: NADH dehydrogenase	NADH dehydrogenase [ubiquinone] 1 beta subcomplex subunit 9	KOG3466: NADH:ubiquinone oxidoreductase, NDUFB9/B22 subunit	7425.NV14278-PA	PF05347.16: Complex 1 protein (LYR family)	K03965: NDUFB9;NADH dehydrogenase (ubiquinone) 1 beta subcomplex subunit 9	GO:0003824: catalytic activity; GO:0003954: NADH dehydrogenase activity; GO:0005622: intracellular anatomical structure; GO:0005737: cytoplasm; GO:0005739: mitochondrion; GO:0005740: mitochondrial envelope; GO:0005743: mitochondrial inner membrane; GO:0005746: mitochondrial respirasome; GO:0005747: mitochondrial respiratory chain complex I; GO:0006091: generation of precursor metabolites and ener…
Vjavana2	OCG00538	0.16995	YES	PREDICTED: mitogen-activated protein kinase kinase kinase 13	Mitogen-activated protein kinase kinase kinase 13	KOG4721: Serine/threonine protein kinase, contains leucine zipper domain	7425.NV17160-PA	PF00069.26: Protein kinase domain; PF07714.18: Protein tyrosine and serine/threonine kinase	K04422: MAP3K13,LZK;mitogen-activated protein kinase kinase kinase 13 [EC:2.7.11.25]	GO:0000003: reproduction; GO:0000902: cell morphogenesis; GO:0000904: cell morphogenesis involved in differentiation; GO:0003008: system process; GO:0003824: catalytic activity; GO:0004672: protein kinase activity; GO:0004674: protein serine/threonine kinase activity; GO:0005622: intracellular anatomical structure; GO:0006464: cellular protein modification process; GO:0006468: protein phosphoryla…
Vjavana2	OCG00674	1.11e-16	YES	PREDICTED: RNA-binding protein squid-like isoform X1; PREDICTED: RNA-binding protein squid-like isoform X2	Heterogeneous nuclear ribonucleoprotein A/B; RNA-binding protein squid	-	7425.NV13904-PA	PF00076.23: RNA recognition motif. (a.k.a. RRM, RBD, or RNP domain); PF16367.6: RNA recognition motif	K14411: MSI;RNA-binding protein Musashi	-
Vjavana2	OCG00713	1.872e-09	YES	PREDICTED: armadillo segment polarity protein isoform X1; PREDICTED: armadillo segment polarity protein isoform X2	Catenin beta; Junction plakoglobin	-	7425.NV16988-PA	PF00514.24: Armadillo/beta-catenin-like repeat; PF01602.21: Adaptin N terminal region; PF12717.8: non-SMC mitotic condensation complex subunit 1	K02105: CTNNB1;catenin beta 1	GO:0000003: reproduction; GO:0000122: negative regulation of transcription by RNA polymerase II; GO:0000902: cell morphogenesis; GO:0001654: eye development; GO:0001700: embryonic development via the syncytial blastoderm; GO:0001703: gastrulation with mouth forming first; GO:0001708: cell fate specification; GO:0001709: cell fate determination; GO:0001745: compound eye morphogenesis; GO:0001763: …
Vjavana2	OCG00733	0.1842	YES	PREDICTED: mitochondrial import receptor subunit TOM40 homolog 1-like	Mitochondrial import receptor subunit TOM40 homolog 1	KOG3296: Translocase of outer mitochondrial membrane complex, subunit TOM40	7425.NV10921-PA	PF01459.23: Eukaryotic porin	K11518: TOM40;mitochondrial import receptor subunit TOM40	GO:0001666: response to hypoxia; GO:0005215: transporter activity; GO:0005622: intracellular anatomical structure; GO:0005737: cytoplasm; GO:0005739: mitochondrion; GO:0005740: mitochondrial envelope; GO:0005741: mitochondrial outer membrane; GO:0005742: mitochondrial outer membrane translocase complex; GO:0005758: mitochondrial intermembrane space; GO:0006605: protein targeting; GO:0006626: prot…
Vjavana2	OCG00825	0.009495	YES	N-alpha-acetyltransferase 40; PREDICTED: N-alpha-acetyltransferase 40	N-alpha-acetyltransferase 40	KOG2488: Acetyltransferase (GNAT) domain-containing protein	7425.NV15210-PA	PF00583.26: Acetyltransferase (GNAT) family	K20794: NAA40,NAT4;N-alpha-acetyltransferase 40 [EC:2.3.1.257]	GO:0003824: catalytic activity; GO:0004596: peptide alpha-N-acetyltransferase activity; GO:0006464: cellular protein modification process; GO:0006473: protein acetylation; GO:0006474: N-terminal protein amino acid acetylation; GO:0006807: nitrogen compound metabolic process; GO:0008080: N-acetyltransferase activity; GO:0008152: metabolic process; GO:0009987: cellular process; GO:0010467: gene exp…
Vjavana2	OCG00843	0	NO	PREDICTED: small ubiquitin-related modifier-like	Small ubiquitin-related modifier	KOG1769: Ubiquitin-like proteins	7425.NV12229-PA	PF00240.24: Ubiquitin family; PF11976.9: Ubiquitin-2 like Rad60 SUMO-like	K12160: SUMO,SMT3;small ubiquitin-related modifier	-
Vjavana2	OCG00850	0.0977	YES	PREDICTED: peptidyl-tRNA hydrolase ICT1, mitochondrial; peptidyl-tRNA hydrolase ICT1, mitochondrial	Peptidyl-tRNA hydrolase ICT1, mitochondrial	KOG3429: Predicted peptidyl-tRNA hydrolase	7425.NV14365-PA	PF00472.21: RF-1 domain	K15033: ICT1;peptidyl-tRNA hydrolase ICT1 [EC:3.1.1.29]	GO:0000313: organellar ribosome; GO:0000315: organellar large ribosomal subunit; GO:0003676: nucleic acid binding; GO:0003723: RNA binding; GO:0003747: translation release factor activity; GO:0003824: catalytic activity; GO:0004045: aminoacyl-tRNA hydrolase activity; GO:0005488: binding; GO:0005622: intracellular anatomical structure; GO:0005737: cytoplasm; GO:0005739: mitochondrion; GO:0005759: …
Vjavana2	OCG00968	0.1694	YES	PREDICTED: cytochrome b5-like	Cytochrome b5	KOG0537: Cytochrome b5	7425.NV12994-PA	PF00173.29: Cytochrome b5-like Heme/Steroid binding domain	K23490: CYB5;cytochrome b5	GO:0002682: regulation of immune system process; GO:0035206: regulation of hemocyte proliferation; GO:0042127: regulation of cell population proliferation; GO:0045595: regulation of cell differentiation; GO:0045610: regulation of hemocyte differentiation; GO:0050789: regulation of biological process; GO:0050793: regulation of developmental process; GO:0050794: regulation of cellular process; GO:0…
Vjavana2	OCG00979	0.0041645	NO	PREDICTED: guanine nucleotide-binding protein-like 3 homolog; guanine nucleotide-binding protein-like 3 homolog	Guanine nucleotide-binding protein-like 3 homolog	KOG2423: Nucleolar GTPase; KOG2484: GTPase	7425.NV17095-PA	PF01926.24: 50S ribosome-binding GTPase; PF02421.19: Ferrous iron transport protein B; PF08701.12: GNL3L/Grn1 putative GTPase	K14538: NUG1,GNL3;nuclear GTP-binding protein	GO:0000166: nucleotide binding; GO:0000226: microtubule cytoskeleton organization; GO:0000278: mitotic cell cycle; GO:0000280: nuclear division; GO:0001652: granular component; GO:0001882: nucleoside binding; GO:0001883: purine nucleoside binding; GO:0003824: catalytic activity; GO:0003924: GTPase activity; GO:0005488: binding; GO:0005525: GTP binding; GO:0005622: intracellular anatomical structu…
Vjavana2	OCG01202	0.178	YES	N-alpha-acetyltransferase 30; PREDICTED: N-alpha-acetyltransferase 30	N-alpha-acetyltransferase 30	KOG3139: N-acetyltransferase	7425.NV18131-PA	PF00583.26: Acetyltransferase (GNAT) family; PF08445.11: FR47-like protein; PF13508.8: Acetyltransferase (GNAT) domain; PF13523.7: Acetyltransferase (GNAT) domain; PF13673.8: Acetyltransferase (GNAT) domain	K00670: NAA30,MAK3;N-alpha-acetyltransferase 30 [EC:2.3.1.256]	GO:0003824: catalytic activity; GO:0004596: peptide alpha-N-acetyltransferase activity; GO:0005622: intracellular anatomical structure; GO:0005737: cytoplasm; GO:0006325: chromatin organization; GO:0006464: cellular protein modification process; GO:0006473: protein acetylation; GO:0006474: N-terminal protein amino acid acetylation; GO:0006475: internal protein amino acid acetylation; GO:0006807: …
Vjavana2	OCG01233	0.20945	YES	39S ribosomal protein L54, mitochondrial	39S ribosomal protein L54, mitochondrial	-	-	PF08561.11: Mitochondrial ribosomal protein L37	K17435: MRPL54;large subunit ribosomal protein L54	GO:0000313: organellar ribosome; GO:0000315: organellar large ribosomal subunit; GO:0003735: structural constituent of ribosome; GO:0005198: structural molecule activity; GO:0005622: intracellular anatomical structure; GO:0005737: cytoplasm; GO:0005739: mitochondrion; GO:0005759: mitochondrial matrix; GO:0005761: mitochondrial ribosome; GO:0005762: mitochondrial large ribosomal subunit; GO:000584…
Vjavana2	OCG01424	0.1207	YES	PREDICTED: uncharacterized protein LOC105360997	Galectin-4; Galectin-8	-	7425.NV17420-PA	PF00337.23: Galactoside-binding lectin	K06832: LGALS8;galectin-8; K10091: LGALS4;galectin-4	-
Vjavana2	OCG01546	0.13785	YES	PREDICTED: uncharacterized protein LOC105360133	-	-	7425.NV22335-PA	-	-	-
Vjavana2	OCG01592	0.2121	YES	PREDICTED: dimethyladenosine transferase 1, mitochondrial	Dimethyladenosine transferase 1, mitochondrial; Ribosomal RNA small subunit methyltransferase A	KOG0820: Ribosomal RNA adenine dimethylase; KOG0821: Predicted ribosomal RNA adenine dimethylase	103372.F4WZE1	PF00398.21: Ribosomal RNA adenine dimethylase	K15266: TFB1M;dimethyladenosine transferase 1,mitochondrial [EC:2.1.1.-]	GO:0000154: rRNA modification; GO:0000179: rRNA (adenine-N6,N6-)-dimethyltransferase activity; GO:0000959: mitochondrial RNA metabolic process; GO:0001510: RNA methylation; GO:0003712: transcription coregulator activity; GO:0003824: catalytic activity; GO:0005622: intracellular anatomical structure; GO:0005737: cytoplasm; GO:0005739: mitochondrion; GO:0005759: mitochondrial matrix; GO:0006139: nu…
Vjavana2	OCG01647	0.12725	YES	PREDICTED: polynucleotide 5&apos;-hydroxyl-kinase NOL9; polynucleotide 5&apos;-hydroxyl-kinase NOL9	Polynucleotide 5&apos;-hydroxyl-kinase NOL9	KOG2750: Uncharacterized conserved protein similar to ATP/GTP-binding protein	7425.NV14062-PA	PF13614.7: AAA domain; PF16575.6: mRNA cleavage and polyadenylation factor CLP1 P-loop	K06947: GRC3,NOL9;polynucleotide 5'-hydroxyl-kinase GRC3/NOL9 [EC:2.7.1.-]	GO:0000448: cleavage in ITS2 between 5.8S rRNA and LSU-rRNA of tricistronic rRNA transcript (SSU-rRNA, 5.8S rRNA, LSU-rRNA); GO:0000460: maturation of 5.8S rRNA; GO:0000463: maturation of LSU-rRNA from tricistronic rRNA transcript (SSU-rRNA, 5.8S rRNA, LSU-rRNA); GO:0000466: maturation of 5.8S rRNA from tricistronic rRNA transcript (SSU-rRNA, 5.8S rRNA, LSU-rRNA); GO:0000469: cleavage involved in…
Vjavana2	OCG01659	0.003941	NO	uncharacterized protein LOC100117895 isoform X1; uncharacterized protein LOC100117895 isoform X2	Poly(A) RNA polymerase, mitochondrial; Speckle targeted PIP5K1A-regulated poly(A) polymerase; Terminal uridylyltransferase Tailor	-	7425.NV18981-PA	PF03828.20: Cid1 family poly A polymerase; PF19088.1: TUTase nucleotidyltransferase domain	-	GO:0003824: catalytic activity; GO:0005622: intracellular anatomical structure; GO:0005737: cytoplasm; GO:0006139: nucleobase-containing compound metabolic process; GO:0006396: RNA processing; GO:0006725: cellular aromatic compound metabolic process; GO:0006807: nitrogen compound metabolic process; GO:0008152: metabolic process; GO:0009892: negative regulation of metabolic process; GO:0009893: po…
Vjavana2	OCG01720	0.20565	YES	PREDICTED: elongator complex protein 5; PREDICTED: uncharacterized protein LOC105562757; elongator complex protein 5	-	-	7425.NV21461-PA	PF10483.10: Elongator subunit Iki1	-	-
Vjavana2	OCG01722	1.0995e-11	YES	PREDICTED: glucoside xylosyltransferase 1	Glucoside xylosyltransferase 1	-	7425.NV12081-PA	PF01501.21: Glycosyl transferase family 8	K13676: GXYLT;UDP-xylose:glucoside alpha-1,3-xylosyltransferase [EC:2.4.2.-]	GO:0003824: catalytic activity; GO:0005622: intracellular anatomical structure; GO:0005737: cytoplasm; GO:0005783: endoplasmic reticulum; GO:0005789: endoplasmic reticulum membrane; GO:0006464: cellular protein modification process; GO:0006486: protein glycosylation; GO:0006493: protein O-linked glycosylation; GO:0006807: nitrogen compound metabolic process; GO:0008152: metabolic process; GO:0008…
Vjavana2	OCG01766	0.01088	NO	PREDICTED: integrator complex subunit 12-like	Integrator complex subunit 12	-	7460.GB46245-PA	PF00628.30: PHD-finger	K13149: INTS12;integrator complex subunit 12	GO:0000428: DNA-directed RNA polymerase complex; GO:0005622: intracellular anatomical structure; GO:0005634: nucleus; GO:0005654: nucleoplasm; GO:0006139: nucleobase-containing compound metabolic process; GO:0006396: RNA processing; GO:0006725: cellular aromatic compound metabolic process; GO:0006807: nitrogen compound metabolic process; GO:0008152: metabolic process; GO:0009987: cellular process…
Vjavana2	OCG01769	0.5	YES	PREDICTED: CD63 antigen	CD63 antigen; Tetraspanin-9	-	7425.NV13557-PA	PF00335.21: Tetraspanin family	K06497: CD63,MLA1,TSPAN30;CD63 antigen	-
Vjavana2	OCG01845	9.29e-08	NO	PREDICTED: ubiquitin carboxyl-terminal hydrolase 7	Ubiquitin carboxyl-terminal hydrolase 7	KOG1863: Ubiquitin carboxyl-terminal hydrolase; KOG4598: Putative ubiquitin-specific protease	103372.F4W5Y2	PF00443.30: Ubiquitin carboxyl-terminal hydrolase; PF00917.27: MATH domain; PF12436.9: ICP0-binding domain of Ubiquitin-specific protease 7; PF13423.7: Ubiquitin carboxyl-terminal hydrolase; PF14533.7: Ubiquitin-specific protease C-terminal	K11838: USP7,UBP15;ubiquitin carboxyl-terminal hydrolase 7 [EC:3.4.19.12]	GO:0000785: chromatin; GO:0003824: catalytic activity; GO:0004843: thiol-dependent ubiquitin-specific protease activity; GO:0005622: intracellular anatomical structure; GO:0005634: nucleus; GO:0005694: chromosome; GO:0005700: polytene chromosome; GO:0006325: chromatin organization; GO:0006342: chromatin silencing; GO:0006355: regulation of transcription, DNA-templated; GO:0006464: cellular protei…
Vjavana2	OCG01889	0	YES	ATPase family protein 2 homolog isoform X2; PREDICTED: LOW QUALITY PROTEIN: spermatogenesis-associated protein 5	ATPase family protein 2 homolog	KOG0730: AAA+-type ATPase	7425.NV14854-PA	PF00004.30: ATPase family associated with various cellular activities (AAA); PF00910.23: RNA helicase; PF05496.13: Holliday junction DNA helicase RuvB P-loop domain; PF06068.14: TIP49 P-loop domain; PF07724.15: AAA domain (Cdc48 subfamily); PF07728.15: AAA domain (dynein-related subfamily); PF13191.7: AAA ATPase domain; PF17862.2: AAA+ lid domain	K14575: AFG2,DRG1,SPATA5;AAA family ATPase	-
Vjavana2	OCG02095	0.0007215	NO	PREDICTED: uncharacterized protein C19orf47	Uncharacterized protein C19orf47; Uncharacterized protein C19orf47 homolog	KOG3930: Uncharacterized conserved protein	132113.XP_003488232.1	PF18017.2: SAM domain (Sterile alpha motif)	-	-
Vjavana2	OCG02312	0.07855	YES	threonine aspartase 1; threonine aspartase 1 isoform X1	Isoaspartyl peptidase/L-asparaginase	KOG1592: Asparaginase; KOG1593: Asparaginase	7425.NV11316-PA	PF01112.19: Asparaginase	K08657: TASP1;taspase,threonine aspartase,1 [EC:3.4.25.-]	GO:0000003: reproduction; GO:0003824: catalytic activity; GO:0004175: endopeptidase activity; GO:0004298: threonine-type endopeptidase activity; GO:0006508: proteolysis; GO:0006807: nitrogen compound metabolic process; GO:0006950: response to stress; GO:0006952: defense response; GO:0007276: gamete generation; GO:0007283: spermatogenesis; GO:0008152: metabolic process; GO:0008233: peptidase activ…
Vjavana2	OCG02497	0.14405	YES	PREDICTED: transmembrane protein 242	Transmembrane protein 242	-	7425.NV16808-PA	PF07096.12: Protein of unknown function (DUF1358)	-	-
Vjavana2	OCG02508	1.654e-14	YES	PREDICTED: N-alpha-acetyltransferase 25, NatB auxiliary subunit	N-alpha-acetyltransferase 25, NatB auxiliary subunit; Phagocyte signaling-impaired protein	KOG2053: Mitochondrial inheritance and actin cytoskeleton organization protein	7425.NV11716-PA	PF09797.10: N-acetyltransferase B complex (NatB) non catalytic subunit; PF12569.9: NMDA receptor-regulated protein 1	K17973: NAA25,MDM20;N-terminal acetyltransferase B complex non-catalytic subunit	GO:0000003: reproduction; GO:0000323: lytic vacuole; GO:0000902: cell morphogenesis; GO:0000904: cell morphogenesis involved in differentiation; GO:0001667: ameboidal-type cell migration; GO:0002064: epithelial cell development; GO:0002065: columnar/cuboidal epithelial cell differentiation; GO:0002066: columnar/cuboidal epithelial cell development; GO:0002253: activation of immune response; GO:00…
Vjavana2	OCG02529	0.009915	NO	large subunit GTPase 1 homolog	Guanine nucleotide-binding protein-like 1; Large subunit GTPase 1 homolog	KOG1424: Predicted GTP-binding protein MMR1; KOG2423: Nucleolar GTPase	7425.NV13357-PA; 7460.GB40342-PA	PF01926.24: 50S ribosome-binding GTPase; PF02421.19: Ferrous iron transport protein B; PF03193.17: RsgA GTPase	K14539: LSG1;large subunit GTPase 1 [EC:3.6.1.-]	GO:0000054: ribosomal subunit export from nucleus; GO:0000166: nucleotide binding; GO:0001882: nucleoside binding; GO:0001883: purine nucleoside binding; GO:0003824: catalytic activity; GO:0003924: GTPase activity; GO:0005488: binding; GO:0005525: GTP binding; GO:0005622: intracellular anatomical structure; GO:0005634: nucleus; GO:0005654: nucleoplasm; GO:0005737: cytoplasm; GO:0005783: endoplasm…
Vjavana2	OCG02702	1.5375e-13	YES	vesicle-associated membrane protein 2 isoform X1	Vesicle-associated membrane protein 2	KOG0860: Synaptobrevin/VAMP-like protein	103372.F4X529; 69319.XP_008559798.1	PF00957.22: Synaptobrevin	K13504: VAMP2;vesicle-associated membrane protein 2	GO:0000149: SNARE binding; GO:0001505: regulation of neurotransmitter levels; GO:0005484: SNAP receptor activity; GO:0005488: binding; GO:0005515: protein binding; GO:0005622: intracellular anatomical structure; GO:0005737: cytoplasm; GO:0005886: plasma membrane; GO:0006810: transport; GO:0006836: neurotransmitter transport; GO:0006887: exocytosis; GO:0006904: vesicle docking involved in exocytos…
Vjavana2	OCG02708	1.326e-08	YES	PREDICTED: endocuticle structural glycoprotein SgAbd-4-like isoform X2	Pupal cuticle protein 20	-	7460.GB46297-PA	PF00379.24: Insect cuticle protein	-	-
Vjavana2	OCG02719	1.3415e-07	YES	PREDICTED: peptidyl-alpha-hydroxyglycine alpha-amidating lyase 1	Peptidyl-alpha-hydroxyglycine alpha-amidating lyase 1	KOG3567: Peptidylglycine alpha-amidating monooxygenase	7425.NV13652-PA	PF01436.22: NHL repeat	K18200: PAL;peptidylamidoglycolate lyase [EC:4.3.2.5]	GO:0000003: reproduction; GO:0002009: morphogenesis of an epithelium; GO:0002165: instar larval or pupal development; GO:0003824: catalytic activity; GO:0004598: peptidylamidoglycolate lyase activity; GO:0007275: multicellular organism development; GO:0007444: imaginal disc development; GO:0007472: wing disc morphogenesis; GO:0007476: imaginal disc-derived wing morphogenesis; GO:0007552: metamorp…
Vjavana2	OCG02742	4.3775e-13	YES	transcription factor A, mitochondrial	Transcription factor A, mitochondrial	-	7425.NV15905-PA	PF00505.20: HMG (high mobility group) box; PF09011.11: HMG-box domain	K11830: TFAM,MTTFA;transcription factor A,mitochondrial	GO:0003700: DNA-binding transcription factor activity; GO:0005622: intracellular anatomical structure; GO:0005737: cytoplasm; GO:0005739: mitochondrion; GO:0006355: regulation of transcription, DNA-templated; GO:0006950: response to stress; GO:0006979: response to oxidative stress; GO:0009889: regulation of biosynthetic process; GO:0009891: positive regulation of biosynthetic process; GO:0009893:…
Vjavana2	OCG02784	7.27e-10	YES	PREDICTED: omega-amidase NIT2	Omega-amidase NIT2	KOG0805: Carbon-nitrogen hydrolase; KOG0807: Carbon-nitrogen hydrolase	7425.NV16146-PA	PF00795.23: Carbon-nitrogen hydrolase	K13566: NIT2,yafV;omega-amidase [EC:3.5.1.3]	-
Vjavana2	OCG02808	5.26e-09	YES	PREDICTED: U11/U12 small nuclear ribonucleoprotein 35 kDa protein-like	U11/U12 small nuclear ribonucleoprotein 35 kDa protein	KOG0113: U1 small nuclear ribonucleoprotein (RRM superfamily); KOG4661: Hsp27-ERE-TATA-binding protein/Scaffold attachment factor (SAF-B)	7460.GB51213-PA	PF00076.23: RNA recognition motif. (a.k.a. RRM, RBD, or RNP domain)	K13155: SNRNP35;U11/U12 small nuclear ribonucleoprotein 35 kDa protein	-
Vjavana2	OCG02811	0.048555	NO	PREDICTED: cyclin-dependent kinase 9-like	Cyclin-dependent kinase 9	KOG0600: Cdc2-related protein kinase; KOG0669: Cyclin T-dependent kinase CDK9	7425.NV12115-PA	PF00069.26: Protein kinase domain; PF07714.18: Protein tyrosine and serine/threonine kinase	K02211: CDK9;cyclin-dependent kinase 9 [EC:2.7.11.22 2.7.11.23]	GO:0000307: cyclin-dependent protein kinase holoenzyme complex; GO:0001067: regulatory region nucleic acid binding; GO:0002230: positive regulation of defense response to virus by host; GO:0002682: regulation of immune system process; GO:0002697: regulation of immune effector process; GO:0002831: regulation of response to biotic stimulus; GO:0003676: nucleic acid binding; GO:0003677: DNA binding;…
Vjavana2	OCG02859	0.17685	YES	PREDICTED: protein MIS12 homolog	-	-	7425.NV20868-PA	-	-	-
Vjavana2	OCG03007	0.0001836	NO	PREDICTED: importin-9	Importin-9	KOG2274: Predicted importin 9	7460.GB55492-PA	PF03810.20: Importin-beta N-terminal domain; PF08506.11: Cse1	K20224: IPO9,RANBP9;importin-9	GO:0005215: transporter activity; GO:0005622: intracellular anatomical structure; GO:0005634: nucleus; GO:0005635: nuclear envelope; GO:0005737: cytoplasm; GO:0005829: cytosol; GO:0006606: protein import into nucleus; GO:0006810: transport; GO:0006886: intracellular protein transport; GO:0006913: nucleocytoplasmic transport; GO:0008104: protein localization; GO:0012505: endomembrane system; GO:00…
Vjavana2	OCG03148	0.27975	YES	PREDICTED: uncharacterized protein C15orf41 homolog	CDAN1-interacting nuclease 1	-	7425.NV17398-PA	PF14811.7: Protein of unknown function TPD sequence-motif	-	-
Vjavana2	OCG03178	7.505e-14	YES	PREDICTED: U7 snRNA-associated Sm-like protein LSm11	U7 snRNA-associated Sm-like protein LSm11	-	7425.NV11697-PA	PF01423.23: LSM domain	-	GO:0003676: nucleic acid binding; GO:0003723: RNA binding; GO:0005488: binding; GO:0005515: protein binding; GO:0005622: intracellular anatomical structure; GO:0005634: nucleus; GO:0005654: nucleoplasm; GO:0005683: U7 snRNP; GO:0005737: cytoplasm; GO:0006139: nucleobase-containing compound metabolic process; GO:0006396: RNA processing; GO:0006397: mRNA processing; GO:0006398: mRNA 3'-end processi…
Vjavana2	OCG03205	0.06705	YES	PREDICTED: xylulose kinase-like	Xylulose kinase	KOG2531: Sugar (pentulose and hexulose) kinases	7425.NV16967-PA	PF00370.22: FGGY family of carbohydrate kinases, N-terminal domain; PF02782.17: FGGY family of carbohydrate kinases, C-terminal domain	K00854: xylB,XYLB;xylulokinase [EC:2.7.1.17]	GO:0003824: catalytic activity; GO:0004856: xylulokinase activity; GO:0005576: extracellular region; GO:0005615: extracellular space; GO:0005622: intracellular anatomical structure; GO:0005737: cytoplasm; GO:0005975: carbohydrate metabolic process; GO:0005996: monosaccharide metabolic process; GO:0005997: xylulose metabolic process; GO:0006793: phosphorus metabolic process; GO:0006796: phosphate-…
Vjavana2	OCG03379	7.525e-06	NO	PREDICTED: ankyrin repeat domain-containing protein 40-like; ankyrin repeat domain 40	Ankyrin repeat domain-containing protein 40; Protein phosphatase 1 regulatory subunit 27	-	7425.NV22503-PA	PF00023.31: Ankyrin repeat; PF12796.8: Ankyrin repeats (3 copies); PF13606.7: Ankyrin repeat; PF13637.7: Ankyrin repeats (many copies); PF13857.7: Ankyrin repeats (many copies)	-	-
Vjavana2	OCG03421	0.014485	NO	PREDICTED: probable ATP-dependent RNA helicase DDX49; probable ATP-dependent RNA helicase DDX49	Probable ATP-dependent RNA helicase DDX49	KOG0330: ATP-dependent RNA helicase; KOG0338: ATP-dependent RNA helicase; KOG0340: ATP-dependent RNA helicase	7425.NV14503-PA	PF00270.30: DEAD/DEAH box helicase; PF00271.32: Helicase conserved C-terminal domain; PF04851.16: Type III restriction enzyme, res subunit	K14778: DDX49,DBP8;ATP-dependent RNA helicase DDX49/DBP8 [EC:3.6.4.13]	GO:0003724: RNA helicase activity; GO:0003824: catalytic activity; GO:0004004: ; GO:0004386: helicase activity; GO:0005622: intracellular anatomical structure; GO:0005634: nucleus; GO:0005730: nucleolus; GO:0005737: cytoplasm; GO:0006139: nucleobase-containing compound metabolic process; GO:0006725: cellular aromatic compound metabolic process; GO:0006807: nitrogen compound metabolic process; GO:…
Vjavana2	OCG03423	0.2492	YES	COMM domain-containing protein 8-like; PREDICTED: COMM domain-containing protein 8-like	COMM domain-containing protein 8	-	7425.NV15273-PA	PF07258.15: COMM domain	K22564: COMMD8;COMM domain containing 8	-
Vjavana2	OCG03438	0.13605	YES	PREDICTED: craniofacial development protein 1	Craniofacial development protein 1	KOG4776: Uncharacterized conserved protein BCNT	69319.XP_008559350.1; 7425.NV13960-PA	PF07572.13: Bucentaur or craniofacial development	-	GO:0000003: reproduction; GO:0000070: mitotic sister chromatid segregation; GO:0000278: mitotic cell cycle; GO:0000280: nuclear division; GO:0000819: sister chromatid segregation; GO:0005488: binding; GO:0005515: protein binding; GO:0005622: intracellular anatomical structure; GO:0005634: nucleus; GO:0005694: chromosome; GO:0005700: polytene chromosome; GO:0006323: DNA packaging; GO:0006996: orga…
Vjavana2	OCG03447	2.9105e-05	NO	PREDICTED: serine/threonine-protein kinase SBK1-like	Serine/threonine-protein kinase meng-po	KOG1345: Serine/threonine kinase	7425.NV11912-PA	PF00069.26: Protein kinase domain; PF07714.18: Protein tyrosine and serine/threonine kinase	K08858: SBK;serine/threonine-protein kinase SBK [EC:2.7.11.1]	GO:0003008: system process; GO:0003824: catalytic activity; GO:0004672: protein kinase activity; GO:0004674: protein serine/threonine kinase activity; GO:0006464: cellular protein modification process; GO:0006468: protein phosphorylation; GO:0006793: phosphorus metabolic process; GO:0006796: phosphate-containing compound metabolic process; GO:0006807: nitrogen compound metabolic process; GO:00076…
Vjavana2	OCG03521	0.0023865	YES	PREDICTED: acylglycerol kinase, mitochondrial	Acylglycerol kinase, mitochondrial; Sphingosine kinase 1	KOG4435: Predicted lipid kinase	7425.NV14727-PA	PF00781.25: Diacylglycerol kinase catalytic domain; PF11711.9: Inner membrane protein import complex subunit Tim54	K09881: AGK;acylglycerol kinase [EC:2.7.1.94]	GO:0000003: reproduction; GO:0001727: lipid kinase activity; GO:0001729: ceramide kinase activity; GO:0003824: catalytic activity; GO:0006629: lipid metabolic process; GO:0006643: membrane lipid metabolic process; GO:0006665: sphingolipid metabolic process; GO:0006672: ceramide metabolic process; GO:0006793: phosphorus metabolic process; GO:0006796: phosphate-containing compound metabolic process…
Vjavana2	OCG03571	0.0002088	YES	PREDICTED: serine/threonine-protein phosphatase 2A 56 kDa regulatory subunit epsilon isoform isoform X1; PREDICTED: serine/threonine-protein phosphatase 2A 56 kDa regulatory subunit epsilon isoform isoform X2	Serine/threonine-protein phosphatase 2A 56 kDa regulatory subunit epsilon isoform	KOG2085: Serine/threonine protein phosphatase 2A, regulatory subunit	7425.NV15747-PA	PF01603.21: Protein phosphatase 2A regulatory B subunit (B56 family)	K11584: PPP2R5;serine/threonine-protein phosphatase 2A regulatory subunit B'	GO:0000226: microtubule cytoskeleton organization; GO:0001932: regulation of protein phosphorylation; GO:0001933: negative regulation of protein phosphorylation; GO:0006914: autophagy; GO:0006996: organelle organization; GO:0007010: cytoskeleton organization; GO:0007017: microtubule-based process; GO:0007049: cell cycle; GO:0007051: spindle organization; GO:0007059: chromosome segregation; GO:000…
Vjavana2	OCG03641	5.55e-17	YES	PREDICTED: BTB/POZ domain-containing protein 10 isoform X1	BTB/POZ domain-containing protein 10	KOG3840: Uncharaterized conserved protein, contains BTB/POZ domain	7425.NV10289-PA	PF16017.6: BTB/POZ domain	K10482: BTBD10;BTB/POZ domain-containing protein 10	GO:0003008: system process; GO:0007600: sensory perception; GO:0032501: multicellular organismal process; GO:0050877: nervous system process; GO:0050954: sensory perception of mechanical stimulus; GO:0050975: sensory perception of touch
Vjavana2	OCG03664	0.24605	YES	PREDICTED: E3 ubiquitin-protein ligase Rnf220-like	E3 ubiquitin-protein ligase Rnf220	-	132113.XP_003492636.1	PF13923.7: Zinc finger, C3HC4 type (RING finger); PF15926.6: E3 ubiquitin-protein ligase RNF220	-	GO:0003824: catalytic activity; GO:0004842: ubiquitin-protein transferase activity; GO:0005488: binding; GO:0005622: intracellular anatomical structure; GO:0005737: cytoplasm; GO:0006464: cellular protein modification process; GO:0006807: nitrogen compound metabolic process; GO:0008152: metabolic process; GO:0008270: zinc ion binding; GO:0009987: cellular process; GO:0016567: protein ubiquitinati…
Vjavana2	OCG03699	0.0021875	YES	PREDICTED: membrane-bound transcription factor site-2 protease	Membrane-bound transcription factor site-2 protease	KOG2921: Intramembrane metalloprotease (sterol-regulatory element-binding protein (SREBP) protease)	7425.NV13684-PA	PF02163.23: Peptidase family M50	K07765: MBTPS2;S2P endopeptidase [EC:3.4.24.85]	GO:0006355: regulation of transcription, DNA-templated; GO:0006357: regulation of transcription by RNA polymerase II; GO:0006508: proteolysis; GO:0006807: nitrogen compound metabolic process; GO:0006950: response to stress; GO:0006984: ER-nucleus signaling pathway; GO:0006986: response to unfolded protein; GO:0006991: response to sterol depletion; GO:0007154: cell communication; GO:0007165: signa…
Vjavana2	OCG03770	2.16e-05	YES	PREDICTED: alpha-1,3-mannosyl-glycoprotein 4-beta-N-acetylglucosaminyltransferase B; alpha-1,3-mannosyl-glycoprotein 4-beta-N-acetylglucosaminyltransferase B isoform X1	Alpha-1,3-mannosyl-glycoprotein 4-beta-N-acetylglucosaminyltransferase B	-	7425.NV16443-PA	PF04666.14: N-Acetylglucosaminyltransferase-IV (GnT-IV) conserved region	K00738: MGAT4A_B;alpha-1,3-mannosylglycoprotein beta-1,4-N-acetylglucosaminyltransferase A/B [EC:2.4.1.145]	-
Vjavana2	OCG03776	0.04974	NO	PREDICTED: apoptosis-inducing factor 1, mitochondrial; apoptosis-inducing factor 1, mitochondrial isoform X1; apoptosis-inducing factor 1, mitochondrial isoform X2	Apoptosis-inducing factor 1, mitochondrial; Rubredoxin-NAD(+) reductase	KOG1346: Programmed cell death 8 (apoptosis-inducing factor)	7425.NV16294-PA	PF00070.28: Pyridine nucleotide-disulphide oxidoreductase; PF07992.15: Pyridine nucleotide-disulphide oxidoreductase; PF14721.7: Apoptosis-inducing factor, mitochondrion-associated, C-term	K04727: AIFM1,PDCD8;apoptosis-inducing factor 1 [EC:1.-.-.-]	GO:0005622: intracellular anatomical structure; GO:0005737: cytoplasm; GO:0005739: mitochondrion; GO:0005740: mitochondrial envelope; GO:0005758: mitochondrial intermembrane space; GO:0006091: generation of precursor metabolites and energy; GO:0006119: oxidative phosphorylation; GO:0006139: nucleobase-containing compound metabolic process; GO:0006163: purine nucleotide metabolic process; GO:00067…
Vjavana2	OCG03815	0	YES	PREDICTED: LOW QUALITY PROTEIN: nuclear factor of activated T-cells 5	Nuclear factor of activated T-cells, cytoplasmic 3	-	7425.NV18092-PA	PF00554.23: Rel homology DNA-binding domain; PF16179.6: Rel homology dimerisation domain	K17335: NFAT5;nuclear factor of activated T-cells 5	GO:0001505: regulation of neurotransmitter levels; GO:0006950: response to stress; GO:0006970: response to osmotic stress; GO:0009628: response to abiotic stimulus; GO:0009651: response to salt stress; GO:0009966: regulation of signal transduction; GO:0009968: negative regulation of signal transduction; GO:0010646: regulation of cell communication; GO:0010648: negative regulation of cell communic…
Vjavana2	OCG03837	0.001328	NO	PREDICTED: syntaxin-6 isoform X1; PREDICTED: syntaxin-6 isoform X2	Syntaxin-6	-	69319.XP_008559606.1	PF09177.12: Syntaxin 6, N-terminal	K08498: STX6;syntaxin 6	GO:0000149: SNARE binding; GO:0001505: regulation of neurotransmitter levels; GO:0005484: SNAP receptor activity; GO:0005488: binding; GO:0005515: protein binding; GO:0005886: plasma membrane; GO:0006810: transport; GO:0006836: neurotransmitter transport; GO:0006886: intracellular protein transport; GO:0006887: exocytosis; GO:0006904: vesicle docking involved in exocytosis; GO:0006906: vesicle fu…
Vjavana2	OCG03892	0.20185	YES	PREDICTED: uncharacterized protein LOC105362812	-	-	7425.NV21879-PA	-	-	GO:0003824: catalytic activity; GO:0005622: intracellular anatomical structure; GO:0005737: cytoplasm; GO:0006082: organic acid metabolic process; GO:0006091: generation of precursor metabolites and energy; GO:0006099: tricarboxylic acid cycle; GO:0006101: citrate metabolic process; GO:0006107: oxaloacetate metabolic process; GO:0006108: malate metabolic process; GO:0006139: nucleobase-containing…
Vjavana2	OCG03970	0.1795	YES	probable ATP-dependent RNA helicase DDX43	Probable ATP-dependent RNA helicase DDX43	KOG0336: ATP-dependent RNA helicase	7425.NV14718-PA	PF00013.30: KH domain; PF00270.30: DEAD/DEAH box helicase; PF00271.32: Helicase conserved C-terminal domain	K17043: DDX43;ATP-dependent RNA helicase DDX43 [EC:3.6.4.13]	GO:0003724: RNA helicase activity; GO:0003824: catalytic activity; GO:0004004: ; GO:0004386: helicase activity; GO:0005622: intracellular anatomical structure; GO:0005634: nucleus; GO:0005730: nucleolus; GO:0005737: cytoplasm; GO:0006139: nucleobase-containing compound metabolic process; GO:0006725: cellular aromatic compound metabolic process; GO:0006807: nitrogen compound metabolic process; GO:…
Vjavana2	OCG04016	3.4375e-10	YES	protein SMG9	Protein SMG9	KOG4181: Uncharacterized conserved protein	7425.NV15998-PA	PF10220.10: Smg8_Smg9	K18735: SMG9;protein SMG9	GO:0000184: nuclear-transcribed mRNA catabolic process, nonsense-mediated decay; GO:0000956: nuclear-transcribed mRNA catabolic process; GO:0005622: intracellular anatomical structure; GO:0006139: nucleobase-containing compound metabolic process; GO:0006401: RNA catabolic process; GO:0006402: mRNA catabolic process; GO:0006725: cellular aromatic compound metabolic process; GO:0006807: nitrogen co…
Vjavana2	OCG04067	2.486e-09	YES	nuclear cap-binding protein subunit 3 isoform X1; nuclear cap-binding protein subunit 3 isoform X2	Nuclear cap-binding protein subunit 3	-	7425.NV11192-PA	PF10309.10: Nuclear cap-binding protein subunit 3	-	-
Vjavana2	OCG04104	5.36e-06	YES	PREDICTED: importin-13	Importin-13	-	7425.NV10052-PA	PF03810.20: Importin-beta N-terminal domain; PF18773.2: Importin 13 repeat; PF18806.2: Importin 13 repeat	-	GO:0005048: signal sequence binding; GO:0005215: transporter activity; GO:0005488: binding; GO:0005622: intracellular anatomical structure; GO:0005634: nucleus; GO:0005635: nuclear envelope; GO:0005737: cytoplasm; GO:0006606: protein import into nucleus; GO:0006810: transport; GO:0006886: intracellular protein transport; GO:0006913: nucleocytoplasmic transport; GO:0007154: cell communication; GO:…
Vjavana2	OCG04358	0	YES	PREDICTED: progestin and adipoQ receptor family member 4 isoform X1; progestin and adipoQ receptor family member 4	Progestin and adipoQ receptor family member 4	KOG0748: Predicted membrane proteins, contain hemolysin III domain	103372.F4WZM1	PF03006.21: Haemolysin-III related	-	-
Vjavana2	OCG04403	0.18305	YES	PREDICTED: uncharacterized protein C3orf18 homolog; uncharacterized protein C3orf18 homolog isoform X2	Uncharacterized protein C3orf18; Uncharacterized protein C3orf18 homolog	-	69319.XP_008551251.1	-	-	-
Vjavana2	OCG04455	0.034935	YES	PREDICTED: uncharacterized protein LOC105366977	-	-	7425.NV22865-PA	-	-	-
Vjavana2	OCG04508	0.04588	NO	PREDICTED: H/ACA ribonucleoprotein complex non-core subunit NAF1	H/ACA ribonucleoprotein complex non-core subunit NAF1	KOG2236: Uncharacterized conserved protein	7425.NV13014-PA	PF04410.15: Gar1/Naf1 RNA binding region	K14763: NAF1;H/ACA ribonucleoprotein complex non-core subunit NAF1	GO:0003676: nucleic acid binding; GO:0003723: RNA binding; GO:0005488: binding; GO:0005732: small nucleolar ribonucleoprotein complex; GO:0022613: ribonucleoprotein complex biogenesis; GO:0032991: protein-containing complex; GO:0042254: ribosome biogenesis; GO:0044085: cellular component biogenesis; GO:0071840: cellular component organization or biogenesis; GO:0097159: organic cyclic compound bin…
Vjavana2	OCG04514	0.20955	YES	trafficking protein particle complex subunit 13	Trafficking protein particle complex subunit 13	KOG2625: Uncharacterized conserved protein	7425.NV13084-PA	PF06159.14: Protein of unknown function (DUF974); PF12735.8: TRAPP trafficking subunit Trs65	K20310: TRAPPC13;trafficking protein particle complex subunit 13	-
Vjavana2	OCG04702	0.07835	YES	PREDICTED: tetratricopeptide repeat protein 4	DNA polymerase interacting tetratricopeptide repeat-containing, protein of 47 kDa	KOG0551: Hsp90 co-chaperone CNS1 (contains TPR repeats)	7425.NV13838-PA	PF00515.29: Tetratricopeptide repeat; PF07719.18: Tetratricopeptide repeat; PF18972.1: Cns1/TTC4 Wheel domain	-	GO:0005622: intracellular anatomical structure; GO:0005634: nucleus; GO:0043226: organelle; GO:0043227: membrane-bounded organelle; GO:0043229: intracellular organelle; GO:0043231: intracellular membrane-bounded organelle
Vjavana2	OCG04761	9.975e-05	NO	PREDICTED: G kinase-anchoring protein 1-A-like	G kinase-anchoring protein 1; G kinase-anchoring protein 1-A	-	103372.F4WXL2	-	-	-
Vjavana2	OCG04866	5.345e-05	YES	PREDICTED: uncharacterized protein LOC105361399	Transmembrane protein 201	KOG4623: Uncharacterized conserved protein	7425.NV30288-PA	PF09779.10: Ima1 N-terminal domain	-	-
Vjavana2	OCG04976	0.06675	YES	PREDICTED: enolase-phosphatase E1-like	Enolase-phosphatase E1	KOG2630: Enolase-phosphatase E-1	7425.NV15231-PA	PF00702.27: haloacid dehalogenase-like hydrolase	K09880: mtnC,ENOPH1;enolase-phosphatase E1 [EC:3.1.3.77]	-
Vjavana2	OCG05063	6.915e-10	YES	PREDICTED: probable G-protein coupled receptor 52	Beta-2 adrenergic receptor	-	7460.GB54467-PA	PF00001.22: 7 transmembrane receptor (rhodopsin family); PF10323.10: Serpentine type 7TM GPCR chemoreceptor Srv; PF10328.10: Serpentine type 7TM GPCR chemoreceptor Srx	K22919: DopEcR;dopamine/ecdysteroid receptor	GO:0001588: dopamine neurotransmitter receptor activity, coupled via Gs; GO:0001932: regulation of protein phosphorylation; GO:0001934: positive regulation of protein phosphorylation; GO:0003008: system process; GO:0004888: transmembrane signaling receptor activity; GO:0004930: G protein-coupled receptor activity; GO:0004952: dopamine neurotransmitter receptor activity; GO:0005488: binding; GO:00…
Vjavana2	OCG05309	0.044245	NO	PREDICTED: uncharacterized protein LOC105368837; nicotinamide/nicotinic acid mononucleotide adenylyltransferase 3 isoform X4	Nicotinamide/nicotinic acid mononucleotide adenylyltransferase 1	KOG3199: Nicotinamide mononucleotide adenylyl transferase	7425.NV10717-PA	PF01467.27: Cytidylyltransferase-like	K06210: NMNAT;nicotinamide mononucleotide adenylyltransferase [EC:2.7.7.1 2.7.7.18]	GO:0000309: nicotinamide-nucleotide adenylyltransferase activity; GO:0001894: tissue homeostasis; GO:0001895: retina homeostasis; GO:0003824: catalytic activity; GO:0004515: nicotinate-nucleotide adenylyltransferase activity; GO:0005488: binding; GO:0005515: protein binding; GO:0005622: intracellular anatomical structure; GO:0005737: cytoplasm; GO:0006082: organic acid metabolic process; GO:00061…
Vjavana2	OCG05315	0.21315	YES	PREDICTED: protein IMPACT-like isoform X1	Protein IMPACT	KOG3299: Uncharacterized conserved protein	7425.NV10561-PA	PF01205.20: Uncharacterized protein family UPF0029; PF05773.23: RWD domain	-	-
Vjavana2	OCG05374	1.601e-08	NO	PREDICTED: uncharacterized protein LOC105364088; hypothetical protein TSAR_004173	-	-	-	-	-	-
Vjavana2	OCG05512	4.5005e-12	YES	protein phosphatase Slingshot isoform X2	Protein phosphatase Slingshot	-	7425.NV11206-PA	PF00782.21: Dual specificity phosphatase, catalytic domain; PF08766.12: DEK C terminal domain	K05766: SSH;protein phosphatase slingshot [EC:3.1.3.16 3.1.3.48]	GO:0000278: mitotic cell cycle; GO:0000902: cell morphogenesis; GO:0000904: cell morphogenesis involved in differentiation; GO:0001654: eye development; GO:0003779: actin binding; GO:0003824: catalytic activity; GO:0004721: phosphoprotein phosphatase activity; GO:0005488: binding; GO:0005515: protein binding; GO:0005622: intracellular anatomical structure; GO:0005737: cytoplasm; GO:0006464: cellu…
Vjavana2	OCG05542	1.045e-09	YES	PREDICTED: uncharacterized protein LOC105360685	Vitellogenin-6	-	7425.NV18621-PA	PF01347.23: Lipoprotein amino terminal region	-	GO:0002009: morphogenesis of an epithelium; GO:0002165: instar larval or pupal development; GO:0003002: regionalization; GO:0005488: binding; GO:0005515: protein binding; GO:0005576: extracellular region; GO:0005615: extracellular space; GO:0006355: regulation of transcription, DNA-templated; GO:0006357: regulation of transcription by RNA polymerase II; GO:0007275: multicellular organism developm…
Vjavana2	OCG05574	0	YES	uncharacterized protein LOC100122895 isoform X4	Poly(ADP-ribose) glycohydrolase	-	7425.NV13047-PA	PF05028.15: Poly (ADP-ribose) glycohydrolase (PARG)	K07759: PARG;poly(ADP-ribose) glycohydrolase [EC:3.2.1.143]	-
Vjavana2	OCG05633	5.845e-06	YES	PREDICTED: rab-like protein 3 isoform X1	Rab-like protein 3	KOG0079: GTP-binding protein H-ray, small G protein superfamily	7425.NV12847-PA	PF00025.22: ADP-ribosylation factor family; PF00071.23: Ras family; PF01926.24: 50S ribosome-binding GTPase; PF08477.14: Ras of Complex, Roc, domain of DAPkinase	K07933: RABL3;Rab-like protein 3	GO:0003824: catalytic activity; GO:0003924: GTPase activity; GO:0016462: pyrophosphatase activity; GO:0016787: hydrolase activity; GO:0016817: hydrolase activity, acting on acid anhydrides; GO:0016818: hydrolase activity, acting on acid anhydrides, in phosphorus-containing anhydrides; GO:0017111: nucleoside-triphosphatase activity
Vjavana2	OCG05663	0.1385	YES	PREDICTED: longitudinals lacking protein isoform X10; PREDICTED: longitudinals lacking protein isoform X9	-	-	7425.NV10788-PA	-	-	GO:0000003: reproduction; GO:0000902: cell morphogenesis; GO:0000904: cell morphogenesis involved in differentiation; GO:0001654: eye development; GO:0001736: establishment of planar polarity; GO:0001738: morphogenesis of a polarized epithelium; GO:0001745: compound eye morphogenesis; GO:0001751: compound eye photoreceptor cell differentiation; GO:0001752: compound eye photoreceptor fate commitme…
Vjavana2	OCG05698	7.58e-12	YES	PREDICTED: uncharacterized protein LOC105366383; uncharacterized protein LOC100123831	-	-	7425.NV14136-PA	-	-	-
Vjavana2	OCG05743	4.4765e-08	NO	PREDICTED: uncharacterized protein LOC105361698; YEATS domain-containing protein 2	Protein AF-9 homolog	KOG3149: Transcription initiation factor IIF, auxiliary subunit	7425.NV17776-PA	PF03366.17: YEATS family	-	GO:0000123: histone acetyltransferase complex; GO:0005622: intracellular anatomical structure; GO:0005634: nucleus; GO:0005654: nucleoplasm; GO:0005671: Ada2/Gcn5/Ada3 transcription activator complex; GO:0005694: chromosome; GO:0005700: polytene chromosome; GO:0006325: chromatin organization; GO:0006338: chromatin remodeling; GO:0006464: cellular protein modification process; GO:0006473: protein …
Vjavana2	OCG05747	0.2759	YES	magnesium-dependent phosphatase 1; magnesium-dependent phosphatase 1-like	Magnesium-dependent phosphatase 1	KOG4549: Magnesium-dependent phosphatase	7425.NV16831-PA	PF12689.8: Acid Phosphatase; PF13419.7: Haloacid dehalogenase-like hydrolase	K17619: MDP1;magnesium-dependent phosphatase 1 [EC:3.1.3.48 3.1.3.-]	-
Vjavana2	OCG05769	0.03514	NO	PREDICTED: ectonucleoside triphosphate diphosphohydrolase 5	Ectonucleoside triphosphate diphosphohydrolase 5	KOG1385: Nucleoside phosphatase; KOG1386: Nucleoside phosphatase	7425.NV20187-PA	PF01150.18: GDA1/CD39 (nucleoside phosphatase) family	K01511: ENTPD5_6;ectonucleoside triphosphate diphosphohydrolase 5/6 [EC:3.6.1.6]	GO:0003824: catalytic activity; GO:0004382: guanosine-diphosphatase activity; GO:0005622: intracellular anatomical structure; GO:0005737: cytoplasm; GO:0016462: pyrophosphatase activity; GO:0016787: hydrolase activity; GO:0016817: hydrolase activity, acting on acid anhydrides; GO:0016818: hydrolase activity, acting on acid anhydrides, in phosphorus-containing anhydrides; GO:0017110: nucleoside-di…
Vjavana2	OCG05791	0.13535	YES	PREDICTED: LOW QUALITY PROTEIN: uncharacterized protein LOC105361601; uncharacterized protein LOC100680350 isoform X1; uncharacterized protein LOC100680350 isoform X3	-	-	7425.NV24057-PA	-	-	-
Vjavana2	OCG05803	0.003078	NO	PREDICTED: zinc finger CCHC domain-containing protein 8 homolog isoform X1; zinc finger CCHC domain-containing protein 8 homolog	Zinc finger CCHC domain-containing protein 8 homolog	KOG2673: Uncharacterized conserved protein, contains PSP domain	7425.NV15689-PA	PF04046.17: PSP	K13128: ZCCHC8;zinc finger CCHC domain-containing protein 8	-
Vjavana2	OCG05842	5.17e-09	NO	sec1 family domain-containing protein 2-like	Sec1 family domain-containing protein 2	-	7425.NV10384-PA	PF00995.24: Sec1 family	-	-
Vjavana2	OCG05843	0	YES	PREDICTED: myeloid differentiation primary response protein MyD88	Myeloid differentiation primary response protein MyD88; Myeloid differentiation primary response protein MyD88-A	-	7425.NV10640-PA	PF01582.21: TIR domain; PF13676.7: TIR domain	K04729: MYD88;myeloid differentiation primary response protein MyD88	GO:0002225: positive regulation of antimicrobial peptide production; GO:0002376: immune system process; GO:0002440: production of molecular mediator of immune response; GO:0002682: regulation of immune system process; GO:0002684: positive regulation of immune system process; GO:0002697: regulation of immune effector process; GO:0002699: positive regulation of immune effector process; GO:0002700: …
Vjavana2	OCG05924	0.18065	YES	PREDICTED: protein chibby homolog 1-like; protein chibby homolog 1	Protein chibby homolog 1	-	7425.NV14449-PA	PF14645.7: Chibby family	K23402: CBY1;protein chibby 1	-
Vjavana2	OCG06078	0.0042085	NO	PREDICTED: uncharacterized protein LOC105366708	-	-	132113.XP_003490713.1; 69319.XP_008548551.1	PF15383.7: Transmembrane protein 237	-	-
Vjavana2	OCG06133	4.536e-07	NO	protein obstructor-E; protein obstructor-E-like	-	-	132113.XP_003487540.1	PF01607.25: Chitin binding Peritrophin-A domain	-	GO:0005488: binding; GO:0005576: extracellular region; GO:0005615: extracellular space; GO:0007275: multicellular organism development; GO:0007424: open tracheal system development; GO:0008061: chitin binding; GO:0008144: drug binding; GO:0008362: chitin-based embryonic cuticle biosynthetic process; GO:0010715: regulation of extracellular matrix disassembly; GO:0010716: negative regulation of ext…
Vjavana2	OCG06231	0.0005145	YES	PREDICTED: uncharacterized protein LOC105369055; protein msta-like	N-lysine methyltransferase SMYD2-A	-	7425.NV11805-PA	PF00856.29: SET domain	-	-
Vjavana2	OCG06256	0.2029	YES	protein saal1 isoform X1; protein saal1 isoform X2	Protein saal1	-	7425.NV14739-PA	-	-	-
Vjavana2	OCG06263	0.1941	YES	PREDICTED: neural/ectodermal development factor IMP-L2	Zwei Ig domain protein zig-4	-	7425.NV10570-PA	PF00047.26: Immunoglobulin domain; PF07679.17: Immunoglobulin I-set domain; PF07686.18: Immunoglobulin V-set domain; PF13895.7: Immunoglobulin domain; PF13927.7: Immunoglobulin domain; PF17736.2: C17orf99 Ig domain	-	GO:0005488: binding; GO:0005515: protein binding; GO:0005520: insulin-like growth factor binding; GO:0005576: extracellular region; GO:0005615: extracellular space; GO:0006950: response to stress; GO:0007275: multicellular organism development; GO:0007568: aging; GO:0008340: determination of adult lifespan; GO:0009605: response to external stimulus; GO:0009966: regulation of signal transduction; …
Vjavana2	OCG06319	1.66e-14	YES	PREDICTED: coiled-coil domain-containing protein 112-like	Coiled-coil domain-containing protein 112	-	7425.NV16657-PA	-	-	-
Vjavana2	OCG06328	3.764e-11	YES	DNA repair protein XRCC4; PREDICTED: uncharacterized protein LOC105361137	-	-	7425.NV21729-PA	PF06632.13: DNA double-strand break repair and V(D)J recombination protein XRCC4	-	-
Vjavana2	OCG06374	5.06e-07	YES	PREDICTED: endoplasmic reticulum metallopeptidase 1-like; endoplasmic reticulum metallopeptidase 1	Endoplasmic reticulum metallopeptidase 1; Vacuolar membrane protease	KOG2194: Aminopeptidases of the M20 family	7425.NV13059-PA	PF04389.18: Peptidase family M28	-	-
Vjavana2	OCG06402	1.463e-07	NO	hemicentin-1; hemicentin-1 isoform X1; hemicentin-1 isoform X2	Contactin-1	-	7425.NV16355-PA	PF00047.26: Immunoglobulin domain; PF07654.16: Immunoglobulin C1-set domain; PF07679.17: Immunoglobulin I-set domain; PF07686.18: Immunoglobulin V-set domain; PF08205.13: CD80-like C2-set immunoglobulin domain; PF13895.7: Immunoglobulin domain; PF13927.7: Immunoglobulin domain	-	GO:0005886: plasma membrane; GO:0007275: multicellular organism development; GO:0007399: nervous system development; GO:0008037: cell recognition; GO:0008038: neuron recognition; GO:0008039: synaptic target recognition; GO:0009987: cellular process; GO:0016020: membrane; GO:0022008: neurogenesis; GO:0030154: cell differentiation; GO:0030182: neuron differentiation; GO:0032501: multicellular organ…
Vjavana2	OCG06467	0.00028465	NO	PREDICTED: uncharacterized protein LOC105364736; uncharacterized protein LOC100118423 isoform X4	-	-	7425.NV13356-PA	PF14160.7: Centrosome-associated C terminus	-	-
Vjavana2	OCG06581	0	YES	PREDICTED: titin-like	-	-	7425.NV11019-PA	-	-	GO:0006996: organelle organization; GO:0007010: cytoskeleton organization; GO:0009653: anatomical structure morphogenesis; GO:0009987: cellular process; GO:0010927: cellular component assembly involved in morphogenesis; GO:0016043: cellular component organization; GO:0022607: cellular component assembly; GO:0030029: actin filament-based process; GO:0030036: actin cytoskeleton organization; GO:003…
Vjavana2	OCG06586	0.2022	YES	uncharacterized protein LOC100679999 isoform X1; uncharacterized protein LOC100679999 isoform X2	-	-	-	-	-	-
Vjavana2	OCG06602	0.005805	NO	PREDICTED: uncharacterized protein LOC105364899	-	-	7425.NV26024-PA	-	-	-
Vjavana2	OCG06620	0.0034465	YES	PREDICTED: PDZ and LIM domain protein Zasp-like isoform X3	-	-	7425.NV18794-PA	PF15936.6: Domain of unknown function (DUF4749)	-	-
Vjavana2	OCG06745	0.06415	YES	PREDICTED: uncharacterized protein LOC108775643 isoform X1; uncharacterized protein LOC114946516	-	-	103372.F4X3H4	-	-	-
Vjavana2	OCG06764	2.299e-05	YES	uncharacterized protein LOC100123370	-	-	7425.NV13697-PA	PF14523.7: Syntaxin-like protein	-	-
Vjavana2	OCG07132	2.212e-06	NO	PREDICTED: elongation of very long chain fatty acids protein 1-like isoform X1; PREDICTED: elongation of very long chain fatty acids protein 1-like isoform X2	Elongation of very long chain fatty acids protein; Elongation of very long chain fatty acids protein 1	KOG3071: Fatty acyl-CoA elongase/Polyunsaturated fatty acid specific elongation enzyme	7425.NV15107-PA	PF01151.19: GNS1/SUR4 family	K10247: ELOVL1;elongation of very long chain fatty acids protein 1 [EC:2.3.1.199]	-
Vjavana2	OCG07225	2.7605e-07	NO	40S ribosomal protein S26E	40S ribosomal protein S26E	KOG1768: 40s ribosomal protein S26	28583.AMAG_17336T0	PF01283.20: Ribosomal protein S26e	K02976: RP-S26e,RPS26;small subunit ribosomal protein S26e	GO:0002181: cytoplasmic translation; GO:0003676: nucleic acid binding; GO:0003723: RNA binding; GO:0003729: mRNA binding; GO:0003735: structural constituent of ribosome; GO:0005198: structural molecule activity; GO:0005488: binding; GO:0005622: intracellular anatomical structure; GO:0005737: cytoplasm; GO:0005829: cytosol; GO:0005840: ribosome; GO:0006403: RNA localization; GO:0006405: RNA export…
Vjavana2	OCG07387	0.0021455	NO	PREDICTED: cilia- and flagella-associated protein 58-like; cilia- and flagella-associated protein 58-like	Cilia- and flagella-associated protein 58	-	-	-	-	-
Vjavana2	OCG07430	1.0125e-07	YES	putative ankyrin repeat protein RF_0381 isoform X1	-	-	7425.NV15271-PA	PF00023.31: Ankyrin repeat; PF09372.11: PRANC domain; PF12796.8: Ankyrin repeats (3 copies); PF13606.7: Ankyrin repeat; PF13637.7: Ankyrin repeats (many copies); PF13857.7: Ankyrin repeats (many copies)	K10380: ANK;ankyrin	-
Vjavana2	OCG07437	1.5705e-07	NO	hypothetical protein	Dormancy-associated protein 1	-	981085.XP_010111197.1	PF05564.13: Dormancy/auxin associated protein	-	-
Vjavana2	OCG07463	0	YES	hypothetical protein T07_2523	-	-	4530.OS06T0131001-00	-	-	-
Vjavana2	OCG07579	0	YES	tyrosine-protein kinase PR2 isoform X5	-	-	7425.NV10334-PA	-	-	GO:0002376: immune system process; GO:0003824: catalytic activity; GO:0004672: protein kinase activity; GO:0004713: protein tyrosine kinase activity; GO:0004715: non-membrane spanning protein tyrosine kinase activity; GO:0005102: signaling receptor binding; GO:0005488: binding; GO:0005515: protein binding; GO:0005622: intracellular anatomical structure; GO:0005886: plasma membrane; GO:0006464: ce…
Vjavana2	OCG07607	8.625e-10	YES	probable malate dehydrogenase, mitochondrial	Probable malate dehydrogenase, mitochondrial	KOG1494: NAD-dependent malate dehydrogenase	7425.NV10877-PA	PF00056.24: lactate/malate dehydrogenase, NAD binding domain; PF02866.19: lactate/malate dehydrogenase, alpha/beta C-terminal domain	K00026: MDH2;malate dehydrogenase [EC:1.1.1.37]	-
Vjavana2	OCG07637	0.25895	YES	hypothetical protein RF55_453; hypothetical protein X777_09455	-	-	-	-	-	-
Vjavana2	OCG07666	0	YES	PREDICTED: uncharacterized protein LOC105368210	-	-	7425.NV23744-PA	-	-	-
Vjavana2	OCG07668	0	YES	PREDICTED: transcription factor GATA-4-like isoform X4	Transcription factor GATA-4	-	7425.NV10922-PA	PF00320.28: GATA zinc finger	K09184: GATAF;GATA-binding protein,other eukaryote	GO:0005622: intracellular anatomical structure; GO:0005634: nucleus; GO:0043226: organelle; GO:0043227: membrane-bounded organelle; GO:0043229: intracellular organelle; GO:0043231: intracellular membrane-bounded organelle
Vjavana2	OCG07683	0	YES	PREDICTED: homeobox protein Nkx-6.1	-	KOG0485: Transcription factor NKX-5.1/HMX1, contains HOX domain; KOG0847: Transcription factor, contains HOX domain	7070.TC013614-PA; 7425.NV21168-PA	PF00046.30: Homeodomain	-	-
Vjavana2	OCG07707	0.16225	YES	PREDICTED: uncharacterized protein LOC105364633	-	-	7425.NV21999-PA	-	-	-
Vjavana2	OCG07841	0.0033935	YES	PREDICTED: trypsin alpha-like	-	-	7425.NV25435-PA	PF00089.27: Trypsin; PF13365.7: Trypsin-like peptidase domain	-	-
Vjavana2	OCG07965	3.0855e-05	YES	PREDICTED: uncharacterized protein LOC105366481	-	-	7425.NV14148-PA	PF00059.22: Lectin C-type domain	-	GO:0004888: transmembrane signaling receptor activity; GO:0005886: plasma membrane; GO:0005887: integral component of plasma membrane; GO:0007154: cell communication; GO:0007165: signal transduction; GO:0009987: cellular process; GO:0016020: membrane; GO:0016021: integral component of membrane; GO:0023052: signaling; GO:0031224: intrinsic component of membrane; GO:0031226: intrinsic component of …
Vjavana2	OCG07980	5.55e-17	YES	hypothetical protein EAI_09908; uncharacterized protein LOC108631894 isoform X2	-	-	7425.NV22785-PA	-	-	-
Vjavana2	OCG08009	0.27365	YES	PREDICTED: katanin p60 ATPase-containing subunit A-like 2	Katanin p60 ATPase-containing subunit A-like 2	KOG0738: AAA+-type ATPase; KOG0739: AAA+-type ATPase	7425.NV16145-PA	PF00004.30: ATPase family associated with various cellular activities (AAA); PF05496.13: Holliday junction DNA helicase RuvB P-loop domain; PF07728.15: AAA domain (dynein-related subfamily); PF17862.2: AAA+ lid domain	K07767: KATNA1;katanin p60 ATPase-containing subunit A1 [EC:5.6.1.1]; K12196: VPS4;vacuolar protein-sorting-associated protein 4	GO:0005622: intracellular anatomical structure; GO:0005634: nucleus; GO:0043226: organelle; GO:0043227: membrane-bounded organelle; GO:0043229: intracellular organelle; GO:0043231: intracellular membrane-bounded organelle
Vjavana2	OCG08019	1.5035e-05	YES	MAP/microtubule affinity-regulating kinase 4; PREDICTED: serine/threonine-protein kinase SIK2-like	Serine/threonine-protein kinase SIK2	KOG0586: Serine/threonine protein kinase	7425.NV10722-PA	PF00069.26: Protein kinase domain; PF07714.18: Protein tyrosine and serine/threonine kinase; PF14531.7: Kinase-like	K16311: SIK2;serine/threonine-protein kinase SIK2 [EC:2.7.11.1]	GO:0003824: catalytic activity; GO:0004672: protein kinase activity; GO:0004674: protein serine/threonine kinase activity; GO:0005622: intracellular anatomical structure; GO:0005634: nucleus; GO:0005737: cytoplasm; GO:0006464: cellular protein modification process; GO:0006468: protein phosphorylation; GO:0006793: phosphorus metabolic process; GO:0006796: phosphate-containing compound metabolic pr…
Vjavana2	OCG08108	4.215e-10	YES	PREDICTED: LOW QUALITY PROTEIN: TOX high mobility group box family member 3-like	-	-	-	-	-	-
Vjavana2	OCG08227	0.5	YES	PREDICTED: uncharacterized protein LOC105360309	-	-	7425.NV17817-PA	-	-	GO:0000099: sulfur amino acid transmembrane transporter activity; GO:0000101: sulfur amino acid transport; GO:0000322: storage vacuole; GO:0000323: lytic vacuole; GO:0000324: fungal-type vacuole; GO:0001654: eye development; GO:0002088: lens development in camera-type eye; GO:0003008: system process; GO:0003333: amino acid transmembrane transport; GO:0005215: transporter activity; GO:0005342: org…
Vjavana2	OCG08342	3.518e-11	YES	PREDICTED: serine protease inhibitor dipetalogastin-like isoform X1; PREDICTED: serine protease inhibitor dipetalogastin-like isoform X2	Ovomucoid; Serine protease inhibitor dipetalogastin (Fragment)	-	-	PF00050.22: Kazal-type serine protease inhibitor domain; PF07648.16: Kazal-type serine protease inhibitor domain	K06254: AGRN;agrin	-
Vjavana2	OCG08366	0	YES	PREDICTED: uncharacterized protein LOC105361674; uncharacterized protein LOC100678946 isoform X1	-	-	7425.NV24002-PA	-	-	-
Vjavana2	OCG08442	0	YES	PREDICTED: golgin subfamily A member 4	-	-	69319.XP_008557965.1	-	K20283: GOLGA4;golgin subfamily A member 4	GO:0000138: Golgi trans cisterna; GO:0005488: binding; GO:0005515: protein binding; GO:0005622: intracellular anatomical structure; GO:0005737: cytoplasm; GO:0005794: Golgi apparatus; GO:0005795: Golgi stack; GO:0006810: transport; GO:0012505: endomembrane system; GO:0016192: vesicle-mediated transport; GO:0017016: Ras GTPase binding; GO:0017137: Rab GTPase binding; GO:0019899: enzyme binding; GO…
Vjavana2	OCG08476	0	YES	PREDICTED: potassium channel subfamily T member 2	Potassium channel subfamily T member 1	KOG1420: Ca2+-activated K+ channel Slowpoke, alpha subunit; KOG3193: K+ channel subunit	132113.XP_003489660.1	PF03493.19: Calcium-activated BK potassium channel alpha subunit; PF07885.17: Ion channel	K04946: KCNT1,KNA1.1;potassium channel subfamily T member 1	GO:0005215: transporter activity; GO:0005216: ion channel activity; GO:0005227: calcium activated cation channel activity; GO:0005228: intracellular sodium activated potassium channel activity; GO:0005244: voltage-gated ion channel activity; GO:0005249: voltage-gated potassium channel activity; GO:0005261: cation channel activity; GO:0005267: potassium channel activity; GO:0005886: plasma membran…
Vjavana2	OCG08587	0.0018895	NO
Vjavana2	OCG08645	2.433e-10	YES	PREDICTED: 3 beta-hydroxysteroid dehydrogenase/Delta 5--&gt;4-isomerase type 1	3 beta-hydroxysteroid dehydrogenase/Delta 5--&gt;4-isomerase type 1	-	7425.NV12423-PA	PF01073.20: 3-beta hydroxysteroid dehydrogenase/isomerase family; PF01370.22: NAD dependent epimerase/dehydratase family; PF02719.16: Polysaccharide biosynthesis protein; PF04321.18: RmlD substrate binding domain; PF07993.13: Male sterility protein; PF13460.7: NAD(P)H-binding; PF16363.6: GDP-mannose 4,6 dehydratase	K00070: HSD3B;3beta-hydroxy-Delta5-steroid dehydrogenase / steroid Delta-isomerase [EC:1.1.1.145 5.3.3.1]	-
Vjavana2	OCG08686	6.35e-05	YES	hypothetical protein	Chaperone protein DnaK	KOG0102: Molecular chaperones mortalin/PBP74/GRP75, HSP70 superfamily	-	PF00012.21: Hsp70 protein	K04043: dnaK,HSPA9;molecular chaperone DnaK	-
Vjavana2	OCG08692	0.11905	YES	unnamed protein product	Neural proliferation differentiation and control protein 1	KOG3884: Neural proliferation, differentiation and control protein	6326.BUX.s01144.294	PF06809.12: Neural proliferation differentiation control-1 protein (NPDC1)	-	GO:0007154: cell communication; GO:0007267: cell-cell signaling; GO:0007268: chemical synaptic transmission; GO:0009987: cellular process; GO:0023052: signaling; GO:0098916: anterograde trans-synaptic signaling; GO:0099536: synaptic signaling; GO:0099537: trans-synaptic signaling
Vjavana2	OCG08721	4.441e-16	YES	sensory neuron membrane protein 1	Sensory neuron membrane protein 1	KOG3776: Plasma membrane glycoprotein CD36 and related membrane receptors	7425.NV10202-PA	PF01130.22: CD36 family	-	GO:0002165: instar larval or pupal development; GO:0003008: system process; GO:0005929: cilium; GO:0007154: cell communication; GO:0007165: signal transduction; GO:0007166: cell surface receptor signaling pathway; GO:0007275: multicellular organism development; GO:0007600: sensory perception; GO:0007606: sensory perception of chemical stimulus; GO:0007608: sensory perception of smell; GO:0009593:…
Vjavana2	OCG08815	0.020405	NO	PR domain zinc finger protein 13	Zinc finger X-chromosomal protein (Fragment)	-	7460.GB51085-PA	PF00096.27: Zinc finger, C2H2 type; PF13465.7: Zinc-finger double domain; PF13894.7: C2H2-type zinc finger	-	GO:0000122: negative regulation of transcription by RNA polymerase II; GO:0003682: chromatin binding; GO:0005488: binding; GO:0005622: intracellular anatomical structure; GO:0005634: nucleus; GO:0006355: regulation of transcription, DNA-templated; GO:0006357: regulation of transcription by RNA polymerase II; GO:0009889: regulation of biosynthetic process; GO:0009890: negative regulation of biosyn…
Vjavana2	OCG08880	0	YES	PREDICTED: uncharacterized protein LOC105363317; putative uncharacterized protein DDB_G0277255	-	-	-	-	-	-
Vjavana2	OCG08987	1.116e-09	YES	uncharacterized protein LOC100678762 isoform X1; uncharacterized protein LOC100678762 isoform X3	-	-	-	-	-	-
Vjavana2	OCG09003	0.0044565	NO	hypothetical protein	Nudix hydrolase 4	KOG2839: Diadenosine and diphosphoinositol polyphosphate phosphohydrolase	981085.XP_010091723.1	PF00293.29: NUDIX domain	-	GO:0003824: catalytic activity; GO:0005622: intracellular anatomical structure; GO:0005634: nucleus; GO:0005737: cytoplasm; GO:0005829: cytosol; GO:0016787: hydrolase activity; GO:0016817: hydrolase activity, acting on acid anhydrides; GO:0016818: hydrolase activity, acting on acid anhydrides, in phosphorus-containing anhydrides; GO:0043226: organelle; GO:0043227: membrane-bounded organelle; GO:0…
Vjavana2	OCG09097	8.97e-10	YES	uncharacterized protein LOC100679920	-	-	7425.NV22365-PA	-	-	-
Vjavana2	OCG09233	0.006765	NO	Ubiquitin-60S ribosomal protein L40, partial	Ubiquitin-60S ribosomal protein L40	KOG0003: Ubiquitin/60s ribosomal protein L40 fusion	5180.EDN96945	PF00240.24: Ubiquitin family; PF01020.18: Ribosomal L40e family; PF11976.9: Ubiquitin-2 like Rad60 SUMO-like	K02927: RP-L40e,RPL40,UBA52;ubiquitin-large subunit ribosomal protein L40e	-
Vjavana2	OCG09323	0.0025705	YES	hypothetical protein; hypothetical protein WN55_08335; uncharacterized protein LOC103316808	-	-	7425.NV23858-PA	-	-	-
Vjavana2	OCG09344	0.353	YES	uncharacterized protein LOC100679165 isoform X2; uncharacterized protein LOC106640390	-	-	-	-	-	-
Vjavana2	OCG09535	0.003939	YES	PREDICTED: traB domain-containing protein-like	TraB domain-containing protein	KOG2860: Uncharacterized conserved protein, contains TraB domain	7425.NV16419-PA	PF01963.18: TraB family	-	-
Vjavana2	OCG09649	0	YES	PREDICTED: presequence protease, mitochondrial	Presequence protease, mitochondrial	KOG2019: Metalloendoprotease HMP1 (insulinase superfamily)	7425.NV11236-PA	PF08367.12: Peptidase M16C associated	K06972: PITRM1,PreP,CYM1;presequence protease [EC:3.4.24.-]	GO:0003824: catalytic activity; GO:0004175: endopeptidase activity; GO:0004222: metalloendopeptidase activity; GO:0005622: intracellular anatomical structure; GO:0005737: cytoplasm; GO:0005739: mitochondrion; GO:0005759: mitochondrial matrix; GO:0006508: proteolysis; GO:0006807: nitrogen compound metabolic process; GO:0008152: metabolic process; GO:0008233: peptidase activity; GO:0008237: metallo…
Vjavana2	OCG09776	8.725e-12	NO	lethal(2) giant larvae protein homolog 1 isoform X6	Lethal(2) giant larvae protein; Syntaxin-binding protein 5	-	-	PF08366.14: LLGL2	K06094: LLGL;lethal(2) giant larvae protein	GO:0000003: reproduction; GO:0000132: establishment of mitotic spindle orientation; GO:0000149: SNARE binding; GO:0000226: microtubule cytoskeleton organization; GO:0000278: mitotic cell cycle; GO:0000578: embryonic axis specification; GO:0001505: regulation of neurotransmitter levels; GO:0001700: embryonic development via the syncytial blastoderm; GO:0001709: cell fate determination; GO:0001738:…
Vjavana2	OCG10158	0.0892	YES	dynein heavy chain 2, axonemal	-	-	7425.NV21391-PA	PF08385.13: Dynein heavy chain, N-terminal region 1	-	-
Vjavana2	OCG10428	0.003301	NO	Cytochrome C; cytochrome c; cytochrome c C1	Cytochrome c	KOG3453: Cytochrome c	936053.I1C9J3	PF00034.22: Cytochrome c; PF13442.7: Cytochrome C oxidase, cbb3-type, subunit III	K08738: CYC;cytochrome c	GO:0003824: catalytic activity; GO:0005622: intracellular anatomical structure; GO:0005737: cytoplasm; GO:0005739: mitochondrion; GO:0005740: mitochondrial envelope; GO:0005743: mitochondrial inner membrane; GO:0005746: mitochondrial respirasome; GO:0005758: mitochondrial intermembrane space; GO:0006091: generation of precursor metabolites and energy; GO:0006119: oxidative phosphorylation; GO:000…
Vjavana2	OCG10703	0.0862	YES	40S ribosomal protein S12; unnamed protein product	40S ribosomal protein S12	KOG3406: 40S ribosomal protein S12	6326.BUX.s01109.521	PF01248.27: Ribosomal protein L7Ae/L30e/S12e/Gadd45 family	K02951: RP-S12e,RPS12;small subunit ribosomal protein S12e	-
Vjavana2	OCG10794	0.2225	YES
Vjavana2	OCG11161	6.89e-10	NO	unnamed protein product	Paramyosin (Fragment)	-	-	PF00261.21: Tropomyosin; PF01576.20: Myosin tail; PF07902.12: gp58-like protein	K10352: MYH9s;myosin heavy chain 9/10/11/14	-
Vjavana2	OCG11306	0.0016385	YES	IWS1-like protein isoform X1; PREDICTED: protein IWS1 homolog, partial; protein IWS1 homolog isoform X2	Protein IWS1 homolog; Transcription factor IWS1	KOG1793: Uncharacterized conserved protein	12957.ACEP23518-PA	PF08711.12: TFIIS helical bundle-like domain	K17498: SPN1,IWS1;transcription factor SPN1	GO:0000414: regulation of histone H3-K36 methylation; GO:0005622: intracellular anatomical structure; GO:0005634: nucleus; GO:0006355: regulation of transcription, DNA-templated; GO:0009889: regulation of biosynthetic process; GO:0010468: regulation of gene expression; GO:0010556: regulation of macromolecule biosynthetic process; GO:0010793: regulation of mRNA export from nucleus; GO:0019219: reg…
Vjavana2	OCG11448	0.033845	YES	Nucleosome assembly protein 1-like 1; unnamed protein product	Nucleosome assembly protein 1-like 1	KOG1507: Nucleosome assembly protein NAP-1	6326.BUX.s00116.462	PF00956.19: Nucleosome assembly protein (NAP)	K11279: NAP1L1,NRP;nucleosome assembly protein 1-like 1	GO:0005488: binding; GO:0005496: steroid binding; GO:0005515: protein binding; GO:0005622: intracellular anatomical structure; GO:0005634: nucleus; GO:0005737: cytoplasm; GO:0008134: transcription factor binding; GO:0008289: lipid binding; GO:0015485: cholesterol binding; GO:0032934: sterol binding; GO:0036094: small molecule binding; GO:0043178: alcohol binding; GO:0043226: organelle; GO:0043227…
Vjavana2	OCG11478	0.1679	YES
Vjavana2	OCG12474	1.342e-05	YES	PREDICTED: probable phospholipid-transporting ATPase IF	Probable phospholipid-transporting ATPase IF (Fragment)	-	126957.SMAR008619-PA	PF00122.21: E1-E2 ATPase; PF16209.6: Phospholipid-translocating ATPase N-terminal	K14802: DRS2,ATP8A;phospholipid-transporting ATPase [EC:7.6.2.1]	GO:0003824: catalytic activity; GO:0004012: ; GO:0005215: transporter activity; GO:0005319: lipid transporter activity; GO:0005548: phospholipid transporter activity; GO:0005886: plasma membrane; GO:0006810: transport; GO:0006811: ion transport; GO:0006820: anion transport; GO:0006869: lipid transport; GO:0009987: cellular process; GO:0010876: lipid localization; GO:0015711: organic anion transpo…
Vjavana2	OCG12615	0.1912	YES	GPI mannosyltransferase 2	GPI mannosyltransferase 2	KOG2647: Predicted Dolichyl-phosphate-mannose-protein mannosyltransferase	7425.NV14596-PA	PF04188.14: Mannosyltransferase (PIG-V)	K07542: PIGV;GPI mannosyltransferase 2 [EC:2.4.1.-]	GO:0000030: mannosyltransferase activity; GO:0001654: eye development; GO:0001745: compound eye morphogenesis; GO:0001751: compound eye photoreceptor cell differentiation; GO:0001754: eye photoreceptor cell differentiation; GO:0003824: catalytic activity; GO:0005622: intracellular anatomical structure; GO:0005737: cytoplasm; GO:0005783: endoplasmic reticulum; GO:0005789: endoplasmic reticulum mem…
Vjavana2	OCG12660	5.565e-12	YES	acyl carrier protein-like protein; hypothetical protein GJ744_001792	Acyl carrier protein, mitochondrial	KOG1748: Acyl carrier protein/NADH-ubiquinone oxidoreductase, NDUFAB1/SDAP subunit	34349.G7DZZ7; 5346.XP_001828791.2	PF00550.26: Phosphopantetheine attachment site; PF14573.7: Acyl-carrier	K03955: NDUFAB1;NADH dehydrogenase (ubiquinone) 1 alpha/beta subcomplex 1,acyl-carrier protein	GO:0000035: acyl binding; GO:0000036: acyl carrier activity; GO:0005488: binding; GO:0005622: intracellular anatomical structure; GO:0005737: cytoplasm; GO:0005739: mitochondrion; GO:0005759: mitochondrial matrix; GO:0005829: cytosol; GO:0005975: carbohydrate metabolic process; GO:0006082: organic acid metabolic process; GO:0006629: lipid metabolic process; GO:0006631: fatty acid metabolic proces…
Vjavana2	OCG13393	0.0097	NO	-	-	-	-	-	K12600: SKI3,TTC37;superkiller protein 3	-
Vjavana2	OCG13785	7.77e-16	YES
Vjavana2	OCG13826	0.0634	YES
Vjavana2	OCG13835	1.98e-08	NO	PREDICTED: broad-complex core protein isoforms 1/2/3/4/5; broad-complex core protein isoform X7	-	-	103372.F4X794	-	-	GO:0000003: reproduction; GO:0000902: cell morphogenesis; GO:0000904: cell morphogenesis involved in differentiation; GO:0000976: transcription regulatory region sequence-specific DNA binding; GO:0000977: RNA polymerase II transcription regulatory region sequence-specific DNA binding; GO:0001012: ; GO:0001067: regulatory region nucleic acid binding; GO:0001654: eye development; GO:0001745: compou…
Vjavana2	OCG13837	0.16185	YES
Vjavana2	OCG13842	0.07025	YES
Vjavana2	OCG15521	0.00778	NO
Vjavana2	OCG15784	0	YES
Vjavana2	OCG15814	7.6e-06	NO
Vjavana2	OCG15820	4.91e-06	YES
Vjavana2	OCG15858	0	YES
Vjavana2	OCG15860	0.001296	NO	uncharacterized protein LOC116852874 isoform X1	-	-	-	-	-	-
Vjavana2	OCG18886	0.12865	YES	ATP synthase subunit f, mitochondrial domain protein; ATP17 subunit F of the F0 sector of mitochondrial F1F0 ATP synthase	ATP synthase subunit f, mitochondrial	-	203908.EGG07730	PF10791.10: Mitochondrial F1-F0 ATP synthase subunit F of fungi	K02139: ATPeFF,ATP17;F-type H+-transporting ATPase subunit f	GO:0000276: mitochondrial proton-transporting ATP synthase complex, coupling factor F(o); GO:0005622: intracellular anatomical structure; GO:0005737: cytoplasm; GO:0005739: mitochondrion; GO:0005740: mitochondrial envelope; GO:0005743: mitochondrial inner membrane; GO:0005753: mitochondrial proton-transporting ATP synthase complex; GO:0006091: generation of precursor metabolites and energy; GO:00…
Vjavana2	OCG19176	0.002417	NO	uncharacterized protein LOC106645832	-	-	-	PF16028.6: Solute carrier family 3 member 2 N-terminus	-	-
Vjavana2	OCG19307	0	YES
Vjavana2	OCG19345	0.012975	NO
Vjavana2	OCG19357	1.693e-14	YES
Vjavana2	OCG19371	8.375e-14	YES
Vjavana2	OCG19381	2.8115e-07	YES
Vjavana8	OCG00017	2.1625e-07	YES	PREDICTED: ubiquitin-40S ribosomal protein S27a	Ubiquitin-40S ribosomal protein S27a	KOG0004: Ubiquitin/40S ribosomal protein S27a fusion	69319.XP_008544233.1	PF00240.24: Ubiquitin family; PF01599.20: Ribosomal protein S27a; PF11976.9: Ubiquitin-2 like Rad60 SUMO-like	K02977: RP-S27Ae,RPS27A,UBA80;ubiquitin-small subunit ribosomal protein S27Ae	GO:0002181: cytoplasmic translation; GO:0003735: structural constituent of ribosome; GO:0005198: structural molecule activity; GO:0005622: intracellular anatomical structure; GO:0005737: cytoplasm; GO:0005829: cytosol; GO:0005840: ribosome; GO:0006412: translation; GO:0006464: cellular protein modification process; GO:0006518: peptide metabolic process; GO:0006807: nitrogen compound metabolic pro…
Vjavana8	OCG00101	0.01017	NO	PREDICTED: fatty acid synthase; fatty acid synthase	Fatty acid synthase; Highly reducing polyketide synthase ZEA2	KOG1202: Animal-type fatty acid synthase and related proteins; KOG1394: 3-oxoacyl-(acyl-carrier-protein) synthase (I and II)	7425.NV10111-PA	PF00106.26: short chain dehydrogenase; PF00107.27: Zinc-binding dehydrogenase; PF00109.27: Beta-ketoacyl synthase, N-terminal domain; PF00550.26: Phosphopantetheine attachment site; PF00698.22: Acyl transferase domain; PF00975.21: Thioesterase domain; PF02801.23: Beta-ketoacyl synthase, C-terminal domain; PF08659.11: KR domain; PF13602.7: Zinc-binding dehydrogenase; PF14765.7: Polyketide synthase…	K00665: FASN;fatty acid synthase,animal type [EC:2.3.1.85]	GO:0003824: catalytic activity; GO:0004312: fatty acid synthase activity; GO:0005975: carbohydrate metabolic process; GO:0005976: polysaccharide metabolic process; GO:0005977: glycogen metabolic process; GO:0006073: cellular glucan metabolic process; GO:0006082: organic acid metabolic process; GO:0006091: generation of precursor metabolites and energy; GO:0006112: energy reserve metabolic process…
Vjavana8	OCG00316	0.04972	YES	ATP synthase subunit g, mitochondrial	ATP synthase subunit g, mitochondrial	KOG4103: Mitochondrial F1F0-ATP synthase, subunit g/ATP20	7425.NV13434-PA	PF04718.16: Mitochondrial ATP synthase g subunit	K02140: ATPeFG,ATP5L,ATP20;F-type H+-transporting ATPase subunit g	GO:0000276: mitochondrial proton-transporting ATP synthase complex, coupling factor F(o); GO:0005622: intracellular anatomical structure; GO:0005737: cytoplasm; GO:0005739: mitochondrion; GO:0005740: mitochondrial envelope; GO:0005743: mitochondrial inner membrane; GO:0005753: mitochondrial proton-transporting ATP synthase complex; GO:0006139: nucleobase-containing compound metabolic process; GO:…
Vjavana8	OCG00333	0.1819	YES	PREDICTED: cytochrome b5-like isoform X1	Cytochrome b5	KOG0537: Cytochrome b5	7425.NV15896-PA	PF00173.29: Cytochrome b5-like Heme/Steroid binding domain	K23490: CYB5;cytochrome b5	GO:0002682: regulation of immune system process; GO:0035206: regulation of hemocyte proliferation; GO:0042127: regulation of cell population proliferation; GO:0045595: regulation of cell differentiation; GO:0045610: regulation of hemocyte differentiation; GO:0050789: regulation of biological process; GO:0050793: regulation of developmental process; GO:0050794: regulation of cellular process; GO:0…
Vjavana8	OCG00348	0.09495	YES	PREDICTED: signal peptidase complex catalytic subunit SEC11A	Signal peptidase complex catalytic subunit SEC11A	KOG3342: Signal peptidase I	103372.F4WDI9	PF00717.24: Peptidase S24-like; PF10502.10: Signal peptidase, peptidase S26	K13280: SEC11,sipW;signal peptidase I [EC:3.4.21.89]	GO:0003824: catalytic activity; GO:0005622: intracellular anatomical structure; GO:0005737: cytoplasm; GO:0005783: endoplasmic reticulum; GO:0005787: signal peptidase complex; GO:0005789: endoplasmic reticulum membrane; GO:0006465: signal peptide processing; GO:0006508: proteolysis; GO:0006518: peptide metabolic process; GO:0006807: nitrogen compound metabolic process; GO:0008152: metabolic proce…
Vjavana8	OCG00358	0.1412	YES	cytochrome c oxidase subunit 5B, mitochondrial	Cytochrome c oxidase subunit 5B, mitochondrial	KOG3352: Cytochrome c oxidase, subunit Vb/COX4	7425.NV16020-PA	PF01215.20: Cytochrome c oxidase subunit Vb	K02265: COX5B;cytochrome c oxidase subunit 5b	GO:0003824: catalytic activity; GO:0004129: cytochrome-c oxidase activity; GO:0005215: transporter activity; GO:0005622: intracellular anatomical structure; GO:0005737: cytoplasm; GO:0005739: mitochondrion; GO:0005740: mitochondrial envelope; GO:0005743: mitochondrial inner membrane; GO:0005746: mitochondrial respirasome; GO:0005751: mitochondrial respiratory chain complex IV; GO:0006091: generat…
Vjavana8	OCG00398	0.038995	YES	PREDICTED: RNA exonuclease 4-like; RNA exonuclease 4	RNA exonuclease 4	KOG2249: 3'-5' exonuclease	7425.NV10538-PA	PF00929.25: Exonuclease	K18327: REXO4,REX4;RNA exonuclease 4 [EC:3.1.-.-]	-
Vjavana8	OCG00430	0.07125	YES	PREDICTED: protein PBDC1; hypothetical protein TSAR_016972; protein PBDC1	Protein PBDC1	KOG4093: Uncharacterized conserved protein	7425.NV17969-PA	PF04669.14: Polysaccharide biosynthesis	-	GO:0005622: intracellular anatomical structure; GO:0005737: cytoplasm
Vjavana8	OCG00600	7.39e-06	NO	60S ribosomal protein L34; PREDICTED: 60S ribosomal protein L34-like	60S ribosomal protein L34	KOG1790: 60s ribosomal protein L34	7425.NV11042-PB	PF01199.19: Ribosomal protein L34e	K02915: RP-L34e,RPL34;large subunit ribosomal protein L34e	GO:0002181: cytoplasmic translation; GO:0003676: nucleic acid binding; GO:0003723: RNA binding; GO:0003735: structural constituent of ribosome; GO:0005198: structural molecule activity; GO:0005488: binding; GO:0005515: protein binding; GO:0005622: intracellular anatomical structure; GO:0005737: cytoplasm; GO:0005829: cytosol; GO:0005840: ribosome; GO:0006412: translation; GO:0006518: peptide meta…
Vjavana8	OCG00632	0.09815	YES	PREDICTED: protein disulfide-isomerase	Protein disulfide-isomerase	KOG0190: Protein disulfide isomerase (prolyl 4-hydroxylase beta subunit)	7425.NV10123-PA	PF00085.21: Thioredoxin; PF04756.14: OST3 / OST6 family, transporter family; PF13098.7: Thioredoxin-like domain; PF13848.7: Thioredoxin-like domain; PF13905.7: Thioredoxin-like	K09580: PDIA1,P4HB;protein disulfide-isomerase A1 [EC:5.3.4.1]	GO:0003756: protein disulfide isomerase activity; GO:0003824: catalytic activity; GO:0005576: extracellular region; GO:0005615: extracellular space; GO:0005622: intracellular anatomical structure; GO:0005634: nucleus; GO:0005635: nuclear envelope; GO:0005737: cytoplasm; GO:0005783: endoplasmic reticulum; GO:0005791: rough endoplasmic reticulum; GO:0006457: protein folding; GO:0006950: response to…
Vjavana8	OCG00674	0.0009675	NO	PREDICTED: RNA-binding protein squid-like isoform X1; PREDICTED: RNA-binding protein squid-like isoform X2	Heterogeneous nuclear ribonucleoprotein A/B; RNA-binding protein squid	-	7425.NV13904-PA	PF00076.23: RNA recognition motif. (a.k.a. RRM, RBD, or RNP domain); PF16367.6: RNA recognition motif	K14411: MSI;RNA-binding protein Musashi	-
Vjavana8	OCG00687	0	YES	PREDICTED: uncharacterized protein LOC105367765 isoform X1	-	-	7425.NV16718-PA	-	-	-
Vjavana8	OCG00709	0.026495	NO	39S ribosomal protein L23, mitochondrial; PREDICTED: probable 39S ribosomal protein L23, mitochondrial	39S ribosomal protein L23, mitochondrial	KOG4089: Predicted mitochondrial ribosomal protein L23	7425.NV14311-PA	PF00276.21: Ribosomal protein L23	K02892: RP-L23,MRPL23,rplW;large subunit ribosomal protein L23	GO:0000313: organellar ribosome; GO:0000315: organellar large ribosomal subunit; GO:0003676: nucleic acid binding; GO:0003723: RNA binding; GO:0003735: structural constituent of ribosome; GO:0005198: structural molecule activity; GO:0005488: binding; GO:0005622: intracellular anatomical structure; GO:0005737: cytoplasm; GO:0005739: mitochondrion; GO:0005759: mitochondrial matrix; GO:0005761: mito…
Vjavana8	OCG00713	3.5095e-08	YES	PREDICTED: armadillo segment polarity protein isoform X1; PREDICTED: armadillo segment polarity protein isoform X2	Catenin beta; Junction plakoglobin	-	7425.NV16988-PA	PF00514.24: Armadillo/beta-catenin-like repeat; PF01602.21: Adaptin N terminal region; PF12717.8: non-SMC mitotic condensation complex subunit 1	K02105: CTNNB1;catenin beta 1	GO:0000003: reproduction; GO:0000122: negative regulation of transcription by RNA polymerase II; GO:0000902: cell morphogenesis; GO:0001654: eye development; GO:0001700: embryonic development via the syncytial blastoderm; GO:0001703: gastrulation with mouth forming first; GO:0001708: cell fate specification; GO:0001709: cell fate determination; GO:0001745: compound eye morphogenesis; GO:0001763: …
Vjavana8	OCG00714	0.18925	YES	PREDICTED: histidine triad nucleotide-binding protein 1; histidine triad nucleotide-binding protein 1	Histidine triad nucleotide-binding protein 1	KOG3275: Zinc-binding protein of the histidine triad (HIT) family	7425.NV11469-PA	PF01230.24: HIT domain; PF11969.9: Scavenger mRNA decapping enzyme C-term binding	K02503: HINT1,hinT,hit;histidine triad (HIT) family protein	-
Vjavana8	OCG00751	0	YES	PREDICTED: E3 SUMO-protein ligase NSE2-like	E3 SUMO-protein ligase NSE2	-	7425.NV12461-PA	PF11789.9: Zinc-finger of the MIZ type in Nse subunit	K22756: NSMCE2,NSE2;E3 SUMO-protein ligase NSE2 [EC:2.3.2.-]	GO:0000724: double-strand break repair via homologous recombination; GO:0000725: recombinational repair; GO:0000793: condensed chromosome; GO:0005622: intracellular anatomical structure; GO:0005634: nucleus; GO:0005694: chromosome; GO:0006139: nucleobase-containing compound metabolic process; GO:0006259: DNA metabolic process; GO:0006281: DNA repair; GO:0006302: double-strand break repair; GO:000…
Vjavana8	OCG00800	0.006165	YES	39S ribosomal protein L52, mitochondrial; PREDICTED: 39S ribosomal protein L52, mitochondrial	39S ribosomal protein L52, mitochondrial	-	7425.NV13251-PA	PF18699.2: Mitoribosomal protein mL52	K17433: MRPL52;large subunit ribosomal protein L52	-
Vjavana8	OCG00901	0.02012	YES	PREDICTED: eukaryotic translation initiation factor 3 subunit E	Eukaryotic translation initiation factor 3 subunit E	KOG2758: Translation initiation factor 3, subunit e (eIF-3e)	12957.ACEP13339-PA	PF01399.28: PCI domain; PF09440.11: eIF3 subunit 6 N terminal domain	K03250: EIF3E,INT6;translation initiation factor 3 subunit E	GO:0003676: nucleic acid binding; GO:0003723: RNA binding; GO:0003743: translation initiation factor activity; GO:0005488: binding; GO:0005622: intracellular anatomical structure; GO:0005634: nucleus; GO:0005737: cytoplasm; GO:0005852: eukaryotic translation initiation factor 3 complex; GO:0006412: translation; GO:0006413: translational initiation; GO:0006518: peptide metabolic process; GO:000680…
Vjavana8	OCG00922	0.1934	YES	PREDICTED: THO complex subunit 7 homolog	THO complex subunit 7 homolog	KOG3215: Uncharacterized conserved protein	7425.NV11962-PA	PF05615.14: Tho complex subunit 7	K13176: THOC7;THO complex subunit 7	GO:0000346: transcription export complex; GO:0000347: THO complex; GO:0000445: THO complex part of transcription export complex; GO:0000781: chromosome, telomeric region; GO:0005622: intracellular anatomical structure; GO:0005634: nucleus; GO:0005694: chromosome; GO:0006403: RNA localization; GO:0006405: RNA export from nucleus; GO:0006406: mRNA export from nucleus; GO:0006611: protein export fro…
Vjavana8	OCG01019	2.711e-09	YES	PREDICTED: choline-phosphate cytidylyltransferase A-like	Choline-phosphate cytidylyltransferase A	KOG2803: Choline phosphate cytidylyltransferase/Predicted CDP-ethanolamine synthase; KOG2804: Phosphorylcholine transferase/cholinephosphate cytidylyltransferase	7425.NV11161-PA	PF01467.27: Cytidylyltransferase-like	K00968: PCYT1;choline-phosphate cytidylyltransferase [EC:2.7.7.15]	GO:0000003: reproduction; GO:0001654: eye development; GO:0001736: establishment of planar polarity; GO:0001738: morphogenesis of a polarized epithelium; GO:0001745: compound eye morphogenesis; GO:0002009: morphogenesis of an epithelium; GO:0002165: instar larval or pupal development; GO:0003006: developmental process involved in reproduction; GO:0003824: catalytic activity; GO:0004105: choline-p…
Vjavana8	OCG01031	0.001555	YES	PREDICTED: probable methylthioribulose-1-phosphate dehydratase isoform X1; probable methylthioribulose-1-phosphate dehydratase	Methylthioribulose-1-phosphate dehydratase; Probable methylthioribulose-1-phosphate dehydratase	KOG2631: Class II aldolase/adducin N-terminal domain protein	7425.NV22497-PA	PF00596.22: Class II Aldolase and Adducin N-terminal domain	K08964: mtnB;methylthioribulose-1-phosphate dehydratase [EC:4.2.1.109]	GO:0003824: catalytic activity; GO:0005488: binding; GO:0008270: zinc ion binding; GO:0016829: lyase activity; GO:0016835: carbon-oxygen lyase activity; GO:0016836: hydro-lyase activity; GO:0043167: ion binding; GO:0043169: cation binding; GO:0046570: methylthioribulose 1-phosphate dehydratase activity; GO:0046872: metal ion binding; GO:0046914: transition metal ion binding
Vjavana8	OCG01216	0.21945	YES	succinate dehydrogenase assembly factor 4, mitochondrial isoform X1; succinate dehydrogenase assembly factor 4, mitochondrial isoform X2	Succinate dehydrogenase assembly factor 4, mitochondrial	KOG3245: Uncharacterized conserved protein	7425.NV14841-PA	PF07896.13: Protein of unknown function (DUF1674)	-	-
Vjavana8	OCG01246	0.0023845	YES	hypothetical protein	ADP,ATP carrier protein; ADP,ATP carrier protein 1, mitochondrial	KOG0749: Mitochondrial ADP/ATP carrier proteins	-	PF00153.28: Mitochondrial carrier protein	K05863: SLC25A4S,ANT;solute carrier family 25 (mitochondrial adenine nucleotide translocator),member 4/5/6/31	GO:0000295: adenine nucleotide transmembrane transporter activity; GO:0005215: transporter activity; GO:0005346: purine ribonucleotide transmembrane transporter activity; GO:0005347: ATP transmembrane transporter activity; GO:0005471: ATP:ADP antiporter activity; GO:0005622: intracellular anatomical structure; GO:0005737: cytoplasm; GO:0005739: mitochondrion; GO:0005740: mitochondrial envelope; G…
Vjavana8	OCG01261	0.24175	YES	PREDICTED: small integral membrane protein 14; small integral membrane protein 14	Small integral membrane protein 14	-	7425.NV15692-PA	PF11027.9: Protein of unknown function (DUF2615)	-	-
Vjavana8	OCG01375	0.13595	YES	PREDICTED: immunoglobulin-binding protein 1	Immunoglobulin-binding protein 1b; Serine/threonine-protein phosphatase 4 regulatory subunit ppfr-4	KOG2830: Protein phosphatase 2A-associated protein	7425.NV10870-PA	PF04177.13: TAP42-like family	K17606: IGBP1,TAP42;immunoglobulin-binding protein 1	GO:0000159: protein phosphatase type 2A complex; GO:0000226: microtubule cytoskeleton organization; GO:0000278: mitotic cell cycle; GO:0002009: morphogenesis of an epithelium; GO:0002165: instar larval or pupal development; GO:0004857: enzyme inhibitor activity; GO:0004864: protein phosphatase inhibitor activity; GO:0005488: binding; GO:0005515: protein binding; GO:0005622: intracellular anatomic…
Vjavana8	OCG01464	0.2755	YES	ATPase inhibitor mai-2, mitochondrial	ATPase inhibitor mai-2, mitochondrial	-	132113.XP_003487447.1	PF04568.13: Mitochondrial ATPase inhibitor, IATP	K22255: ATPIF1;ATPase inhibitor,mitochondrial	-
Vjavana8	OCG01579	0.007685	NO	RNA binding protein fox-1 homolog 2 isoform X1	RNA binding protein fox-1 homolog 1-like	KOG0125: Ataxin 2-binding protein (RRM superfamily)	132113.XP_003489469.1	PF00076.23: RNA recognition motif. (a.k.a. RRM, RBD, or RNP domain)	K14946: RBFOX,FOX;RNA binding protein fox-1	GO:0000003: reproduction; GO:0000381: regulation of alternative mRNA splicing, via spliceosome; GO:0001067: regulatory region nucleic acid binding; GO:0002009: morphogenesis of an epithelium; GO:0002165: instar larval or pupal development; GO:0003002: regionalization; GO:0003006: developmental process involved in reproduction; GO:0003008: system process; GO:0003676: nucleic acid binding; GO:00036…
Vjavana8	OCG01603	0.05475	YES	PREDICTED: probable signal peptidase complex subunit 2; probable signal peptidase complex subunit 2	Probable signal peptidase complex subunit 2	KOG4072: Signal peptidase complex, subunit SPC25	7460.GB51046-PA	PF06703.12: Microsomal signal peptidase 25 kDa subunit (SPC25)	K12947: SPCS2,SPC2;signal peptidase complex subunit 2 [EC:3.4.-.-]	GO:0005622: intracellular anatomical structure; GO:0005737: cytoplasm; GO:0005783: endoplasmic reticulum; GO:0005787: signal peptidase complex; GO:0005789: endoplasmic reticulum membrane; GO:0006465: signal peptide processing; GO:0006508: proteolysis; GO:0006518: peptide metabolic process; GO:0006605: protein targeting; GO:0006807: nitrogen compound metabolic process; GO:0006810: transport; GO:00…
Vjavana8	OCG01659	1.573e-06	NO	uncharacterized protein LOC100117895 isoform X1; uncharacterized protein LOC100117895 isoform X2	Poly(A) RNA polymerase, mitochondrial; Speckle targeted PIP5K1A-regulated poly(A) polymerase; Terminal uridylyltransferase Tailor	-	7425.NV18981-PA	PF03828.20: Cid1 family poly A polymerase; PF19088.1: TUTase nucleotidyltransferase domain	-	GO:0003824: catalytic activity; GO:0005622: intracellular anatomical structure; GO:0005737: cytoplasm; GO:0006139: nucleobase-containing compound metabolic process; GO:0006396: RNA processing; GO:0006725: cellular aromatic compound metabolic process; GO:0006807: nitrogen compound metabolic process; GO:0008152: metabolic process; GO:0009892: negative regulation of metabolic process; GO:0009893: po…
Vjavana8	OCG01751	0.0958	YES	iron-sulfur cluster assembly 2 homolog, mitochondrial	Iron-sulfur cluster assembly 2 homolog, mitochondrial; Putative iron-sulfur cluster insertion protein ErpA	KOG1119: Mitochondrial Fe-S cluster biosynthesis protein ISA2 (contains a HesB-like domain)	7425.NV16049-PA	PF01521.21: Iron-sulphur cluster biosynthesis	K22072: ISCA2;iron-sulfur cluster assembly 2	GO:0005488: binding; GO:0005506: iron ion binding; GO:0005622: intracellular anatomical structure; GO:0005737: cytoplasm; GO:0005739: mitochondrion; GO:0006790: sulfur compound metabolic process; GO:0006807: nitrogen compound metabolic process; GO:0008152: metabolic process; GO:0009987: cellular process; GO:0010467: gene expression; GO:0016043: cellular component organization; GO:0016226: iron-su…
Vjavana8	OCG01763	0.0652	YES	PREDICTED: uncharacterized protein LOC105367841	-	-	132113.XP_003492989.1	PF15011.7: Casein Kinase 2 substrate	-	-
Vjavana8	OCG01944	3.901e-05	YES	PREDICTED: calpain-A isoform X3	Calpain-A; Calpain-B	-	7425.NV14368-PA	PF00036.33: EF hand; PF00648.22: Calpain family cysteine protease; PF01067.23: Calpain large subunit, domain III; PF13405.7: EF-hand domain; PF13499.7: EF-hand domain pair; PF13833.7: EF-hand domain pair	K08585: CAPNN;calpain,invertebrate [EC:3.4.22.-]	GO:0000003: reproduction; GO:0000768: syncytium formation by plasma membrane fusion; GO:0001667: ameboidal-type cell migration; GO:0002064: epithelial cell development; GO:0002065: columnar/cuboidal epithelial cell differentiation; GO:0002066: columnar/cuboidal epithelial cell development; GO:0003002: regionalization; GO:0003006: developmental process involved in reproduction; GO:0003824: catalyt…
Vjavana8	OCG02059	0	YES	-	Glutamate receptor ionotropic, kainate 2	KOG1054: Glutamate-gated AMPA-type ion channel receptor subunit GluR2 and related subunits	-	PF00060.27: Ligand-gated ion channel; PF00497.21: Bacterial extracellular solute-binding proteins, family 3; PF01094.29: Receptor family ligand binding region; PF10613.10: Ligated ion channel L-glutamate- and glycine-binding site	K05313: GRIN;glutamate receptor,ionotropic,invertebrate	GO:0004888: transmembrane signaling receptor activity; GO:0004970: ionotropic glutamate receptor activity; GO:0005215: transporter activity; GO:0005216: ion channel activity; GO:0005230: extracellular ligand-gated ion channel activity; GO:0005261: cation channel activity; GO:0005267: potassium channel activity; GO:0005272: sodium channel activity; GO:0005886: plasma membrane; GO:0006810: transpor…
Vjavana8	OCG02092	0.00166	YES	PREDICTED: probable lipid phosphate phosphatase PPAPDC3 isoform X1	Inactive phospholipid phosphatase 7; Phospholipid phosphatase 6	KOG4268: Uncharacterized conserved protein containing PAP2 domain	7425.NV10227-PA	PF01569.22: PAP2 superfamily; PF14378.7: PAP2 superfamily	K22904: PLPP6;presqualene diphosphate phosphatase [EC:3.1.3.-]	-
Vjavana8	OCG02333	9.555e-10	YES	PREDICTED: probable cysteine--tRNA ligase, mitochondrial; probable cysteine--tRNA ligase, mitochondrial	Probable cysteine--tRNA ligase, mitochondrial	KOG2007: Cysteinyl-tRNA synthetase	7425.NV11311-PA	PF01406.20: tRNA synthetases class I (C) catalytic domain; PF09334.12: tRNA synthetases class I (M)	K01883: CARS,cysS;cysteinyl-tRNA synthetase [EC:6.1.1.16]	GO:0000166: nucleotide binding; GO:0003824: catalytic activity; GO:0004812: aminoacyl-tRNA ligase activity; GO:0004817: cysteine-tRNA ligase activity; GO:0005488: binding; GO:0005524: ATP binding; GO:0005622: intracellular anatomical structure; GO:0005737: cytoplasm; GO:0005739: mitochondrion; GO:0006082: organic acid metabolic process; GO:0006139: nucleobase-containing compound metabolic process…
Vjavana8	OCG02362	0.02029	YES	mRNA cap guanine-N7 methyltransferase	mRNA cap guanine-N7 methyltransferase	KOG1975: mRNA cap methyltransferase	7425.NV15032-PA	PF03291.17: mRNA capping enzyme; PF08241.13: Methyltransferase domain; PF13649.7: Methyltransferase domain; PF13847.7: Methyltransferase domain	K00565: RNMT;mRNA (guanine-N7-)-methyltransferase [EC:2.1.1.56]	-
Vjavana8	OCG02407	0.04409	YES	PREDICTED: lysosome-associated membrane glycoprotein 1	Lysosome-associated membrane glycoprotein 1	-	7425.NV11689-PA	PF01299.18: Lysosome-associated membrane glycoprotein (Lamp); PF05827.13: Vacuolar ATP synthase subunit S1 (ATP6S1)	K06528: LAMP1_2,CD107;lysosomal-associated membrane protein 1/2	GO:0000323: lytic vacuole; GO:0005622: intracellular anatomical structure; GO:0005737: cytoplasm; GO:0005764: lysosome; GO:0005773: vacuole; GO:0043226: organelle; GO:0043227: membrane-bounded organelle; GO:0043229: intracellular organelle; GO:0043231: intracellular membrane-bounded organelle
Vjavana8	OCG02441	0.0014385	NO	PREDICTED: methyltransferase-like protein 16 homolog; U6 small nuclear RNA (adenine-(43)-N(6))-methyltransferase	RNA N6-adenosine-methyltransferase METTL16	KOG2912: Predicted DNA methylase	7425.NV11791-PA	PF05175.15: Methyltransferase small domain; PF05971.13: RNA methyltransferase	K11393: METTL16,METT10D;U6 snRNA m6A methyltransferase [EC:2.1.1.346]	GO:0000154: rRNA modification; GO:0001510: RNA methylation; GO:0003824: catalytic activity; GO:0005622: intracellular anatomical structure; GO:0005634: nucleus; GO:0006139: nucleobase-containing compound metabolic process; GO:0006364: rRNA processing; GO:0006396: RNA processing; GO:0006725: cellular aromatic compound metabolic process; GO:0006807: nitrogen compound metabolic process; GO:0008152: …
Vjavana8	OCG02750	5.45e-05	YES	PREDICTED: LOW QUALITY PROTEIN: furin-like protease 2	Furin-like protease 2; Proprotein convertase subtilisin/kexin type 5; Proprotein convertase subtilisin/kexin type 6	KOG3525: Subtilisin-like proprotein convertase	132113.XP_003487184.1	PF00082.23: Subtilase family; PF00757.21: Furin-like cysteine rich region; PF01483.21: Proprotein convertase P-domain; PF03302.14: Giardia variant-specific surface protein; PF14843.7: Growth factor receptor domain IV; PF15913.6: Furin-like repeat, cysteine-rich; PF16470.6: Peptidase S8 pro-domain	K01349: FURIN,PCSK3;furin [EC:3.4.21.75]	GO:0003824: catalytic activity; GO:0004175: endopeptidase activity; GO:0004252: serine-type endopeptidase activity; GO:0005886: plasma membrane; GO:0006508: proteolysis; GO:0006807: nitrogen compound metabolic process; GO:0008152: metabolic process; GO:0008233: peptidase activity; GO:0008236: serine-type peptidase activity; GO:0016020: membrane; GO:0016787: hydrolase activity; GO:0017171: serine …
Vjavana8	OCG02839	0.00518	YES	PREDICTED: nucleoside diphosphate-linked moiety X motif 6; nudix hydrolase 8	Nucleoside diphosphate-linked moiety X motif 6; Nudix hydrolase 8	KOG0648: Predicted NUDIX hydrolase FGF-2 and related proteins	7425.NV16679-PA	PF00293.29: NUDIX domain; PF18290.2: Nudix hydrolase domain	-	GO:0050789: regulation of biological process; GO:0050794: regulation of cellular process; GO:0051726: regulation of cell cycle; GO:0065007: biological regulation
Vjavana8	OCG02956	0.0229	YES	PREDICTED: arginine/serine-rich protein PNISR	-	-	7425.NV10558-PA	PF15996.6: Arginine/serine-rich protein PNISR	K13170: SFRS18;splicing factor,arginine/serine-rich 18	-
Vjavana8	OCG03359	0	YES	PREDICTED: MFS-type transporter SLC18B1-like	MFS-type transporter SLC18B1; Multi-drug resistance efflux pump PmrA; Quinolone resistance protein NorA	-	103372.F4WCZ2; 132113.XP_003485407.1	PF07690.17: Major Facilitator Superfamily; PF12832.8: MFS_1 like family	-	-
Vjavana8	OCG03400	0.07315	YES	PRA1 family protein 3	PRA1 family protein 3	KOG4050: Glutamate transporter EAAC1-interacting protein GTRAP3-18	7425.NV14791-PA	PF03208.20: PRA1 family protein	K20393: ARL6IP5,PRAF3;PRA1 family protein 3	GO:0009636: response to toxic substance; GO:0010033: response to organic substance; GO:0042221: response to chemical; GO:0042493: response to drug; GO:0045471: response to ethanol; GO:0046677: response to antibiotic; GO:0050896: response to stimulus; GO:0097305: response to alcohol; GO:1901700: response to oxygen-containing compound
Vjavana8	OCG03456	4.8275e-06	YES	PREDICTED: UPF0415 protein C7orf25 homolog isoform X1; UPF0415 protein C7orf25 homolog	UPF0415 protein C7orf25 homolog	KOG4529: Uncharacterized conserved protein	7425.NV25801-PA	PF07000.12: Protein of unknown function (DUF1308); PF18474.2: Family of unknown function (DUF5614)	-	-
Vjavana8	OCG03767	7.535e-08	YES	1-acyl-sn-glycerol-3-phosphate acyltransferase beta; PREDICTED: 1-acyl-sn-glycerol-3-phosphate acyltransferase alpha	1-acyl-sn-glycerol-3-phosphate acyltransferase alpha	KOG2848: 1-acyl-sn-glycerol-3-phosphate acyltransferase	7425.NV14583-PA	PF01553.22: Acyltransferase	K13509: AGPAT1_2;lysophosphatidate acyltransferase [EC:2.3.1.51]	GO:0003824: catalytic activity; GO:0007610: behavior; GO:0008374: O-acyltransferase activity; GO:0009636: response to toxic substance; GO:0010033: response to organic substance; GO:0016411: acylglycerol O-acyltransferase activity; GO:0016740: transferase activity; GO:0016746: transferase activity, transferring acyl groups; GO:0016747: transferase activity, transferring acyl groups other than amin…
Vjavana8	OCG03803	0.005405	YES	PREDICTED: phosphatidylinositol-glycan biosynthesis class F protein; phosphatidylinositol-glycan biosynthesis class F protein	Phosphatidylinositol-glycan biosynthesis class F protein	KOG3144: Ethanolamine-P-transferase GPI11/PIG-F, involved in glycosylphosphatidylinositol anchor biosynthesis	103372.F4X1Y5; 12957.ACEP27030-PA	PF06699.12: GPI biosynthesis protein family Pig-F	K05287: PIGF;GPI ethanolamine phosphate transferase 2/3 subunit F	-
Vjavana8	OCG03837	0	YES	PREDICTED: syntaxin-6 isoform X1; PREDICTED: syntaxin-6 isoform X2	Syntaxin-6	-	69319.XP_008559606.1	PF09177.12: Syntaxin 6, N-terminal	K08498: STX6;syntaxin 6	GO:0000149: SNARE binding; GO:0001505: regulation of neurotransmitter levels; GO:0005484: SNAP receptor activity; GO:0005488: binding; GO:0005515: protein binding; GO:0005886: plasma membrane; GO:0006810: transport; GO:0006836: neurotransmitter transport; GO:0006886: intracellular protein transport; GO:0006887: exocytosis; GO:0006904: vesicle docking involved in exocytosis; GO:0006906: vesicle fu…
Vjavana8	OCG03894	0.0573	YES	PREDICTED: trypsin II-P29-like; PREDICTED: trypsin-2-like	-	-	7425.NV15334-PA	PF00089.27: Trypsin	-	GO:0003824: catalytic activity; GO:0004175: endopeptidase activity; GO:0004252: serine-type endopeptidase activity; GO:0005622: intracellular anatomical structure; GO:0005737: cytoplasm; GO:0006508: proteolysis; GO:0006807: nitrogen compound metabolic process; GO:0008152: metabolic process; GO:0008233: peptidase activity; GO:0008236: serine-type peptidase activity; GO:0016787: hydrolase activity;…
Vjavana8	OCG03939	0.4107	YES	gem-associated protein 6	Gem-associated protein 6	-	7425.NV11334-PA	PF06372.13: Gemin6 protein	K13134: GEMIN6,SIP2;gem associated protein 6	-
Vjavana8	OCG03942	0.15875	YES	hypothetical protein TSAR_008649; probable salivary secreted peptide	-	-	7425.NV17136-PA	PF15868.6: Transcription activator MBF2	-	-
Vjavana8	OCG04196	0.006505	NO	PREDICTED: ADP-ribose pyrophosphatase, mitochondrial	ADP-ribose pyrophosphatase, mitochondrial	KOG4195: Transient receptor potential-related channel 7	7425.NV15944-PA	PF00293.29: NUDIX domain	K13988: NUDT9;ADP-ribose pyrophosphatase [EC:3.6.1.13]	GO:0003824: catalytic activity; GO:0016462: pyrophosphatase activity; GO:0016787: hydrolase activity; GO:0016817: hydrolase activity, acting on acid anhydrides; GO:0016818: hydrolase activity, acting on acid anhydrides, in phosphorus-containing anhydrides; GO:0017110: nucleoside-diphosphatase activity; GO:0043262: adenosine-diphosphatase activity
Vjavana8	OCG04212	0.03455	NO	PREDICTED: metallophosphoesterase 1	Metallophosphoesterase 1	KOG3662: Cell division control protein/predicted DNA repair exonuclease	7425.NV11443-PA	PF00149.29: Calcineurin-like phosphoesterase	K23362: MPPE1,PGAP5;ethanolamine phosphate phosphodiesterase [EC:3.1.-.-]	GO:0005622: intracellular anatomical structure; GO:0005737: cytoplasm; GO:0005783: endoplasmic reticulum; GO:0006464: cellular protein modification process; GO:0006497: protein lipidation; GO:0006505: GPI anchor metabolic process; GO:0006506: GPI anchor biosynthetic process; GO:0006629: lipid metabolic process; GO:0006643: membrane lipid metabolic process; GO:0006644: phospholipid metabolic proce…
Vjavana8	OCG04374	8.61e-05	YES	85/88 kDa calcium-independent phospholipase A2 isoform X1	85/88 kDa calcium-independent phospholipase A2; Probable inactive patatin-like protein 9	KOG0513: Ca2+-independent phospholipase A2; KOG4231: Intracellular membrane-bound Ca2+-independent phospholipase A2	7425.NV11923-PA	PF00023.31: Ankyrin repeat; PF01734.23: Patatin-like phospholipase; PF12796.8: Ankyrin repeats (3 copies); PF13606.7: Ankyrin repeat; PF13637.7: Ankyrin repeats (many copies); PF13857.7: Ankyrin repeats (many copies)	K16343: PLA2G6,IPLA2;calcium-independent phospholipase A2 [EC:3.1.1.4]	GO:0042592: homeostatic process; GO:0048518: positive regulation of biological process; GO:0048583: regulation of response to stimulus; GO:0048584: positive regulation of response to stimulus; GO:0048878: chemical homeostasis; GO:0050789: regulation of biological process; GO:0055088: lipid homeostasis; GO:0055090: acylglycerol homeostasis; GO:0065007: biological regulation; GO:0065008: regulation…
[truncated: 2,334 more rows]

## Sheet: Comparison among javana species
Vjavana7								Vjavana2											Vjavana8								Vesquirolianae								javana1
-																			K00011:	AKR1B;aldehyde reductase [EC:1.1.1.21]							K00026:	MDH2;malate dehydrogenase [EC:1.1.1.37]							K00019:	E1.1.1.30,bdh;3-hydroxybutyrate dehydrogenase [EC:
[truncated: 122 more rows]

## Sheet: Comparison among Blastophaga 
Bsp-Fabeli									Bsp-Fpyriformis								Bsp-Fformosa									Bsp-Ferecta var. beecheyana						Bsp-Fvariolosa
[truncated: 165 more rows]
